# Supplementary material for: Abstract representations of events arise from mental errors in learning and memory
Source: Nat Commun. 2020 May 8;11:2313. doi: 10.1038/s41467-020-15146-7 (PMC7210268; doi:10.1038/s41467-020-15146-7)
Supplement: Supplementary file 3 — Source Data [file 41467_2020_15146_MOESM3_ESM.zip]

Archive with 16 entries (13 files):
- Source Data/
- Source Data/data_FigS1.csv
- __MACOSX/
- __MACOSX/Source Data/
- __MACOSX/Source Data/._data_FigS1.csv
- Source Data/.DS_Store
- __MACOSX/Source Data/._.DS_Store
- Source Data/data_Fig5.csv
- __MACOSX/Source Data/._data_Fig5.csv
- Source Data/data_Fig6.csv
- __MACOSX/Source Data/._data_Fig6.csv
- Source Data/data_Fig2.csv
- __MACOSX/Source Data/._data_Fig2.csv
- Source Data/data_Fig1.csv
- __MACOSX/Source Data/._data_Fig1.csv
- __MACOSX/._Source Data
