# Supplementary material for: Abstract representations of events arise from mental errors in learning and memory
Source: Nat Commun. 2020 May 8;11:2313. doi: 10.1038/s41467-020-15146-7 (PMC7210268; doi:10.1038/s41467-020-15146-7)
Supplement: Supplementary file 3 — Source Data [file 41467_2020_15146_MOESM3_ESM.zip › Source Data/data_FigS1.csv]

experiment	stage	graph	id	trial	rt	node	isHamiltonian	target_1	target_2	target_3	target_4	target_5	error	recency
1	1	random	59	1	2463	9	0	0	1	0	0	0	1	15
1	1	random	59	2	872	5	0	1	0	0	0	0	0	15
1	1	random	59	3	957	9	0	0	1	0	0	0	0	2
1	1	random	59	4	938	11	0	0	1	1	0	0	0	15
1	1	random	59	5	856	10	0	0	0	0	1	0	0	15
1	1	random	59	6	816	4	0	0	0	0	1	1	0	15
1	1	random	59	7	2221	7	0	1	0	0	0	1	0	15
1	1	random	59	8	2187	14	0	1	1	0	0	0	0	15
1	1	random	59	9	986	12	0	0	0	1	0	0	0	15
1	1	random	59	10	2885	6	0	0	1	0	1	0	0	15
1	1	random	59	11	1648	7	0	1	0	0	0	1	0	4
1	1	random	59	12	1971	14	0	1	1	0	0	0	0	4
1	1	random	59	13	1814	7	0	1	0	0	0	1	0	2
1	1	random	59	14	1041	10	0	0	0	0	1	0	0	9
1	1	random	59	15	1849	11	0	0	1	1	0	0	0	11
1	1	random	59	16	924	9	0	0	1	0	0	0	0	13
1	1	random	59	17	1563	10	0	0	0	0	1	0	0	3
1	1	random	59	18	3560	13	0	1	0	1	0	0	0	15
1	1	random	59	19	1085	10	0	0	0	0	1	0	0	2
1	1	random	59	20	1573	11	0	0	1	1	0	0	0	5
1	1	random	59	21	867	1	0	0	0	0	0	1	0	15
1	1	random	59	22	1744	3	0	1	0	0	1	0	0	15
1	1	random	59	23	2368	6	0	0	1	0	1	0	0	13
1	1	random	59	24	1774	14	0	1	1	0	0	0	0	12
1	1	random	59	25	1124	12	0	0	0	1	0	0	0	16
1	1	random	59	26	1537	14	0	1	1	0	0	0	0	2
1	1	random	59	27	1623	7	0	1	0	0	0	1	0	14
1	1	random	59	28	1856	2	0	0	0	1	0	1	0	15
1	1	random	59	29	2053	7	0	1	0	0	0	1	0	2
1	1	random	59	30	1139	10	0	0	0	0	1	0	0	11
1	1	random	59	31	1367	11	0	0	1	1	0	0	0	11
1	1	random	59	32	2085	9	0	0	1	0	0	0	0	16
1	1	random	59	33	1544	5	0	1	0	0	0	0	0	31
1	1	random	59	34	886	9	0	0	1	0	0	0	0	2
1	1	random	59	35	978	12	0	0	0	1	0	0	0	10
1	1	random	59	36	848	4	0	0	0	0	1	1	0	30
1	1	random	59	37	831	10	0	0	0	0	1	0	0	7
1	1	random	59	38	848	4	0	0	0	0	1	1	0	2
1	1	random	59	39	962	12	0	0	0	1	0	0	0	4
1	1	random	59	40	1365	6	0	0	1	0	1	0	0	17
1	1	random	59	41	3759	13	0	1	0	1	0	0	1	23
1	1	random	59	42	1246	2	0	0	0	1	0	1	0	14
1	1	random	59	43	792	12	0	0	0	1	0	0	0	4
1	1	random	59	44	2052	6	0	0	1	0	1	0	0	4
1	1	random	59	45	1068	7	0	1	0	0	0	1	0	16
1	1	random	59	46	1039	6	0	0	1	0	1	0	0	2
1	1	random	59	47	1738	14	0	1	1	0	0	0	0	21
1	1	random	59	48	1082	7	0	1	0	0	0	1	0	3
1	1	random	59	49	1780	6	0	0	1	0	1	0	0	3
1	1	random	59	50	1166	14	0	1	1	0	0	0	0	3
1	1	random	59	51	991	12	0	0	0	1	0	0	0	8
1	1	random	59	52	845	2	0	0	0	1	0	1	0	10
1	1	random	59	53	1006	7	0	1	0	0	0	1	0	5
1	1	random	59	54	869	10	0	0	0	0	1	0	0	17
1	1	random	59	55	876	9	0	0	1	0	0	0	0	21
1	1	random	59	56	793	10	0	0	0	0	1	0	0	2
1	1	random	59	57	887	7	0	1	0	0	0	1	0	4
1	1	random	59	58	784	10	0	0	0	0	1	0	0	2
1	1	random	59	59	960	4	0	0	0	0	1	1	0	21
1	1	random	59	60	690	12	0	0	0	1	0	0	0	9
1	1	random	59	61	732	2	0	0	0	1	0	1	0	9
1	1	random	59	62	998	4	0	0	0	0	1	1	0	3
1	1	random	59	63	772	2	0	0	0	1	0	1	0	2
1	1	random	59	64	843	4	0	0	0	0	1	1	0	2
1	1	random	59	65	843	7	0	1	0	0	0	1	0	8
1	1	random	59	66	923	14	0	1	1	0	0	0	0	16
1	1	random	59	67	1511	7	0	1	0	0	0	1	1	2
1	1	random	59	68	1646	14	0	1	1	0	0	0	1	2
1	1	random	59	69	822	2	0	0	0	1	0	1	0	6
1	1	random	59	70	4673	13	0	1	0	1	0	0	1	29
1	1	random	59	71	816	2	0	0	0	1	0	1	0	2
1	1	random	59	72	803	4	0	0	0	0	1	1	0	8
1	1	random	59	73	804	10	0	0	0	0	1	0	0	15
1	1	random	59	74	706	4	0	0	0	0	1	1	0	2
1	1	random	59	75	719	10	0	0	0	0	1	0	0	2
1	1	random	59	76	1567	7	0	1	0	0	0	1	1	9
1	1	random	59	77	707	10	0	0	0	0	1	0	0	2
1	1	random	59	78	961	7	0	1	0	0	0	1	0	2
1	1	random	59	79	903	8	0	0	0	1	1	0	0	15
1	1	random	59	80	1690	3	0	1	0	0	1	0	0	58
1	1	random	59	81	1724	6	0	0	1	0	1	0	0	32
1	1	random	59	82	744	12	0	0	0	1	0	0	0	22
1	1	random	59	83	779	9	0	0	1	0	0	0	0	28
1	1	random	59	84	732	12	0	0	0	1	0	0	0	2
1	1	random	59	85	752	4	0	0	0	0	1	1	0	11
1	1	random	59	86	769	7	0	1	0	0	0	1	0	8
1	1	random	59	87	1475	13	0	1	0	1	0	0	0	17
1	1	random	59	88	1289	15	0	0	1	0	0	1	0	15
1	1	random	59	89	1709	13	0	1	0	1	0	0	0	2
1	1	random	59	90	1158	7	0	1	0	0	0	1	0	4
1	1	random	59	91	741	10	0	0	0	0	1	0	0	14
1	1	random	59	92	2307	13	0	1	0	1	0	0	0	3
1	1	random	59	93	753	10	0	0	0	0	1	0	0	2
1	1	random	59	94	724	4	0	0	0	0	1	1	0	9
1	1	random	59	95	680	10	0	0	0	0	1	0	0	2
1	1	random	59	96	699	4	0	0	0	0	1	1	0	2
1	1	random	59	97	911	7	0	1	0	0	0	1	0	7
1	1	random	59	98	2301	13	0	1	0	1	0	0	1	6
1	1	random	59	99	731	10	0	0	0	0	1	0	0	4
1	1	random	59	100	1514	13	0	1	0	1	0	0	0	2
1	1	random	59	101	648	10	0	0	0	0	1	0	0	2
1	1	random	59	102	701	4	0	0	0	0	1	1	0	6
1	1	random	59	103	709	10	0	0	0	0	1	0	0	2
1	1	random	59	104	695	4	0	0	0	0	1	1	0	2
1	1	random	59	105	885	7	0	1	0	0	0	1	0	8
1	1	random	59	106	727	10	0	0	0	0	1	0	0	3
1	1	random	59	107	1695	11	0	0	1	1	0	0	0	76
1	1	random	59	108	647	1	0	0	0	0	0	1	0	87
1	1	random	59	109	1185	3	0	1	0	0	1	0	0	29
1	1	random	59	110	795	8	0	0	0	1	1	0	0	31
1	1	random	59	111	929	3	0	1	0	0	1	0	0	2
1	1	random	59	112	712	1	0	0	0	0	0	1	0	4
1	1	random	59	113	904	11	0	0	1	1	0	0	0	6
1	1	random	59	114	706	10	0	0	0	0	1	0	0	8
1	1	random	59	115	1459	13	0	1	0	1	0	0	0	15
1	1	random	59	116	995	7	0	1	0	0	0	1	0	11
1	1	random	59	117	860	6	0	0	1	0	1	0	0	36
1	1	random	59	118	1608	13	0	1	0	1	0	0	0	3
1	1	random	59	119	1429	15	0	0	1	0	0	1	0	31
1	1	random	59	120	1046	13	0	1	0	1	0	0	0	2
1	1	random	59	121	763	2	0	0	0	1	0	1	0	50
1	1	random	59	122	1604	14	0	1	1	0	0	0	0	54
1	1	random	59	123	820	2	0	0	0	1	0	1	0	2
1	1	random	59	124	802	4	0	0	0	0	1	1	0	20
1	1	random	59	125	799	2	0	0	0	1	0	1	0	2
1	1	random	59	126	1198	14	0	1	1	0	0	0	0	4
1	1	random	59	127	855	7	0	1	0	0	0	1	0	11
1	1	random	59	128	1112	14	0	1	1	0	0	0	0	2
1	1	random	59	129	719	12	0	0	0	1	0	0	0	45
1	1	random	59	130	820	6	0	0	1	0	1	0	0	13
1	1	random	59	131	679	12	0	0	0	1	0	0	0	2
1	1	random	59	132	660	4	0	0	0	0	1	1	0	8
1	1	random	59	133	1237	7	0	1	0	0	0	1	0	6
1	1	random	59	134	730	10	0	0	0	0	1	0	0	20
1	1	random	59	135	1544	7	0	1	0	0	0	1	0	2
1	1	random	59	136	765	10	0	0	0	0	1	0	0	2
1	1	random	59	137	2130	13	0	1	0	1	0	0	0	17
1	1	random	59	138	1017	7	0	1	0	0	0	1	0	3
1	1	random	59	139	1430	14	0	1	1	0	0	0	0	11
1	1	random	59	140	1017	7	0	1	0	0	0	1	0	2
1	1	random	59	141	2488	6	0	0	1	0	1	0	0	11
1	1	random	59	142	981	7	0	1	0	0	0	1	0	2
1	1	random	59	143	748	10	0	0	0	0	1	0	0	7
1	1	random	59	144	1506	11	0	0	1	1	0	0	0	31
1	1	random	59	145	806	9	0	0	1	0	0	0	0	62
1	1	random	59	146	726	12	0	0	0	1	0	0	0	15
1	1	random	59	147	786	9	0	0	1	0	0	0	0	2
1	1	random	59	148	796	11	0	0	1	1	0	0	0	4
1	1	random	59	149	636	10	0	0	0	0	1	0	0	6
1	1	random	59	150	952	4	0	0	0	0	1	1	0	18
1	1	random	59	151	892	12	0	0	0	1	0	0	0	5
1	1	random	59	152	704	2	0	0	0	1	0	1	0	27
1	1	random	59	153	1160	13	0	1	0	1	0	0	0	16
1	1	random	59	154	2259	15	0	0	1	0	0	1	0	35
1	1	random	59	155	1288	13	0	1	0	1	0	0	0	2
1	1	random	59	156	921	6	0	0	1	0	1	0	0	15
1	1	random	59	157	1121	14	0	1	1	0	0	0	0	18
1	1	random	59	158	861	6	0	0	1	0	1	0	0	2
1	1	random	59	159	1855	13	0	1	0	1	0	0	0	4
1	1	random	59	160	688	6	0	0	1	0	1	0	0	2
1	1	random	59	161	1206	3	0	1	0	0	1	0	0	50
1	1	random	59	162	1075	6	0	0	1	0	1	0	0	2
1	1	random	59	163	1098	3	0	1	0	0	1	0	0	2
1	1	random	59	164	1436	6	0	0	1	0	1	0	0	2
1	1	random	59	165	664	1	0	0	0	0	0	1	0	53
1	1	random	59	166	1308	3	0	1	0	0	1	0	0	3
1	1	random	59	167	628	1	0	0	0	0	0	1	0	2
1	1	random	59	168	834	11	0	0	1	1	0	0	0	20
1	1	random	59	169	611	1	0	0	0	0	0	1	0	2
1	1	random	59	170	675	6	0	0	1	0	1	0	0	6
1	1	random	59	171	959	3	0	1	0	0	1	0	0	5
1	1	random	59	172	971	8	0	0	0	1	1	0	0	62
1	1	random	59	173	1215	7	0	1	0	0	0	1	0	31
1	1	random	59	174	906	2	0	0	0	1	0	1	0	22
1	1	random	59	175	1048	14	0	1	1	0	0	0	0	18
1	1	random	59	176	825	6	0	0	1	0	1	0	0	6
1	1	random	59	177	971	3	0	1	0	0	1	0	0	6
1	1	random	59	178	773	8	0	0	0	1	1	0	0	6
1	1	random	59	179	926	3	0	1	0	0	1	0	0	2
1	1	random	59	180	626	1	0	0	0	0	0	1	0	11
1	1	random	59	181	1374	3	0	1	0	0	1	0	0	2
1	1	random	59	182	715	1	0	0	0	0	0	1	0	2
1	1	random	59	183	1253	3	0	1	0	0	1	0	0	2
1	1	random	59	184	811	8	0	0	0	1	1	0	0	6
1	1	random	59	185	973	3	0	1	0	0	1	0	0	2
1	1	random	59	186	823	8	0	0	0	1	1	0	0	2
1	1	random	59	187	997	3	0	1	0	0	1	0	0	2
1	1	random	59	188	865	6	0	0	1	0	1	0	0	12
1	1	random	59	189	668	1	0	0	0	0	0	1	0	7
1	1	random	59	190	901	11	0	0	1	1	0	0	0	22
1	1	random	59	191	745	10	0	0	0	0	1	0	0	42
1	1	random	59	192	750	9	0	0	1	0	0	0	0	45
1	1	random	59	193	679	11	0	0	1	1	0	0	0	3
1	1	random	59	194	718	9	0	0	1	0	0	0	0	2
1	1	random	59	195	789	5	0	1	0	0	0	0	0	162
1	1	random	59	196	674	9	0	0	1	0	0	0	0	2
1	1	random	59	197	685	12	0	0	0	1	0	0	0	46
1	1	random	59	198	993	14	0	1	1	0	0	0	0	23
1	1	random	59	199	738	12	0	0	0	1	0	0	0	2
1	1	random	59	200	741	2	0	0	0	1	0	1	0	26
1	1	random	59	201	852	7	0	1	0	0	0	1	0	28
1	1	random	59	202	1034	2	0	0	0	1	0	1	0	2
1	1	random	59	203	711	4	0	0	0	0	1	1	0	53
1	1	random	59	204	723	12	0	0	0	1	0	0	0	5
1	1	random	59	205	680	9	0	0	1	0	0	0	0	9
1	1	random	59	206	730	10	0	0	0	0	1	0	0	15
1	1	random	59	207	718	4	0	0	0	0	1	1	0	4
1	1	random	59	208	934	7	0	1	0	0	0	1	0	7
1	1	random	59	209	1245	13	0	1	0	1	0	0	0	50
1	1	random	59	210	726	2	0	0	0	1	0	1	0	8
1	1	random	59	211	710	12	0	0	0	1	0	0	0	7
1	1	random	59	212	785	4	0	0	0	0	1	1	0	5
1	1	random	59	213	791	10	0	0	0	0	1	0	0	7
1	1	random	59	214	745	4	0	0	0	0	1	1	0	2
1	1	random	59	215	847	7	0	1	0	0	0	1	0	7
1	1	random	59	216	718	6	0	0	1	0	1	0	0	28
1	1	random	59	217	915	3	0	1	0	0	1	0	0	30
1	1	random	59	218	689	1	0	0	0	0	0	1	0	29
1	1	random	59	219	701	11	0	0	1	1	0	0	0	26
1	1	random	59	220	760	9	0	0	1	0	0	0	0	15
1	1	random	59	221	608	12	0	0	0	1	0	0	0	10
1	1	random	59	222	658	2	0	0	0	1	0	1	0	12
1	1	random	59	223	727	7	0	1	0	0	0	1	0	8
1	1	random	59	224	668	2	0	0	0	1	0	1	0	2
1	1	random	59	225	815	7	0	1	0	0	0	1	0	2
1	1	random	59	226	687	2	0	0	0	1	0	1	0	2
1	1	random	59	227	677	12	0	0	0	1	0	0	0	6
1	1	random	59	228	672	4	0	0	0	0	1	1	0	14
1	1	random	59	229	609	12	0	0	0	1	0	0	0	2
1	1	random	59	230	688	9	0	0	1	0	0	0	0	10
1	1	random	59	231	677	11	0	0	1	1	0	0	0	12
1	1	random	59	232	639	10	0	0	0	0	1	0	0	19
1	1	random	59	233	668	11	0	0	1	1	0	0	0	2
1	1	random	59	234	645	9	0	0	1	0	0	0	0	4
1	1	random	59	235	748	10	0	0	0	0	1	0	0	3
1	1	random	59	236	1357	13	0	1	0	1	0	0	0	27
1	1	random	59	237	629	2	0	0	0	1	0	1	0	11
1	1	random	59	238	762	7	0	1	0	0	0	1	0	13
1	1	random	59	239	672	4	0	0	0	0	1	1	0	11
1	1	random	59	240	683	10	0	0	0	0	1	0	0	5
1	1	random	59	241	1016	11	0	0	1	1	0	0	0	8
1	1	random	59	242	607	1	0	0	0	0	0	1	0	24
1	1	random	59	243	877	6	0	0	1	0	1	0	0	27
1	1	random	59	244	731	7	0	1	0	0	0	1	0	6
1	1	random	59	245	1441	14	0	1	1	0	0	0	0	47
1	1	random	59	246	1235	7	0	1	0	0	0	1	1	2
1	1	random	59	247	690	4	0	0	0	0	1	1	0	8
1	1	random	59	248	1075	2	0	0	0	1	0	1	0	11
1	1	random	59	249	603	12	0	0	0	1	0	0	0	20
1	1	random	59	250	622	9	0	0	1	0	0	0	0	16
1	1	random	59	251	657	11	0	0	1	1	0	0	0	10
1	1	random	59	252	559	1	0	0	0	0	0	1	0	10
1	1	random	59	253	1200	3	0	1	0	0	1	0	0	36
1	1	random	59	254	842	6	0	0	1	0	1	0	0	11
1	1	random	59	255	1337	13	0	1	0	1	0	0	0	19
1	1	random	59	256	682	6	0	0	1	0	1	0	0	2
1	1	random	59	257	2608	13	0	1	0	1	0	0	1	2
1	1	random	59	258	720	10	0	0	0	0	1	0	0	18
1	1	random	59	259	1899	13	0	1	0	1	0	0	0	2
1	1	random	59	260	629	6	0	0	1	0	1	0	0	4
1	1	random	59	261	581	1	0	0	0	0	0	1	0	9
1	1	random	59	262	1123	3	0	1	0	0	1	0	0	9
1	1	random	59	263	721	8	0	0	0	1	1	0	0	77
1	1	random	59	264	968	7	0	1	0	0	0	1	0	18
1	1	random	59	265	1739	13	0	1	0	1	0	0	0	6
1	1	random	59	266	695	6	0	0	1	0	1	0	0	6
1	1	random	59	267	688	1	0	0	0	0	0	1	0	6
1	1	random	59	268	1296	6	0	0	1	0	1	0	1	2
1	1	random	59	269	2141	14	0	1	1	0	0	0	0	24
1	1	random	59	270	676	12	0	0	0	1	0	0	0	21
1	1	random	59	271	972	14	0	1	1	0	0	0	0	2
1	1	random	59	272	761	6	0	0	1	0	1	0	0	4
1	1	random	59	273	1175	7	0	1	0	0	0	1	0	9
1	1	random	59	274	697	6	0	0	1	0	1	0	0	2
1	1	random	59	275	1123	7	0	1	0	0	0	1	0	2
1	1	random	59	276	1541	13	0	1	0	1	0	0	0	11
1	1	random	59	277	977	7	0	1	0	0	0	1	0	2
1	1	random	59	278	858	2	0	0	0	1	0	1	0	30
1	1	random	59	279	1185	7	0	1	0	0	0	1	0	2
1	1	random	59	280	1603	8	0	0	0	1	1	0	0	17
1	1	random	59	281	775	15	0	0	1	0	0	1	0	127
1	1	random	59	282	758	8	0	0	0	1	1	0	0	2
1	1	random	59	283	1141	3	0	1	0	0	1	0	0	21
1	1	random	59	284	685	1	0	0	0	0	0	1	0	17
1	1	random	59	285	779	11	0	0	1	1	0	0	0	34
1	1	random	59	286	709	1	0	0	0	0	0	1	0	2
1	1	random	59	287	756	11	0	0	1	1	0	0	0	2
1	1	random	59	288	607	1	0	0	0	0	0	1	0	2
1	1	random	59	289	747	11	0	0	1	1	0	0	0	2
1	1	random	59	290	645	10	0	0	0	0	1	0	0	32
1	1	random	59	291	734	11	0	0	1	1	0	0	0	2
1	1	random	59	292	671	10	0	0	0	0	1	0	0	2
1	1	random	59	293	998	13	0	1	0	1	0	0	0	17
1	1	random	59	294	642	10	0	0	0	0	1	0	0	2
1	1	random	59	295	1338	4	0	0	0	0	1	1	1	48
1	1	random	59	296	834	7	0	1	0	0	0	1	0	17
1	1	random	59	297	783	8	0	0	0	1	1	0	0	15
1	1	random	59	298	1184	3	0	1	0	0	1	0	0	15
1	1	random	59	299	830	6	0	0	1	0	1	0	0	25
1	1	random	59	300	676	1	0	0	0	0	0	1	0	12
1	1	random	59	301	673	6	0	0	1	0	1	0	0	2
1	1	random	59	302	1024	7	0	1	0	0	0	1	0	6
1	1	random	59	303	1497	13	0	1	0	1	0	0	0	10
1	1	random	59	304	911	7	0	1	0	0	0	1	0	2
1	1	random	59	305	788	10	0	0	0	0	1	0	0	11
1	1	random	59	306	787	7	0	1	0	0	0	1	0	2
1	1	random	59	307	724	8	0	0	0	1	1	0	0	10
1	1	random	59	308	804	3	0	1	0	0	1	0	0	10
1	1	random	59	309	745	8	0	0	0	1	1	0	0	2
1	1	random	59	310	806	7	0	1	0	0	0	1	0	4
1	1	random	59	311	708	4	0	0	0	0	1	1	0	16
1	1	random	59	312	710	12	0	0	0	1	0	0	0	42
1	1	random	59	313	686	4	0	0	0	0	1	1	0	2
1	1	random	59	314	611	12	0	0	0	1	0	0	0	2
1	1	random	59	315	691	9	0	0	1	0	0	0	0	65
1	1	random	59	316	872	5	0	1	0	0	0	0	0	121
1	1	random	59	317	649	9	0	0	1	0	0	0	0	2
1	1	random	59	318	606	12	0	0	0	1	0	0	0	4
1	1	random	59	319	761	2	0	0	0	1	0	1	0	41
1	1	random	59	320	1260	13	0	1	0	1	0	0	1	17
1	1	random	59	321	680	2	0	0	0	1	0	1	0	2
1	1	random	59	322	1198	13	0	1	0	1	0	0	0	2
1	1	random	59	323	1271	7	0	1	0	0	0	1	1	13
1	1	random	59	324	793	2	0	0	0	1	0	1	0	3
1	1	random	59	325	2341	14	0	1	1	0	0	0	1	54
1	1	random	59	326	778	6	0	0	1	0	1	0	0	25
1	1	random	59	327	632	12	0	0	0	1	0	0	0	9
1	1	random	59	328	697	4	0	0	0	0	1	1	0	15
1	1	random	59	329	1690	7	0	1	0	0	0	1	0	6
1	1	random	59	330	772	2	0	0	0	1	0	1	0	6
1	1	random	59	331	1791	14	0	1	1	0	0	0	1	6
1	1	random	59	332	1188	7	0	1	0	0	0	1	0	3
1	1	random	59	333	792	4	0	0	0	0	1	1	0	5
1	1	random	59	334	676	10	0	0	0	0	1	0	0	29
1	1	random	59	335	1540	13	0	1	0	1	0	0	0	13
1	1	random	59	336	989	7	0	1	0	0	0	1	0	4
1	1	random	59	337	1105	6	0	0	1	0	1	0	0	11
1	1	random	59	338	1349	14	0	1	1	0	0	0	0	7
1	1	random	59	339	714	6	0	0	1	0	1	0	0	2
1	1	random	59	340	711	12	0	0	0	1	0	0	0	13
1	1	random	59	341	826	9	0	0	1	0	0	0	0	24
1	1	random	59	342	1416	5	0	1	0	0	0	0	0	26
1	1	random	59	343	710	9	0	0	1	0	0	0	0	2
1	1	random	59	344	1494	12	0	0	0	1	0	0	1	4
1	1	random	59	345	784	4	0	0	0	0	1	1	0	12
1	1	random	59	346	1226	12	0	0	0	1	0	0	0	2
1	1	random	59	347	683	9	0	0	1	0	0	0	0	4
1	1	random	59	348	750	12	0	0	0	1	0	0	0	2
1	1	random	59	349	1382	14	0	1	1	0	0	0	0	11
1	1	random	59	350	786	2	0	0	0	1	0	1	0	20
1	1	random	59	351	376	12	0	0	0	1	0	0	0	3
1	1	random	59	352	894	4	0	0	0	0	1	1	0	7
1	1	random	59	353	872	10	0	0	0	0	1	0	0	19
1	1	random	59	354	1976	11	0	0	1	1	0	0	1	63
1	1	random	59	355	683	9	0	0	1	0	0	0	0	8
1	1	random	59	356	876	5	0	1	0	0	0	0	0	14
1	1	random	59	357	604	9	0	0	1	0	0	0	0	2
1	1	random	59	358	748	12	0	0	0	1	0	0	0	7
1	1	random	59	359	706	9	0	0	1	0	0	0	0	2
1	1	random	59	360	843	11	0	0	1	1	0	0	0	6
1	1	random	59	361	728	10	0	0	0	0	1	0	0	8
1	1	random	59	362	1100	13	0	1	0	1	0	0	0	27
1	1	random	59	363	566	10	0	0	0	0	1	0	0	2
1	1	random	59	364	1170	13	0	1	0	1	0	0	0	2
1	1	random	59	365	1018	7	0	1	0	0	0	1	0	29
1	1	random	59	366	765	2	0	0	0	1	0	1	0	16
1	1	random	59	367	568	12	0	0	0	1	0	0	0	9
1	1	random	59	368	658	9	0	0	1	0	0	0	0	9
1	1	random	59	369	638	12	0	0	0	1	0	0	0	2
1	1	random	59	370	675	9	0	0	1	0	0	0	0	2
1	1	random	59	371	1041	5	0	1	0	0	0	0	0	15
1	1	random	59	372	547	9	0	0	1	0	0	0	0	2
1	1	random	59	373	635	10	0	0	0	0	1	0	0	10
1	1	random	59	374	621	9	0	0	1	0	0	0	0	2
1	1	random	59	375	567	10	0	0	0	0	1	0	0	2
1	1	random	59	376	842	11	0	0	1	1	0	0	0	16
1	1	random	59	377	514	10	0	0	0	0	1	0	0	2
1	1	random	59	378	1143	13	0	1	0	1	0	0	0	14
1	1	random	59	379	571	10	0	0	0	0	1	0	0	2
1	1	random	59	380	842	7	0	1	0	0	0	1	0	15
1	1	random	59	381	738	2	0	0	0	1	0	1	0	15
1	1	random	59	382	1084	14	0	1	1	0	0	0	0	33
1	1	random	59	383	713	6	0	0	1	0	1	0	0	44
1	1	random	59	384	611	1	0	0	0	0	0	1	0	84
1	1	random	59	385	755	6	0	0	1	0	1	0	0	2
1	1	random	59	386	561	1	0	0	0	0	0	1	0	2
1	1	random	59	387	624	6	0	0	1	0	1	0	0	2
1	1	random	59	388	991	3	0	1	0	0	1	0	0	80
1	1	random	59	389	782	6	0	0	1	0	1	0	0	2
1	1	random	59	390	905	13	0	1	0	1	0	0	0	12
1	1	random	59	391	1564	7	0	1	0	0	0	1	1	11
1	1	random	59	392	817	2	0	0	0	1	0	1	0	11
1	1	random	59	393	690	4	0	0	0	0	1	1	0	41
1	1	random	59	394	881	7	0	1	0	0	0	1	0	3
1	1	random	59	395	598	10	0	0	0	0	1	0	0	16
1	1	random	59	396	697	9	0	0	1	0	0	0	0	22
1	1	random	59	397	616	10	0	0	0	0	1	0	0	2
1	1	random	59	398	712	4	0	0	0	0	1	1	0	5
1	1	random	59	399	561	10	0	0	0	0	1	0	0	2
1	1	random	59	400	928	13	0	1	0	1	0	0	0	10
1	1	random	59	401	1661	7	0	1	0	0	0	1	1	7
1	1	random	59	402	894	8	0	0	0	1	1	0	0	93
1	1	random	59	403	727	15	0	0	1	0	0	1	0	122
1	1	random	59	404	786	8	0	0	0	1	1	0	0	2
1	1	random	59	405	788	7	0	1	0	0	0	1	0	4
1	1	random	59	406	762	2	0	0	0	1	0	1	0	14
1	1	random	59	407	833	7	0	1	0	0	0	1	0	2
1	1	random	59	408	712	4	0	0	0	0	1	1	0	10
1	1	random	59	409	738	10	0	0	0	0	1	0	0	10
1	1	random	59	410	1118	13	0	1	0	1	0	0	0	10
1	1	random	59	411	742	2	0	0	0	1	0	1	0	5
1	1	random	59	412	619	12	0	0	0	1	0	0	0	43
1	1	random	59	413	673	4	0	0	0	0	1	1	0	5
1	1	random	59	414	617	10	0	0	0	0	1	0	0	5
1	1	random	59	415	664	9	0	0	1	0	0	0	0	19
1	1	random	59	416	767	10	0	0	0	0	1	0	0	2
1	1	random	59	417	706	9	0	0	1	0	0	0	0	2
1	1	random	59	418	685	11	0	0	1	1	0	0	0	42
1	1	random	59	419	619	9	0	0	1	0	0	0	0	2
1	1	random	59	420	614	10	0	0	0	0	1	0	0	4
1	1	random	59	421	745	13	0	1	0	1	0	0	0	11
1	1	random	59	422	631	7	0	1	0	0	0	1	0	15
1	1	random	59	423	1123	13	0	1	0	1	0	0	0	2
1	1	random	59	424	662	2	0	0	0	1	0	1	0	13
1	1	random	59	425	579	12	0	0	0	1	0	0	0	13
1	1	random	59	426	771	2	0	0	0	1	0	1	0	2
1	1	random	59	427	1695	14	0	1	1	0	0	0	1	45
1	1	random	59	428	607	12	0	0	0	1	0	0	0	3
1	1	random	59	429	680	9	0	0	1	0	0	0	0	10
1	1	random	59	430	795	5	0	1	0	0	0	0	0	59
1	1	random	59	431	536	9	0	0	1	0	0	0	0	2
1	1	random	59	432	1316	10	0	0	0	0	1	0	1	12
1	1	random	59	433	2751	13	0	1	0	1	0	0	0	10
1	1	random	59	434	1304	6	0	0	1	0	1	0	1	45
1	1	random	59	435	1161	3	0	1	0	0	1	0	0	47
1	1	random	59	436	795	8	0	0	0	1	1	0	0	32
1	1	random	59	437	761	7	0	1	0	0	0	1	0	15
1	1	random	59	438	725	4	0	0	0	0	1	1	0	25
1	1	random	59	439	634	10	0	0	0	0	1	0	0	7
1	1	random	59	440	811	7	0	1	0	0	0	1	0	3
1	1	random	59	441	695	4	0	0	0	0	1	1	0	3
1	1	random	59	442	1193	7	0	1	0	0	0	1	0	2
1	1	random	59	443	835	2	0	0	0	1	0	1	0	17
1	1	random	59	444	1371	4	0	0	0	0	1	1	1	3
1	1	random	59	445	1360	12	0	0	0	1	0	0	0	17
1	1	random	59	446	740	6	0	0	1	0	1	0	0	12
1	1	random	59	447	648	1	0	0	0	0	0	1	0	61
1	1	random	59	448	843	11	0	0	1	1	0	0	0	30
1	1	random	59	449	608	1	0	0	0	0	0	1	0	2
1	1	random	59	450	1081	3	0	1	0	0	1	0	0	15
1	1	random	59	451	718	8	0	0	0	1	1	0	0	15
1	1	random	59	452	826	7	0	1	0	0	0	1	0	10
1	1	random	59	453	756	6	0	0	1	0	1	0	0	7
1	1	random	59	454	934	13	0	1	0	1	0	0	0	21
1	1	random	59	455	796	2	0	0	0	1	0	1	0	12
1	1	random	59	456	805	4	0	0	0	0	1	1	0	12
1	1	random	59	457	927	12	0	0	0	1	0	0	0	12
1	1	random	59	458	1098	14	0	1	1	0	0	0	0	31
1	1	random	59	459	754	2	0	0	0	1	0	1	0	4
1	1	random	59	460	745	12	0	0	0	1	0	0	0	3
1	1	random	59	461	795	2	0	0	0	1	0	1	0	2
1	1	random	59	462	1572	4	0	0	0	0	1	1	1	6
1	1	random	59	463	820	7	0	1	0	0	0	1	0	11
1	1	random	59	464	917	2	0	0	0	1	0	1	0	3
1	1	random	59	465	641	12	0	0	0	1	0	0	0	5
1	1	random	59	466	718	2	0	0	0	1	0	1	0	2
1	1	random	59	467	724	4	0	0	0	0	1	1	0	5
1	1	random	59	468	980	7	0	1	0	0	0	1	0	5
1	1	random	59	469	1281	14	0	1	1	0	0	0	0	11
1	1	random	59	470	577	12	0	0	0	1	0	0	0	5
1	1	random	59	471	804	4	0	0	0	0	1	1	0	4
1	1	random	59	472	775	7	0	1	0	0	0	1	0	4
1	1	random	59	473	960	6	0	0	1	0	1	0	0	20
1	1	random	59	474	629	1	0	0	0	0	0	1	0	25
1	1	random	59	475	902	11	0	0	1	1	0	0	0	27
1	1	random	59	476	582	9	0	0	1	0	0	0	0	45
1	1	random	59	477	715	11	0	0	1	1	0	0	0	2
1	1	random	59	478	556	10	0	0	0	0	1	0	0	39
1	1	random	59	479	806	11	0	0	1	1	0	0	0	2
1	1	random	59	480	593	9	0	0	1	0	0	0	0	4
1	1	random	59	481	781	10	0	0	0	0	1	0	0	3
1	1	random	59	482	625	9	0	0	1	0	0	0	0	2
1	1	random	59	483	764	12	0	0	0	1	0	0	0	13
1	1	random	59	484	577	9	0	0	1	0	0	0	0	2
1	1	random	59	485	697	5	0	1	0	0	0	0	0	55
1	1	random	59	486	509	9	0	0	1	0	0	0	0	2
1	1	random	59	487	619	12	0	0	0	1	0	0	0	4
1	1	random	59	488	662	4	0	0	0	0	1	1	0	17
1	1	random	59	489	716	2	0	0	0	1	0	1	0	23
1	1	random	59	490	695	4	0	0	0	0	1	1	0	2
1	1	random	59	491	780	7	0	1	0	0	0	1	0	19
1	1	random	59	492	598	10	0	0	0	0	1	0	0	11
1	1	random	59	493	663	11	0	0	1	1	0	0	0	14
1	1	random	59	494	662	9	0	0	1	0	0	0	0	8
1	1	random	59	495	623	10	0	0	0	0	1	0	0	3
1	1	random	59	496	629	11	0	0	1	1	0	0	0	3
1	1	random	59	497	572	1	0	0	0	0	0	1	0	23
1	1	random	59	498	948	3	0	1	0	0	1	0	0	48
1	1	random	59	499	650	8	0	0	0	1	1	0	0	48
1	1	random	59	500	690	7	0	1	0	0	0	1	0	9
1	1	random	59	501	622	4	0	0	0	0	1	1	0	11
1	1	random	59	502	620	12	0	0	0	1	0	0	0	15
1	1	random	59	503	544	9	0	0	1	0	0	0	0	9
1	1	random	59	504	1335	12	0	0	0	1	0	0	1	2
1	1	random	59	505	593	9	0	0	1	0	0	0	0	2
1	1	random	59	506	556	10	0	0	0	0	1	0	0	11
1	1	random	59	507	624	4	0	0	0	0	1	1	0	6
1	1	random	59	508	566	12	0	0	0	1	0	0	0	4
1	1	random	59	509	769	4	0	0	0	0	1	1	1	2
1	1	random	59	510	610	12	0	0	0	1	0	0	0	2
1	1	random	59	511	1078	2	0	0	0	1	0	1	1	22
1	1	random	59	512	751	7	0	1	0	0	0	1	0	12
1	1	random	59	513	718	2	0	0	0	1	0	1	0	2
1	1	random	59	514	1122	13	0	1	0	1	0	0	0	60
1	1	random	59	515	1001	15	0	0	1	0	0	1	0	112
1	1	random	59	516	985	13	0	1	0	1	0	0	0	2
1	1	random	59	517	614	10	0	0	0	0	1	0	0	11
1	1	random	59	518	809	13	0	1	0	1	0	0	0	2
1	1	random	59	519	779	15	0	0	1	0	0	1	0	4
1	1	random	59	520	754	8	0	0	0	1	1	0	0	21
1	1	random	59	521	702	15	0	0	1	0	0	1	0	2
1	1	random	59	522	842	8	0	0	0	1	1	0	0	2
1	1	random	59	523	1019	3	0	1	0	0	1	0	0	25
1	1	random	59	524	765	6	0	0	1	0	1	0	0	51
1	1	random	59	525	601	12	0	0	0	1	0	0	0	15
1	1	random	59	526	688	6	0	0	1	0	1	0	0	2
1	1	random	59	527	942	3	0	1	0	0	1	0	0	4
1	1	random	59	528	695	8	0	0	0	1	1	0	0	6
1	1	random	59	529	794	15	0	0	1	0	0	1	0	8
1	1	random	59	530	796	8	0	0	0	1	1	0	0	2
1	1	random	59	531	778	3	0	1	0	0	1	0	0	4
1	1	random	59	532	706	6	0	0	1	0	1	0	0	6
1	1	random	59	533	652	12	0	0	0	1	0	0	0	8
1	1	random	59	534	863	14	0	1	1	0	0	0	0	65
1	1	random	59	535	838	6	0	0	1	0	1	0	0	3
1	1	random	59	536	1065	7	0	1	0	0	0	1	0	24
1	1	random	59	537	691	10	0	0	0	0	1	0	0	20
1	1	random	59	538	605	9	0	0	1	0	0	0	0	33
1	1	random	59	539	1047	5	0	1	0	0	0	0	0	54
1	1	random	59	540	644	9	0	0	1	0	0	0	0	2
1	1	random	59	541	747	5	0	1	0	0	0	0	0	2
1	1	random	59	542	647	9	0	0	1	0	0	0	0	2
1	1	random	59	543	803	12	0	0	0	1	0	0	0	10
1	1	random	59	544	805	9	0	0	1	0	0	0	0	2
1	1	random	59	545	1607	5	0	1	0	0	0	0	0	4
1	1	random	59	546	624	9	0	0	1	0	0	0	0	2
1	1	random	59	547	801	12	0	0	0	1	0	0	0	4
1	1	random	59	548	747	2	0	0	0	1	0	1	0	35
1	1	random	59	549	687	7	0	1	0	0	0	1	0	13
1	1	random	59	550	682	2	0	0	0	1	0	1	0	2
1	1	random	59	551	929	13	0	1	0	1	0	0	0	33
1	1	random	59	552	737	6	0	0	1	0	1	0	0	17
1	1	random	59	553	949	3	0	1	0	0	1	0	0	22
1	1	random	59	554	875	8	0	0	0	1	1	0	0	24
1	1	random	59	555	677	15	0	0	1	0	0	1	0	26
1	1	random	59	556	738	8	0	0	0	1	1	0	0	2
1	1	random	59	557	716	15	0	0	1	0	0	1	0	2
1	1	random	59	558	839	13	0	1	0	1	0	0	0	7
1	1	random	59	559	704	10	0	0	0	0	1	0	0	22
1	1	random	59	560	1495	13	0	1	0	1	0	0	1	2
1	1	random	59	561	702	15	0	0	1	0	0	1	0	4
1	1	random	59	562	717	8	0	0	0	1	1	0	0	6
1	1	random	59	563	705	7	0	1	0	0	0	1	0	14
1	1	random	59	564	616	10	0	0	0	0	1	0	0	5
1	1	random	59	565	711	4	0	0	0	0	1	1	0	56
1	1	random	59	566	593	12	0	0	0	1	0	0	0	19
1	1	random	59	567	829	14	0	1	1	0	0	0	0	33
1	1	random	59	568	785	2	0	0	0	1	0	1	0	18
1	1	random	59	569	738	7	0	1	0	0	0	1	0	6
1	1	random	59	570	1203	6	0	0	1	0	1	0	1	18
1	1	random	59	571	924	3	0	1	0	0	1	0	0	18
1	1	random	59	572	680	6	0	0	1	0	1	0	0	2
1	1	random	59	573	646	1	0	0	0	0	0	1	0	76
1	1	random	59	574	729	3	0	1	0	0	1	0	0	3
1	1	random	59	575	753	6	0	0	1	0	1	0	0	3
1	1	random	59	576	567	12	0	0	0	1	0	0	0	10
1	1	random	59	577	656	9	0	0	1	0	0	0	0	31
1	1	random	59	578	890	11	0	0	1	1	0	0	0	82
1	1	random	59	579	627	10	0	0	0	0	1	0	0	15
1	1	random	59	580	725	7	0	1	0	0	0	1	0	11
1	1	random	59	581	833	14	0	1	1	0	0	0	0	14
1	1	random	59	582	818	6	0	0	1	0	1	0	0	7
1	1	random	59	583	778	14	0	1	1	0	0	0	0	2
1	1	random	59	584	936	12	0	0	0	1	0	0	0	8
1	1	random	59	585	723	6	0	0	1	0	1	0	0	3
1	1	random	59	586	818	7	0	1	0	0	0	1	0	6
1	1	random	59	587	879	13	0	1	0	1	0	0	0	27
1	1	random	59	588	700	10	0	0	0	0	1	0	0	9
1	1	random	59	589	701	11	0	0	1	1	0	0	0	11
1	1	random	59	590	632	1	0	0	0	0	0	1	0	17
1	1	random	59	591	1158	3	0	1	0	0	1	0	0	17
1	1	random	59	592	663	1	0	0	0	0	0	1	0	2
1	1	random	59	593	950	3	0	1	0	0	1	0	0	2
1	1	random	59	594	711	6	0	0	1	0	1	0	0	9
1	1	random	59	595	664	1	0	0	0	0	0	1	0	3
1	1	random	59	596	947	6	0	0	1	0	1	0	0	2
1	1	random	59	597	875	13	0	1	0	1	0	0	0	10
1	1	random	59	598	722	15	0	0	1	0	0	1	0	37
1	1	random	59	599	777	8	0	0	0	1	1	0	0	37
1	1	random	59	600	913	3	0	1	0	0	1	0	0	7
1	1	random	59	601	829	8	0	0	0	1	1	0	0	2
1	1	random	59	602	872	7	0	1	0	0	0	1	0	16
1	1	random	59	603	1115	8	0	0	0	1	1	0	0	2
1	1	random	59	604	732	7	0	1	0	0	0	1	0	2
1	1	random	59	605	3946	14	0	1	1	0	0	0	1	22
1	1	random	59	606	981	7	0	1	0	0	0	1	1	2
1	1	random	59	607	628	10	0	0	0	0	1	0	0	19
1	1	random	59	608	2718	13	0	1	0	1	0	0	1	11
1	1	random	59	609	828	2	0	0	0	1	0	1	0	41
1	1	random	59	610	1853	13	0	1	0	1	0	0	0	2
1	1	random	59	611	638	10	0	0	0	0	1	0	0	4
1	1	random	59	612	608	9	0	0	1	0	0	0	0	35
1	1	random	59	613	665	12	0	0	0	1	0	0	0	29
1	1	random	59	614	768	6	0	0	1	0	1	0	0	18
1	1	random	59	615	839	3	0	1	0	0	1	0	0	15
1	1	random	59	616	889	6	0	0	1	0	1	0	0	2
1	1	random	59	617	640	12	0	0	0	1	0	0	0	4
1	1	random	59	618	737	4	0	0	0	0	1	1	0	53
1	1	random	59	619	658	10	0	0	0	0	1	0	0	8
1	1	random	59	620	790	7	0	1	0	0	0	1	0	14
1	1	random	59	621	764	13	0	1	0	1	0	0	0	11
1	1	random	59	622	1222	7	0	1	0	0	0	1	1	2
1	1	random	59	623	1105	2	0	0	0	1	0	1	0	14
1	1	random	59	624	2789	13	0	1	0	1	0	0	0	3
1	1	random	59	625	1908	15	0	0	1	0	0	1	1	27
1	1	random	59	626	1327	13	0	1	0	1	0	0	0	2
1	1	random	59	627	716	6	0	0	1	0	1	0	0	11
1	1	random	59	628	1054	13	0	1	0	1	0	0	0	2
1	1	random	59	629	876	7	0	1	0	0	0	1	0	7
1	1	random	59	630	825	4	0	0	0	0	1	1	0	12
1	1	random	59	631	707	10	0	0	0	0	1	0	0	12
1	1	random	59	632	767	4	0	0	0	0	1	1	0	2
1	1	random	59	633	915	2	0	0	0	1	0	1	0	10
1	1	random	59	634	980	7	0	1	0	0	0	1	0	5
1	1	random	59	635	1222	13	0	1	0	1	0	0	0	7
1	1	random	59	636	1271	7	0	1	0	0	0	1	0	2
1	1	random	59	637	738	4	0	0	0	0	1	1	0	5
1	1	random	59	638	707	10	0	0	0	0	1	0	0	7
1	1	random	59	639	717	4	0	0	0	0	1	1	0	2
1	1	random	59	640	799	2	0	0	0	1	0	1	0	7
1	1	random	59	641	707	12	0	0	0	1	0	0	0	24
1	1	random	59	642	742	6	0	0	1	0	1	0	0	15
1	1	random	59	643	751	12	0	0	0	1	0	0	0	2
1	1	random	59	644	670	6	0	0	1	0	1	0	0	2
1	1	random	59	645	774	13	0	1	0	1	0	0	0	10
1	1	random	59	646	598	10	0	0	0	0	1	0	0	8
1	1	random	59	647	687	4	0	0	0	0	1	1	0	8
1	1	random	59	648	711	7	0	1	0	0	0	1	0	12
1	1	random	59	649	726	6	0	0	1	0	1	0	0	5
1	1	random	59	650	1058	14	0	1	1	0	0	0	0	45
1	1	random	59	651	715	6	0	0	1	0	1	0	0	2
1	1	random	59	652	1191	3	0	1	0	0	1	0	0	37
1	1	random	59	653	821	8	0	0	0	1	1	0	0	50
1	1	random	59	654	789	7	0	1	0	0	0	1	0	6
1	1	random	59	655	817	6	0	0	1	0	1	0	0	4
1	1	random	59	656	1212	1	0	0	0	0	0	1	1	61
1	1	random	59	657	762	6	0	0	1	0	1	0	0	2
1	1	random	59	658	630	12	0	0	0	1	0	0	0	15
1	1	random	59	659	616	9	0	0	1	0	0	0	0	47
1	1	random	59	660	650	10	0	0	0	0	1	0	0	14
1	1	random	59	661	873	11	0	0	1	1	0	0	0	72
1	1	random	59	662	594	1	0	0	0	0	0	1	0	6
1	1	random	59	663	740	6	0	0	1	0	1	0	0	6
1	1	random	59	664	863	3	0	1	0	0	1	0	0	12
1	1	random	59	665	712	6	0	0	1	0	1	0	0	2
1	1	random	59	666	567	1	0	0	0	0	0	1	0	4
1	1	random	59	667	1375	3	0	1	0	0	1	0	0	3
1	1	random	59	668	636	1	0	0	0	0	0	1	0	2
1	1	random	59	669	800	6	0	0	1	0	1	0	0	4
1	1	random	59	670	697	7	0	1	0	0	0	1	0	16
1	1	random	59	671	720	10	0	0	0	0	1	0	0	11
1	1	random	59	672	734	4	0	0	0	0	1	1	0	25
1	1	random	59	673	853	7	0	1	0	0	0	1	0	3
1	1	random	59	674	1037	8	0	0	0	1	1	0	0	21
1	1	random	59	675	765	15	0	0	1	0	0	1	0	50
1	1	random	59	676	922	8	0	0	0	1	1	0	0	2
1	1	random	59	677	848	15	0	0	1	0	0	1	0	2
1	1	random	59	678	1337	13	0	1	0	1	0	0	1	33
1	1	random	59	679	2399	2	0	0	0	1	0	1	1	39
1	1	random	59	680	831	7	0	1	0	0	0	1	0	7
1	1	random	59	681	1292	14	0	1	1	0	0	0	0	31
1	1	random	59	682	720	2	0	0	0	1	0	1	0	3
1	1	random	59	683	886	14	0	1	1	0	0	0	0	2
1	1	random	59	684	882	2	0	0	0	1	0	1	0	2
1	1	random	59	685	797	4	0	0	0	0	1	1	0	13
1	1	random	59	686	720	2	0	0	0	1	0	1	0	2
1	1	random	59	687	1103	14	0	1	1	0	0	0	0	4
1	1	random	59	688	718	12	0	0	0	1	0	0	0	30
1	1	random	59	689	998	9	0	0	1	0	0	0	0	30
1	1	random	59	690	2522	11	0	0	1	1	0	0	1	29
1	1	random	59	691	570	1	0	0	0	0	0	1	0	23
1	1	random	59	692	1107	3	0	1	0	0	1	0	0	25
1	1	random	59	693	639	1	0	0	0	0	0	1	0	2
1	1	random	59	694	3602	11	0	0	1	1	0	0	1	4
1	1	random	59	695	769	10	0	0	0	0	1	0	0	24
1	1	random	59	696	756	4	0	0	0	0	1	1	0	11
1	1	random	59	697	867	7	0	1	0	0	0	1	0	17
1	1	random	59	698	1004	2	0	0	0	1	0	1	0	12
1	1	random	59	699	1045	7	0	1	0	0	0	1	1	2
1	1	random	59	700	1384	2	0	0	0	1	0	1	0	2
1	1	random	59	701	581	12	0	0	0	1	0	0	0	13
1	1	random	59	702	1118	14	0	1	1	0	0	0	0	15
1	1	random	59	703	959	2	0	0	0	1	0	1	0	3
1	1	random	59	704	1133	4	0	0	0	0	1	1	0	8
1	1	random	59	705	836	7	0	1	0	0	0	1	0	6
1	1	random	59	706	918	4	0	0	0	0	1	1	0	2
1	1	random	59	707	991	2	0	0	0	1	0	1	0	4
1	1	random	59	708	1817	13	0	1	0	1	0	0	0	30
1	1	random	59	709	822	7	0	1	0	0	0	1	0	4
1	1	random	59	710	851	2	0	0	0	1	0	1	0	3
1	1	random	59	711	781	7	0	1	0	0	0	1	0	2
1	1	random	59	712	748	4	0	0	0	0	1	1	0	6
1	1	random	59	713	613	12	0	0	0	1	0	0	0	12
1	1	random	59	714	614	4	0	0	0	0	1	1	0	2
1	1	random	59	715	722	7	0	1	0	0	0	1	0	4
1	1	random	59	716	1095	8	0	0	0	1	1	0	0	40
1	1	random	59	717	780	7	0	1	0	0	0	1	0	2
1	1	random	59	718	2030	6	0	0	1	0	1	0	0	49
1	1	random	59	719	2002	14	0	1	1	0	0	0	0	17
1	1	random	59	720	2550	2	0	0	0	1	0	1	0	10
1	1	random	59	721	698	4	0	0	0	0	1	1	0	7
1	1	random	59	722	704	12	0	0	0	1	0	0	0	9
1	1	random	59	723	719	4	0	0	0	0	1	1	0	2
1	1	random	59	724	1392	2	0	0	0	1	0	1	1	4
1	1	random	59	725	1121	14	0	1	1	0	0	0	0	6
1	1	random	59	726	860	6	0	0	1	0	1	0	0	8
1	1	random	59	727	736	7	0	1	0	0	0	1	0	10
1	1	random	59	728	732	2	0	0	0	1	0	1	0	4
1	1	random	59	729	590	12	0	0	0	1	0	0	0	7
1	1	random	59	730	677	9	0	0	1	0	0	0	0	41
1	1	random	59	731	848	5	0	1	0	0	0	0	0	186
1	1	random	59	732	733	9	0	0	1	0	0	0	0	2
1	1	random	59	733	703	12	0	0	0	1	0	0	0	4
1	1	random	59	734	847	6	0	0	1	0	1	0	0	8
1	1	random	59	735	788	7	0	1	0	0	0	1	0	8
1	1	random	59	736	733	2	0	0	0	1	0	1	0	8
1	1	random	59	737	835	7	0	1	0	0	0	1	0	2
1	1	random	59	738	2223	13	0	1	0	1	0	0	0	30
1	1	random	59	739	2559	15	0	0	1	0	0	1	1	62
1	1	random	59	740	770	8	0	0	0	1	1	0	0	24
1	1	random	59	741	869	7	0	1	0	0	0	1	0	4
1	1	random	59	742	628	10	0	0	0	0	1	0	0	47
1	1	random	59	743	1065	11	0	0	1	1	0	0	0	49
1	1	random	59	744	602	1	0	0	0	0	0	1	0	51
1	1	random	59	745	720	6	0	0	1	0	1	0	0	11
1	1	random	59	746	606	12	0	0	0	1	0	0	0	13
1	1	random	59	747	744	2	0	0	0	1	0	1	0	11
1	1	random	59	748	860	14	0	1	1	0	0	0	0	23
1	1	random	59	749	621	7	0	1	0	0	0	1	0	8
1	1	random	59	750	673	4	0	0	0	0	1	1	0	27
1	1	random	59	751	885	7	0	1	0	0	0	1	0	2
1	1	random	59	752	599	10	0	0	0	0	1	0	0	10
1	1	random	59	753	629	4	0	0	0	0	1	1	0	3
1	1	random	59	754	677	12	0	0	0	1	0	0	0	8
1	1	random	59	755	591	4	0	0	0	0	1	1	0	2
1	1	random	59	756	650	7	0	1	0	0	0	1	0	5
1	1	random	59	757	689	2	0	0	0	1	0	1	0	10
1	1	random	59	758	860	13	0	1	0	1	0	0	0	20
1	1	random	59	759	729	6	0	0	1	0	1	0	0	14
1	1	random	59	760	660	1	0	0	0	0	0	1	0	16
1	1	random	59	761	982	3	0	1	0	0	1	0	0	69
1	1	random	59	762	754	6	0	0	1	0	1	0	0	3
1	1	random	59	763	1125	13	0	1	0	1	0	0	0	5
1	1	random	59	764	829	7	0	1	0	0	0	1	0	8
1	1	random	59	765	771	4	0	0	0	0	1	1	0	10
1	1	random	59	766	698	2	0	0	0	1	0	1	0	9
1	1	random	59	767	886	13	0	1	0	1	0	0	0	4
1	1	random	59	768	808	7	0	1	0	0	0	1	0	4
1	1	random	59	769	1037	13	0	1	0	1	0	0	0	2
1	1	random	59	770	812	2	0	0	0	1	0	1	0	4
1	1	random	59	771	1094	13	0	1	0	1	0	0	0	2
1	1	random	59	772	1234	7	0	1	0	0	0	1	0	4
1	1	random	59	773	730	13	0	1	0	1	0	0	0	2
1	1	random	59	774	793	6	0	0	1	0	1	0	0	12
1	1	random	59	775	938	3	0	1	0	0	1	0	0	14
1	1	random	59	776	950	6	0	0	1	0	1	0	0	2
1	1	random	59	777	946	7	0	1	0	0	0	1	0	5
1	1	random	59	778	784	6	0	0	1	0	1	0	0	2
1	1	random	59	779	840	1	0	0	0	0	0	1	0	19
1	1	random	59	780	942	11	0	0	1	1	0	0	0	37
1	1	random	59	781	694	9	0	0	1	0	0	0	0	49
1	1	random	59	782	795	5	0	1	0	0	0	0	0	51
1	1	random	59	783	612	9	0	0	1	0	0	0	0	2
1	1	random	59	784	962	12	0	0	0	1	0	0	0	30
1	1	random	59	785	1096	9	0	0	1	0	0	0	1	2
1	1	random	59	786	721	5	0	1	0	0	0	0	0	4
1	1	random	59	787	692	9	0	0	1	0	0	0	0	2
1	1	random	59	788	728	10	0	0	0	0	1	0	0	36
1	1	random	59	789	800	7	0	1	0	0	0	1	0	12
1	1	random	59	790	1012	8	0	0	0	1	1	0	0	50
1	1	random	59	791	828	3	0	1	0	0	1	0	0	16
1	1	random	59	792	740	6	0	0	1	0	1	0	0	14
1	1	random	59	793	769	7	0	1	0	0	0	1	0	4
1	1	random	59	794	917	4	0	0	0	0	1	1	0	29
1	1	random	59	795	751	12	0	0	0	1	0	0	0	11
1	1	random	59	796	914	2	0	0	0	1	0	1	0	26
1	1	random	59	797	953	13	0	1	0	1	0	0	0	24
1	1	random	59	798	826	10	0	0	0	0	1	0	0	10
1	1	random	59	799	739	9	0	0	1	0	0	0	0	12
1	1	random	59	800	805	12	0	0	0	1	0	0	0	5
1	1	random	59	801	796	2	0	0	0	1	0	1	0	5
1	1	random	59	802	1050	14	0	1	1	0	0	0	0	54
1	1	random	59	803	1240	7	0	1	0	0	0	1	1	10
1	1	random	59	804	662	10	0	0	0	0	1	0	0	6
1	1	random	59	805	823	11	0	0	1	1	0	0	0	25
1	1	random	59	806	699	1	0	0	0	0	0	1	0	27
1	1	random	59	807	1572	3	0	1	0	0	1	0	0	16
1	1	random	59	808	1109	6	0	0	1	0	1	0	0	16
1	1	random	59	809	793	7	0	1	0	0	0	1	0	6
1	1	random	59	810	646	6	0	0	1	0	1	0	0	2
1	1	random	59	811	1983	14	0	1	1	0	0	0	1	9
1	1	random	59	812	831	12	0	0	0	1	0	0	0	12
1	1	random	59	813	841	2	0	0	0	1	0	1	0	12
1	1	random	59	814	716	12	0	0	0	1	0	0	0	2
1	1	random	59	815	685	9	0	0	1	0	0	0	0	16
1	1	random	59	816	768	11	0	0	1	1	0	0	0	11
1	1	random	59	817	734	1	0	0	0	0	0	1	0	11
1	1	random	59	818	2702	3	0	1	0	0	1	0	1	11
1	1	random	59	819	780	1	0	0	0	0	0	1	0	2
1	1	random	59	820	719	6	0	0	1	0	1	0	0	10
1	1	random	59	821	1375	13	0	1	0	1	0	0	0	24
1	1	random	59	822	975	2	0	0	0	1	0	1	0	9
1	1	random	59	823	706	12	0	0	0	1	0	0	0	9
1	1	random	59	824	794	9	0	0	1	0	0	0	0	9
1	1	random	59	825	938	11	0	0	1	1	0	0	0	9
1	1	random	59	826	797	1	0	0	0	0	0	1	0	7
1	1	random	59	827	781	11	0	0	1	1	0	0	0	2
1	1	random	59	828	682	10	0	0	0	0	1	0	0	24
1	1	random	59	829	701	4	0	0	0	0	1	1	0	35
1	1	random	59	830	673	10	0	0	0	0	1	0	0	2
1	1	random	59	831	788	7	0	1	0	0	0	1	0	22
1	1	random	59	832	1705	13	0	1	0	1	0	0	1	11
1	1	random	59	833	1783	15	0	0	1	0	0	1	0	94
1	1	random	59	834	719	8	0	0	0	1	1	0	0	44
1	1	random	59	835	773	3	0	1	0	0	1	0	0	17
1	1	random	59	836	828	6	0	0	1	0	1	0	0	16
1	1	random	59	837	709	1	0	0	0	0	0	1	0	11
1	1	random	59	838	766	6	0	0	1	0	1	0	0	2
1	1	random	59	839	1384	14	0	1	1	0	0	0	0	28
1	1	random	59	840	971	7	0	1	0	0	0	1	0	9
1	1	random	59	841	848	2	0	0	0	1	0	1	0	19
1	1	random	59	842	1251	14	0	1	1	0	0	0	0	3
1	1	random	59	843	1265	6	0	0	1	0	1	0	0	5
1	1	random	59	844	1373	7	0	1	0	0	0	1	0	4
1	1	random	59	845	4306	13	0	1	0	1	0	0	0	13
1	1	random	59	846	771	6	0	0	1	0	1	0	0	3
1	1	random	59	847	775	1	0	0	0	0	0	1	0	10
1	1	random	59	848	1395	3	0	1	0	0	1	0	0	13
1	1	random	59	849	862	1	0	0	0	0	0	1	0	2
1	1	random	59	850	848	6	0	0	1	0	1	0	0	4
1	1	random	59	851	1097	7	0	1	0	0	0	1	0	7
1	1	random	59	852	1511	13	0	1	0	1	0	0	0	7
1	1	random	59	853	2330	6	0	0	1	0	1	0	0	3
1	1	random	59	854	934	3	0	1	0	0	1	0	0	6
1	1	random	59	855	783	1	0	0	0	0	0	1	0	6
1	1	random	59	856	893	11	0	0	1	1	0	0	0	29
1	1	random	59	857	636	1	0	0	0	0	0	1	0	2
1	1	random	59	858	813	11	0	0	1	1	0	0	0	2
1	1	random	59	859	910	10	0	0	0	0	1	0	0	29
1	1	random	59	860	726	9	0	0	1	0	0	0	0	36
1	1	random	59	861	737	10	0	0	0	0	1	0	0	2
1	1	random	59	862	624	9	0	0	1	0	0	0	0	2
1	1	random	59	863	825	11	0	0	1	1	0	0	0	5
1	1	random	59	864	678	10	0	0	0	0	1	0	0	3
1	1	random	59	865	2288	13	0	1	0	1	0	0	1	13
1	1	random	59	866	633	10	0	0	0	0	1	0	0	2
1	1	random	59	867	974	13	0	1	0	1	0	0	0	2
1	1	random	59	868	787	2	0	0	0	1	0	1	0	27
1	1	random	59	869	969	13	0	1	0	1	0	0	0	2
1	1	random	59	870	1007	15	0	0	1	0	0	1	0	37
1	1	random	59	871	1422	8	0	0	0	1	1	0	0	37
1	1	random	59	872	805	3	0	1	0	0	1	0	0	18
1	1	random	59	873	897	8	0	0	0	1	1	0	0	2
1	1	random	59	874	936	3	0	1	0	0	1	0	0	2
1	1	random	59	875	579	1	0	0	0	0	0	1	0	18
1	1	random	59	876	1222	6	0	0	1	0	1	0	1	23
1	1	random	59	877	639	1	0	0	0	0	0	1	0	2
1	1	random	59	878	840	3	0	1	0	0	1	0	0	4
1	1	random	59	879	786	6	0	0	1	0	1	0	0	3
1	1	random	59	880	1375	3	0	1	0	0	1	0	0	2
1	1	random	59	881	554	1	0	0	0	0	0	1	0	4
1	1	random	59	882	1042	3	0	1	0	0	1	0	0	2
1	1	random	59	883	936	6	0	0	1	0	1	0	0	4
1	1	random	59	884	647	12	0	0	0	1	0	0	0	61
1	1	random	59	885	709	2	0	0	0	1	0	1	0	17
1	1	random	59	886	886	13	0	1	0	1	0	0	0	17
1	1	random	59	887	972	15	0	0	1	0	0	1	0	17
1	1	random	59	888	1032	8	0	0	0	1	1	0	1	15
1	1	random	59	889	924	7	0	1	0	0	0	1	0	38
1	1	random	59	890	965	13	0	1	0	1	0	0	1	4
1	1	random	59	891	1147	15	0	0	1	0	0	1	0	4
1	1	random	59	892	880	13	0	1	0	1	0	0	0	2
1	1	random	59	893	790	10	0	0	0	0	1	0	0	27
1	1	random	59	894	907	7	0	1	0	0	0	1	0	5
1	1	random	59	895	644	10	0	0	0	0	1	0	0	2
1	1	random	59	896	754	4	0	0	0	0	1	1	0	67
1	1	random	59	897	804	7	0	1	0	0	0	1	0	3
1	1	random	59	898	703	8	0	0	0	1	1	0	0	10
1	1	random	59	899	1100	15	0	0	1	0	0	1	0	8
1	1	random	59	900	791	13	0	1	0	1	0	0	0	8
1	1	random	59	901	862	15	0	0	1	0	0	1	0	2
1	1	random	59	902	850	13	0	1	0	1	0	0	0	2
1	1	random	59	903	622	10	0	0	0	0	1	0	0	8
1	1	random	59	904	651	9	0	0	1	0	0	0	0	42
1	1	random	59	905	727	12	0	0	0	1	0	0	0	21
1	1	random	59	906	562	9	0	0	1	0	0	0	0	2
1	1	random	59	907	579	10	0	0	0	0	1	0	0	4
1	1	random	59	908	719	11	0	0	1	1	0	0	0	45
1	1	random	59	909	594	1	0	0	0	0	0	1	0	28
1	1	random	59	910	754	3	0	1	0	0	1	0	0	28
1	1	random	59	911	692	6	0	0	1	0	1	0	0	28
1	1	random	59	912	596	1	0	0	0	0	0	1	0	3
1	1	random	59	913	694	11	0	0	1	1	0	0	0	5
1	1	random	59	914	594	10	0	0	0	0	1	0	0	7
1	1	random	59	915	676	9	0	0	1	0	0	0	0	9
1	1	random	59	916	653	12	0	0	0	1	0	0	0	11
1	1	random	59	917	713	4	0	0	0	0	1	1	0	21
1	1	random	59	918	625	10	0	0	0	0	1	0	0	4
1	1	random	59	919	1029	9	0	0	1	0	0	0	0	4
1	1	random	59	920	701	10	0	0	0	0	1	0	0	2
1	1	random	59	921	783	4	0	0	0	0	1	1	0	4
1	1	random	59	922	665	12	0	0	0	1	0	0	0	6
1	1	random	59	923	1076	2	0	0	0	1	0	1	0	38
1	1	random	59	924	688	7	0	1	0	0	0	1	0	27
1	1	random	59	925	705	10	0	0	0	0	1	0	0	5
1	1	random	59	926	805	9	0	0	1	0	0	0	0	7
1	1	random	59	927	750	11	0	0	1	1	0	0	0	14
1	1	random	59	928	704	9	0	0	1	0	0	0	0	2
1	1	random	59	929	709	11	0	0	1	1	0	0	0	2
1	1	random	59	930	632	10	0	0	0	0	1	0	0	5
1	1	random	59	931	690	4	0	0	0	0	1	1	0	10
1	1	random	59	932	1464	2	0	0	0	1	0	1	1	9
1	1	random	59	933	778	4	0	0	0	0	1	1	0	2
1	1	random	59	934	869	12	0	0	0	1	0	0	0	12
1	1	random	59	935	751	2	0	0	0	1	0	1	0	3
1	1	random	59	936	703	4	0	0	0	0	1	1	0	3
1	1	random	59	937	662	12	0	0	0	1	0	0	0	3
1	1	random	59	938	789	6	0	0	1	0	1	0	0	27
1	1	random	59	939	690	7	0	1	0	0	0	1	0	15
1	1	random	59	940	619	10	0	0	0	0	1	0	0	10
1	1	random	59	941	669	9	0	0	1	0	0	0	0	13
1	1	random	59	942	582	10	0	0	0	0	1	0	0	2
1	1	random	59	943	690	7	0	1	0	0	0	1	0	4
1	1	random	59	944	1746	13	0	1	0	1	0	0	1	42
1	1	random	59	945	2267	7	0	1	0	0	0	1	1	2
1	1	random	59	946	622	10	0	0	0	0	1	0	0	4
1	1	random	59	947	640	9	0	0	1	0	0	0	0	6
1	1	random	59	948	833	5	0	1	0	0	0	0	0	162
1	1	random	59	949	647	9	0	0	1	0	0	0	0	2
1	1	random	59	950	800	11	0	0	1	1	0	0	0	21
1	1	random	59	951	597	1	0	0	0	0	0	1	0	39
1	1	random	59	952	750	11	0	0	1	1	0	0	0	2
1	1	random	59	953	594	10	0	0	0	0	1	0	0	7
1	1	random	59	954	910	7	0	1	0	0	0	1	0	9
1	1	random	59	955	692	8	0	0	0	1	1	0	0	57
1	1	random	59	956	1311	3	0	1	0	0	1	0	0	46
1	1	random	59	957	835	8	0	0	0	1	1	0	0	2
1	1	random	59	958	1179	3	0	1	0	0	1	0	1	2
1	1	random	59	959	567	1	0	0	0	0	0	1	0	8
1	1	random	59	960	645	3	0	1	0	0	1	0	0	2
1	1	random	59	961	733	6	0	0	1	0	1	0	0	23
1	1	random	59	962	964	3	0	1	0	0	1	0	0	2
1	1	random	59	963	854	1	0	0	0	0	0	1	0	4
1	1	random	59	964	782	11	0	0	1	1	0	0	0	12
1	1	random	59	965	671	9	0	0	1	0	0	0	0	16
1	1	random	59	966	687	12	0	0	0	1	0	0	0	29
1	1	random	59	967	1326	14	0	1	1	0	0	0	0	125
1	1	random	59	968	1006	2	0	0	0	1	0	1	0	33
1	1	random	59	969	1004	13	0	1	0	1	0	0	0	25
1	1	random	59	970	748	6	0	0	1	0	1	0	0	9
1	1	random	59	971	1055	13	0	1	0	1	0	0	0	2
1	1	random	59	972	1198	15	0	0	1	0	0	1	0	71
1	1	random	59	973	724	8	0	0	0	1	1	0	0	16
1	1	random	59	974	786	7	0	1	0	0	0	1	0	20
1	1	random	59	975	759	8	0	0	0	1	1	0	0	2
1	1	random	59	976	1064	3	0	1	0	0	1	0	0	14
1	1	random	59	977	776	6	0	0	1	0	1	0	0	7
1	1	random	59	978	1186	14	0	1	1	0	0	0	0	11
1	1	random	59	979	655	2	0	0	0	1	0	1	0	11
1	1	random	59	980	1517	13	0	1	0	1	0	0	0	9
1	1	random	59	981	914	7	0	1	0	0	0	1	0	7
1	1	random	59	982	829	6	0	0	1	0	1	0	0	5
1	1	random	59	983	578	12	0	0	0	1	0	0	0	17
1	1	random	59	984	751	6	0	0	1	0	1	0	0	2
1	1	random	59	985	875	3	0	1	0	0	1	0	0	9
1	1	random	59	986	708	8	0	0	0	1	1	0	0	11
1	1	random	59	987	1051	7	0	1	0	0	0	1	1	6
1	1	random	59	988	911	2	0	0	0	1	0	1	0	9
1	1	random	59	989	975	7	0	1	0	0	0	1	1	2
1	1	random	59	990	852	8	0	0	0	1	1	0	0	4
1	1	random	59	991	1084	7	0	1	0	0	0	1	0	2
1	1	random	59	992	993	2	0	0	0	1	0	1	0	4
1	1	random	59	993	1075	14	0	1	1	0	0	0	0	15
1	1	random	59	994	962	7	0	1	0	0	0	1	0	3
1	1	random	59	995	731	10	0	0	0	0	1	0	0	42
1	1	random	59	996	1938	11	0	0	1	1	0	0	1	32
1	1	random	59	997	683	9	0	0	1	0	0	0	0	32
1	1	random	59	998	745	12	0	0	0	1	0	0	0	15
1	1	random	59	999	853	2	0	0	0	1	0	1	0	7
1	1	random	59	1000	704	12	0	0	0	1	0	0	0	2
1	1	random	59	1001	648	9	0	0	1	0	0	0	0	4
1	1	random	59	1002	714	12	0	0	0	1	0	0	0	2
1	1	random	59	1003	877	2	0	0	0	1	0	1	0	4
1	1	random	59	1004	771	4	0	0	0	0	1	1	0	68
1	1	random	59	1005	755	12	0	0	0	1	0	0	0	3
1	1	random	59	1006	709	2	0	0	0	1	0	1	0	3
1	1	random	59	1007	1014	14	0	1	1	0	0	0	0	14
1	1	random	59	1008	614	12	0	0	0	1	0	0	0	3
1	1	random	59	1009	713	2	0	0	0	1	0	1	0	3
1	1	random	59	1010	720	7	0	1	0	0	0	1	0	16
1	1	random	59	1011	649	10	0	0	0	0	1	0	0	16
1	1	random	59	1012	1036	11	0	0	1	1	0	0	0	16
1	1	random	59	1013	635	1	0	0	0	0	0	1	0	50
1	1	random	59	1014	857	11	0	0	1	1	0	0	0	2
1	1	random	59	1015	576	9	0	0	1	0	0	0	0	14
1	1	random	59	1016	708	10	0	0	0	0	1	0	0	5
1	1	random	59	1017	736	7	0	1	0	0	0	1	0	7
1	1	random	59	1018	743	4	0	0	0	0	1	1	0	14
1	1	random	59	1019	630	10	0	0	0	0	1	0	0	3
1	1	random	59	1020	725	11	0	0	1	1	0	0	0	6
1	1	random	59	1021	611	1	0	0	0	0	0	1	0	8
1	1	random	59	1022	750	11	0	0	1	1	0	0	0	2
1	1	random	59	1023	655	10	0	0	0	0	1	0	0	4
1	1	random	59	1024	639	9	0	0	1	0	0	0	0	9
1	1	random	59	1025	713	5	0	1	0	0	0	0	0	77
1	1	random	59	1026	635	9	0	0	1	0	0	0	0	2
1	1	random	59	1027	635	5	0	1	0	0	0	0	0	2
1	1	random	59	1028	576	9	0	0	1	0	0	0	0	2
1	1	random	59	1029	629	10	0	0	0	0	1	0	0	6
1	1	random	59	1030	751	7	0	1	0	0	0	1	0	13
1	1	random	59	1031	772	2	0	0	0	1	0	1	0	22
1	1	random	59	1032	836	7	0	1	0	0	0	1	0	2
1	1	random	59	1033	999	2	0	0	0	1	0	1	0	2
1	1	random	59	1034	854	4	0	0	0	0	1	1	0	16
1	1	random	59	1035	805	7	0	1	0	0	0	1	0	3
1	1	random	59	1036	912	14	0	1	1	0	0	0	0	29
1	1	random	59	1037	687	12	0	0	0	1	0	0	0	29
1	1	random	59	1038	895	14	0	1	1	0	0	0	0	2
1	1	random	59	1039	725	6	0	0	1	0	1	0	0	55
1	1	random	59	1040	891	14	0	1	1	0	0	0	0	2
1	1	random	59	1041	775	7	0	1	0	0	0	1	0	6
1	1	random	59	1042	776	2	0	0	0	1	0	1	0	9
1	1	random	59	1043	1316	13	0	1	0	1	0	0	0	63
1	1	random	59	1044	660	10	0	0	0	0	1	0	0	15
1	1	random	59	1045	675	9	0	0	1	0	0	0	0	17
1	1	random	59	1046	640	12	0	0	0	1	0	0	0	9
1	1	random	59	1047	771	6	0	0	1	0	1	0	0	8
1	1	random	59	1048	986	13	0	1	0	1	0	0	0	5
1	1	random	59	1049	859	7	0	1	0	0	0	1	0	8
1	1	random	59	1050	722	4	0	0	0	0	1	1	0	16
1	1	random	59	1051	678	10	0	0	0	0	1	0	0	7
1	1	random	59	1052	691	11	0	0	1	1	0	0	0	30
1	1	random	59	1053	675	9	0	0	1	0	0	0	0	8
1	1	random	59	1054	743	11	0	0	1	1	0	0	0	2
1	1	random	59	1055	716	1	0	0	0	0	0	1	0	34
1	1	random	59	1056	713	6	0	0	1	0	1	0	0	9
1	1	random	59	1057	915	1	0	0	0	0	0	1	0	2
1	1	random	59	1058	805	6	0	0	1	0	1	0	0	2
1	1	random	59	1059	814	3	0	1	0	0	1	0	0	74
1	1	random	59	1060	666	1	0	0	0	0	0	1	0	3
1	1	random	59	1061	1529	3	0	1	0	0	1	0	0	2
1	1	random	59	1062	1226	8	0	0	0	1	1	0	1	72
1	1	random	59	1063	671	7	0	1	0	0	0	1	0	14
1	1	random	59	1064	725	4	0	0	0	0	1	1	0	14
1	1	random	59	1065	665	12	0	0	0	1	0	0	0	19
1	1	random	59	1066	926	14	0	1	1	0	0	0	0	26
1	1	random	59	1067	1591	12	0	0	0	1	0	0	1	2
1	1	random	59	1068	789	6	0	0	1	0	1	0	0	10
1	1	random	59	1069	1027	13	0	1	0	1	0	0	0	21
1	1	random	59	1070	824	15	0	0	1	0	0	1	0	98
1	1	random	59	1071	711	8	0	0	0	1	1	0	0	9
1	1	random	59	1072	1159	7	0	1	0	0	0	1	0	9
1	1	random	59	1073	2042	13	0	1	0	1	0	0	1	4
1	1	random	59	1074	1339	7	0	1	0	0	0	1	0	2
1	1	random	59	1075	717	10	0	0	0	0	1	0	0	24
1	1	random	59	1076	768	9	0	0	1	0	0	0	0	23
1	1	random	59	1077	1017	12	0	0	0	1	0	0	0	10
1	1	random	59	1078	843	2	0	0	0	1	0	1	0	36
1	1	random	59	1079	967	14	0	1	1	0	0	0	0	13
1	1	random	59	1080	2040	12	0	0	0	1	0	0	1	3
1	1	random	59	1081	701	6	0	0	1	0	1	0	0	13
1	1	random	59	1082	584	1	0	0	0	0	0	1	0	22
1	1	random	59	1083	673	6	0	0	1	0	1	0	0	2
1	1	random	59	1084	813	3	0	1	0	0	1	0	0	23
1	1	random	59	1085	1148	6	0	0	1	0	1	0	0	2
1	1	random	59	1086	940	13	0	1	0	1	0	0	0	13
1	1	random	59	1087	767	10	0	0	0	0	1	0	0	12
1	1	random	59	1088	652	9	0	0	1	0	0	0	0	12
1	1	random	59	1089	617	10	0	0	0	0	1	0	0	2
1	1	random	59	1090	752	7	0	1	0	0	0	1	0	16
1	1	random	59	1091	864	14	0	1	1	0	0	0	0	12
1	1	random	59	1092	1007	12	0	0	0	1	0	0	0	12
1	1	random	59	1093	749	2	0	0	0	1	0	1	0	15
1	1	random	59	1094	761	4	0	0	0	0	1	1	0	30
1	1	random	59	1095	730	10	0	0	0	0	1	0	0	6
1	1	random	59	1096	988	7	0	1	0	0	0	1	0	6
1	1	random	59	1097	962	2	0	0	0	1	0	1	0	4
1	1	random	59	1098	832	4	0	0	0	0	1	1	0	4
1	1	random	59	1099	603	10	0	0	0	0	1	0	0	4
1	1	random	59	1100	741	7	0	1	0	0	0	1	0	4
1	1	random	59	1101	693	6	0	0	1	0	1	0	0	16
1	1	random	59	1102	830	13	0	1	0	1	0	0	0	16
1	1	random	59	1103	707	7	0	1	0	0	0	1	0	3
1	1	random	59	1104	743	13	0	1	0	1	0	0	0	2
1	1	random	59	1105	705	10	0	0	0	0	1	0	0	6
1	1	random	59	1106	662	9	0	0	1	0	0	0	0	18
1	1	random	59	1107	702	11	0	0	1	1	0	0	0	53
1	1	random	59	1108	1382	1	0	0	0	0	0	1	1	26
1	1	random	59	1109	968	6	0	0	1	0	1	0	0	8
1	1	random	59	1110	566	1	0	0	0	0	0	1	0	2
1	1	random	59	1111	912	3	0	1	0	0	1	0	0	27
1	1	random	59	1112	724	1	0	0	0	0	0	1	0	2
1	1	random	59	1113	1161	3	0	1	0	0	1	0	0	2
1	1	random	59	1114	796	6	0	0	1	0	1	0	0	5
1	1	random	59	1115	1050	1	0	0	0	0	0	1	0	3
1	1	random	59	1116	1075	11	0	0	1	1	0	0	0	9
1	1	random	59	1117	641	1	0	0	0	0	0	1	0	2
1	1	random	59	1118	888	6	0	0	1	0	1	0	0	4
1	1	random	59	1119	1302	13	0	1	0	1	0	0	0	15
1	1	random	59	1120	1943	15	0	0	1	0	0	1	0	50
1	1	random	59	1121	857	13	0	1	0	1	0	0	0	2
1	1	random	59	1122	832	15	0	0	1	0	0	1	0	2
1	1	random	59	1123	801	13	0	1	0	1	0	0	0	2
1	1	random	59	1124	747	15	0	0	1	0	0	1	0	2
1	1	random	59	1125	725	8	0	0	0	1	1	0	0	54
1	1	random	59	1126	722	15	0	0	1	0	0	1	0	2
1	1	random	59	1127	656	8	0	0	0	1	1	0	0	2
1	1	random	59	1128	760	3	0	1	0	0	1	0	0	15
1	1	random	59	1129	652	1	0	0	0	0	0	1	0	12
1	1	random	59	1130	724	6	0	0	1	0	1	0	0	12
1	1	random	59	1131	2423	14	0	1	1	0	0	0	1	40
1	1	random	59	1132	1415	6	0	0	1	0	1	0	0	2
1	1	random	59	1133	1641	3	0	1	0	0	1	0	0	5
1	1	random	59	1134	947	8	0	0	0	1	1	0	0	7
1	1	random	59	1135	1205	3	0	1	0	0	1	0	0	2
1	1	random	59	1136	1344	6	0	0	1	0	1	0	0	4
1	1	random	59	1137	1389	3	0	1	0	0	1	0	0	2
1	1	random	59	1138	2403	6	0	0	1	0	1	0	0	2
1	1	random	59	1139	1051	14	0	1	1	0	0	0	0	8
1	1	random	59	1140	778	7	0	1	0	0	0	1	0	37
1	1	random	59	1141	725	8	0	0	0	1	1	0	0	7
1	1	random	59	1142	718	7	0	1	0	0	0	1	0	2
1	1	random	59	1143	777	6	0	0	1	0	1	0	0	5
1	1	random	59	1144	710	7	0	1	0	0	0	1	0	2
1	1	random	59	1145	610	10	0	0	0	0	1	0	0	40
1	1	random	59	1146	674	4	0	0	0	0	1	1	0	48
1	1	random	59	1147	1395	7	0	1	0	0	0	1	0	3
1	1	random	59	1148	738	8	0	0	0	1	1	0	0	7
1	1	random	59	1149	1574	15	0	0	1	0	0	1	1	23
1	1	random	59	1150	739	8	0	0	0	1	1	0	0	2
1	1	random	59	1151	981	15	0	0	1	0	0	1	0	2
1	1	random	59	1152	770	8	0	0	0	1	1	0	0	2
1	1	random	59	1153	731	3	0	1	0	0	1	0	0	16
1	1	random	59	1154	547	1	0	0	0	0	0	1	0	25
1	1	random	59	1155	713	6	0	0	1	0	1	0	0	12
1	1	random	59	1156	843	13	0	1	0	1	0	0	0	33
1	1	random	59	1157	971	15	0	0	1	0	0	1	0	6
1	1	random	59	1158	658	8	0	0	0	1	1	0	0	6
1	1	random	59	1159	726	3	0	1	0	0	1	0	0	6
1	1	random	59	1160	606	1	0	0	0	0	0	1	0	6
1	1	random	59	1161	705	6	0	0	1	0	1	0	0	6
1	1	random	59	1162	557	1	0	0	0	0	0	1	0	2
1	1	random	59	1163	689	11	0	0	1	1	0	0	0	47
1	1	random	59	1164	531	10	0	0	0	0	1	0	0	19
1	1	random	59	1165	610	9	0	0	1	0	0	0	0	59
1	1	random	59	1166	638	5	0	1	0	0	0	0	0	139
1	1	random	59	1167	583	9	0	0	1	0	0	0	0	2
1	1	random	59	1168	668	12	0	0	0	1	0	0	0	76
1	1	random	59	1169	624	6	0	0	1	0	1	0	0	8
1	1	random	59	1170	572	1	0	0	0	0	0	1	0	8
1	1	random	59	1171	909	3	0	1	0	0	1	0	0	12
1	1	random	59	1172	644	1	0	0	0	0	0	1	0	2
1	1	random	59	1173	1018	11	0	0	1	1	0	0	1	10
1	1	random	59	1174	621	1	0	0	0	0	0	1	0	2
1	1	random	59	1175	745	3	0	1	0	0	1	0	0	4
1	1	random	59	1176	909	6	0	0	1	0	1	0	0	7
1	1	random	59	1177	936	7	0	1	0	0	0	1	1	30
1	1	random	59	1178	1042	6	0	0	1	0	1	0	0	2
1	1	random	59	1179	564	12	0	0	0	1	0	0	0	11
1	1	random	59	1180	760	9	0	0	1	0	0	0	0	13
1	1	random	59	1181	648	11	0	0	1	1	0	0	1	8
1	1	random	59	1182	561	9	0	0	1	0	0	0	0	2
1	1	random	59	1183	914	5	0	1	0	0	0	0	0	17
1	1	random	59	1184	720	9	0	0	1	0	0	0	0	2
1	1	random	59	1185	803	11	0	0	1	1	0	0	0	4
1	1	random	59	1186	578	10	0	0	0	0	1	0	0	22
1	1	random	59	1187	777	7	0	1	0	0	0	1	0	10
1	1	random	59	1188	1202	6	0	0	1	0	1	0	0	10
1	1	random	59	1189	773	13	0	1	0	1	0	0	0	33
1	1	random	59	1190	781	7	0	1	0	0	0	1	0	3
1	1	random	59	1191	603	10	0	0	0	0	1	0	0	5
1	1	random	59	1192	937	7	0	1	0	0	0	1	0	2
1	1	random	59	1193	1046	13	0	1	0	1	0	0	0	4
1	1	random	59	1194	666	6	0	0	1	0	1	0	0	6
1	1	random	59	1195	583	1	0	0	0	0	0	1	0	21
1	1	random	59	1196	649	6	0	0	1	0	1	0	0	2
1	1	random	59	1197	585	1	0	0	0	0	0	1	0	2
1	1	random	59	1198	670	11	0	0	1	1	0	0	0	13
1	1	random	59	1199	566	1	0	0	0	0	0	1	0	2
1	1	random	59	1200	835	3	0	1	0	0	1	0	0	25
1	1	random	59	1201	664	8	0	0	0	1	1	0	0	43
1	1	random	59	1202	671	15	0	0	1	0	0	1	0	45
1	1	random	59	1203	669	8	0	0	0	1	1	0	0	2
1	1	random	59	1204	679	15	0	0	1	0	0	1	0	2
1	1	random	59	1205	763	13	0	1	0	1	0	0	0	12
1	1	random	59	1206	718	7	0	1	0	0	0	1	0	14
1	1	random	59	1207	728	4	0	0	0	0	1	1	0	61
1	1	random	59	1208	570	10	0	0	0	0	1	0	0	17
1	1	random	59	1209	750	4	0	0	0	0	1	1	0	2
1	1	random	59	1210	699	7	0	1	0	0	0	1	0	4
1	1	random	59	1211	688	2	0	0	0	1	0	1	0	114
1	1	random	59	1212	595	12	0	0	0	1	0	0	0	33
1	1	random	59	1213	610	2	0	0	0	1	0	1	0	2
1	1	random	59	1214	750	4	0	0	0	0	1	1	0	5
1	1	random	59	1215	585	10	0	0	0	0	1	0	0	7
1	1	random	59	1216	653	9	0	0	1	0	0	0	0	32
1	1	random	59	1217	782	5	0	1	0	0	0	0	0	34
1	1	random	59	1218	631	9	0	0	1	0	0	0	0	2
1	1	random	59	1219	768	12	0	0	0	1	0	0	0	7
1	1	random	59	1220	652	2	0	0	0	1	0	1	0	7
1	1	random	59	1221	730	7	0	1	0	0	0	1	0	11
1	1	random	59	1222	1327	14	0	1	1	0	0	0	1	83
1	1	random	59	1223	788	2	0	0	0	1	0	1	0	3
1	1	random	59	1224	741	7	0	1	0	0	0	1	0	3
1	1	random	59	1225	673	6	0	0	1	0	1	0	0	29
1	1	random	59	1226	713	13	0	1	0	1	0	0	0	21
1	1	random	59	1227	607	2	0	0	0	1	0	1	0	4
1	1	random	59	1228	743	4	0	0	0	0	1	1	0	14
1	1	random	59	1229	678	7	0	1	0	0	0	1	0	5
1	1	random	59	1230	649	2	0	0	0	1	0	1	0	3
1	1	random	59	1231	725	7	0	1	0	0	0	1	0	2
1	1	random	59	1232	652	8	0	0	0	1	1	0	0	29
1	1	random	59	1233	686	15	0	0	1	0	0	1	0	29
1	1	random	59	1234	667	8	0	0	0	1	1	0	0	2
1	1	random	59	1235	725	7	0	1	0	0	0	1	0	4
1	1	random	59	1236	657	6	0	0	1	0	1	0	0	11
1	1	random	59	1237	729	13	0	1	0	1	0	0	0	11
1	1	random	59	1238	599	6	0	0	1	0	1	0	0	2
1	1	random	59	1239	676	7	0	1	0	0	0	1	0	4
1	1	random	59	1240	712	10	0	0	0	0	1	0	0	25
1	1	random	59	1241	690	11	0	0	1	1	0	0	0	43
1	1	random	59	1242	640	10	0	0	0	0	1	0	0	2
1	1	random	59	1243	890	13	0	1	0	1	0	0	0	6
1	1	random	59	1244	690	7	0	1	0	0	0	1	0	5
1	1	random	59	1245	1106	13	0	1	0	1	0	0	1	2
1	1	random	59	1246	2010	7	0	1	0	0	0	1	1	2
1	1	random	59	1247	669	10	0	0	0	0	1	0	0	5
1	1	random	59	1248	1353	13	0	1	0	1	0	0	0	3
1	1	random	59	1249	614	6	0	0	1	0	1	0	0	11
1	1	random	59	1250	724	7	0	1	0	0	0	1	0	4
1	1	random	59	1251	798	4	0	0	0	0	1	1	0	23
1	1	random	59	1252	690	12	0	0	0	1	0	0	0	33
1	1	random	59	1253	682	9	0	0	1	0	0	0	0	35
1	1	random	59	1254	810	12	0	0	0	1	0	0	0	2
1	1	random	59	1255	762	6	0	0	1	0	1	0	0	6
1	1	random	59	1256	2021	7	0	1	0	0	0	1	1	6
1	1	random	59	1257	776	8	0	0	0	1	1	0	0	23
1	1	random	59	1258	861	7	0	1	0	0	0	1	0	2
1	1	random	59	1259	2431	4	0	0	0	0	1	1	0	8
1	1	random	59	1260	727	10	0	0	0	0	1	0	0	13
1	1	random	59	1261	1272	13	0	1	0	1	0	0	0	13
1	1	random	59	1262	1022	15	0	0	1	0	0	1	0	29
1	1	random	59	1263	958	13	0	1	0	1	0	0	0	2
1	1	random	59	1264	651	6	0	0	1	0	1	0	0	9
1	1	random	59	1265	768	7	0	1	0	0	0	1	0	7
1	1	random	59	1266	1188	14	0	1	1	0	0	0	0	44
1	1	random	59	1267	757	12	0	0	0	1	0	0	0	13
1	1	random	59	1268	1648	4	0	0	0	0	1	1	1	9
1	1	random	59	1269	740	10	0	0	0	0	1	0	0	9
1	1	random	59	1270	1121	13	0	1	0	1	0	0	0	7
1	1	random	59	1271	767	7	0	1	0	0	0	1	0	6
1	1	random	59	1272	882	6	0	0	1	0	1	0	0	8
1	1	random	59	1273	678	1	0	0	0	0	0	1	0	74
1	1	random	59	1274	1099	6	0	0	1	0	1	0	1	2
1	1	random	59	1275	878	14	0	1	1	0	0	0	0	9
1	1	random	59	1276	752	6	0	0	1	0	1	0	0	2
1	1	random	59	1277	636	12	0	0	0	1	0	0	0	10
1	1	random	59	1278	837	2	0	0	0	1	0	1	0	48
1	1	random	59	1279	1905	13	0	1	0	1	0	0	0	9
1	1	random	59	1280	737	15	0	0	1	0	0	1	0	18
1	1	random	59	1281	802	8	0	0	0	1	1	0	0	24
1	1	random	59	1282	897	15	0	0	1	0	0	1	0	2
1	1	random	59	1283	2538	8	0	0	0	1	1	0	0	2
1	1	random	59	1284	782	15	0	0	1	0	0	1	0	2
1	1	random	59	1285	771	8	0	0	0	1	1	0	0	2
1	1	random	59	1286	722	3	0	1	0	0	1	0	0	86
1	1	random	59	1287	780	6	0	0	1	0	1	0	0	11
1	1	random	59	1288	897	3	0	1	0	0	1	0	0	2
1	1	random	59	1289	783	6	0	0	1	0	1	0	0	2
1	1	random	59	1290	812	12	0	0	0	1	0	0	0	13
1	1	random	59	1291	638	9	0	0	1	0	0	0	0	38
1	1	random	59	1292	744	11	0	0	1	1	0	0	0	51
1	1	random	59	1293	659	10	0	0	0	0	1	0	0	24
1	1	random	59	1294	738	11	0	0	1	1	0	0	0	2
1	1	random	59	1295	764	1	0	0	0	0	0	1	0	22
1	1	random	59	1296	2602	3	0	1	0	0	1	0	1	8
1	1	random	59	1297	759	6	0	0	1	0	1	0	0	8
1	1	random	59	1298	629	1	0	0	0	0	0	1	0	3
1	1	random	59	1299	774	6	0	0	1	0	1	0	0	2
1	1	random	59	1300	768	7	0	1	0	0	0	1	0	29
1	1	random	59	1301	1199	14	0	1	1	0	0	0	1	26
1	1	random	59	1302	821	2	0	0	0	1	0	1	1	24
1	1	random	59	1303	1117	13	0	1	0	1	0	0	0	24
1	1	random	59	1304	570	10	0	0	0	0	1	0	0	11
1	1	random	59	1305	645	9	0	0	1	0	0	0	0	14
1	1	random	59	1306	615	11	0	0	1	1	0	0	0	12
1	1	random	59	1307	597	1	0	0	0	0	0	1	0	9
1	1	random	59	1308	645	6	0	0	1	0	1	0	0	9
1	1	random	59	1309	786	3	0	1	0	0	1	0	0	13
1	1	random	59	1310	615	1	0	0	0	0	0	1	0	3
1	1	random	59	1311	654	11	0	0	1	1	0	0	0	5
1	1	random	59	1312	520	1	0	0	0	0	0	1	0	2
1	1	random	59	1313	827	3	0	1	0	0	1	0	0	4
1	1	random	59	1314	953	6	0	0	1	0	1	0	0	6
1	1	random	59	1315	1165	7	0	1	0	0	0	1	0	15
1	1	random	59	1316	835	13	0	1	0	1	0	0	0	13
1	1	random	59	1317	739	6	0	0	1	0	1	0	0	3
1	1	random	59	1318	1305	14	0	1	1	0	0	0	0	17
1	1	random	59	1319	665	7	0	1	0	0	0	1	0	4
1	1	random	59	1320	744	14	0	1	1	0	0	0	0	2
1	1	random	59	1321	719	2	0	0	0	1	0	1	0	19
1	1	random	59	1322	940	13	0	1	0	1	0	0	0	6
1	1	random	59	1323	989	2	0	0	0	1	0	1	0	2
1	1	random	59	1324	1391	7	0	1	0	0	0	1	0	5
1	1	random	59	1325	778	2	0	0	0	1	0	1	0	2
1	1	random	59	1326	849	13	0	1	0	1	0	0	0	4
1	1	random	59	1327	651	6	0	0	1	0	1	0	0	10
1	1	random	59	1328	1315	3	0	1	0	0	1	0	0	15
1	1	random	59	1329	791	1	0	0	0	0	0	1	0	17
1	1	random	59	1330	1101	6	0	0	1	0	1	0	0	3
1	1	random	59	1331	922	14	0	1	1	0	0	0	0	11
1	1	random	59	1332	795	7	0	1	0	0	0	1	0	8
1	1	random	59	1333	760	14	0	1	1	0	0	0	0	2
1	1	random	59	1334	744	6	0	0	1	0	1	0	0	4
1	1	random	59	1335	848	3	0	1	0	0	1	0	0	7
1	1	random	59	1336	709	1	0	0	0	0	0	1	0	7
1	1	random	59	1337	762	3	0	1	0	0	1	0	0	2
1	1	random	59	1338	874	1	0	0	0	0	0	1	0	2
1	1	random	59	1339	735	11	0	0	1	1	0	0	0	28
1	1	random	59	1340	660	1	0	0	0	0	0	1	0	2
1	1	random	59	1341	826	11	0	0	1	1	0	0	0	2
1	1	random	59	1342	574	10	0	0	0	0	1	0	0	38
1	1	random	59	1343	683	11	0	0	1	1	0	0	0	2
1	1	random	59	1344	539	1	0	0	0	0	0	1	0	4
1	1	random	59	1345	734	6	0	0	1	0	1	0	0	11
1	1	random	59	1346	680	12	0	0	0	1	0	0	0	56
1	1	random	59	1347	791	6	0	0	1	0	1	0	0	2
1	1	random	59	1348	1136	13	0	1	0	1	0	0	0	22
1	1	random	59	1349	722	6	0	0	1	0	1	0	0	2
1	1	random	59	1350	902	14	0	1	1	0	0	0	0	17
1	1	random	59	1351	675	6	0	0	1	0	1	0	0	2
1	1	random	59	1352	660	1	0	0	0	0	0	1	0	8
1	1	random	59	1353	1081	3	0	1	0	0	1	0	0	16
1	1	random	59	1354	959	8	0	0	0	1	1	0	0	69
1	1	random	59	1355	770	15	0	0	1	0	0	1	0	71
1	1	random	59	1356	845	13	0	1	0	1	0	0	0	8
1	1	random	59	1357	1123	6	0	0	1	0	1	0	0	6
1	1	random	59	1358	1136	3	0	1	0	0	1	0	0	5
1	1	random	59	1359	756	1	0	0	0	0	0	1	0	7
1	1	random	59	1360	1000	6	0	0	1	0	1	0	0	3
1	1	random	59	1361	1904	3	0	1	0	0	1	0	0	3
1	1	random	59	1362	3640	8	0	0	0	1	1	0	1	8
1	1	random	59	1363	928	3	0	1	0	0	1	0	0	2
1	1	random	59	1364	1990	6	0	0	1	0	1	0	0	4
1	1	random	59	1365	1257	12	0	0	0	1	0	0	0	19
1	1	random	59	1366	3195	6	0	0	1	0	1	0	1	2
1	1	random	59	1367	798	13	0	1	0	1	0	0	0	11
1	1	random	59	1368	780	10	0	0	0	0	1	0	0	26
1	1	random	59	1369	848	9	0	0	1	0	0	0	0	64
1	1	random	59	1370	793	11	0	0	1	1	0	0	1	27
1	1	random	59	1371	725	10	0	0	0	0	1	0	0	3
1	1	random	59	1372	773	4	0	0	0	0	1	1	0	104
1	1	random	59	1373	697	10	0	0	0	0	1	0	0	2
1	1	random	59	1374	891	7	0	1	0	0	0	1	0	42
1	1	random	59	1375	720	10	0	0	0	0	1	0	0	2
1	1	random	59	1376	1296	4	0	0	0	0	1	1	0	4
1	1	random	59	1377	3156	2	0	0	0	1	0	1	1	52
1	1	random	59	1378	919	12	0	0	0	1	0	0	0	13
1	1	random	59	1379	1448	14	0	1	1	0	0	0	0	29
1	1	random	59	1380	972	6	0	0	1	0	1	0	0	14
1	1	random	59	1381	568	1	0	0	0	0	0	1	0	22
1	1	random	59	1382	683	11	0	0	1	1	0	0	0	12
1	1	random	59	1383	546	1	0	0	0	0	0	1	0	2
1	1	random	59	1384	772	3	0	1	0	0	1	0	0	21
1	1	random	59	1385	590	1	0	0	0	0	0	1	0	2
1	1	random	59	1386	867	11	0	0	1	1	0	0	0	4
1	1	random	59	1387	712	10	0	0	0	0	1	0	0	12
1	1	random	59	1388	721	11	0	0	1	1	0	0	0	2
1	1	random	59	1389	681	9	0	0	1	0	0	0	0	20
1	1	random	59	1390	596	11	0	0	1	1	0	0	0	2
1	1	random	59	1391	572	10	0	0	0	0	1	0	0	4
1	1	random	59	1392	805	13	0	1	0	1	0	0	0	25
1	1	random	59	1393	695	2	0	0	0	1	0	1	0	16
1	1	random	59	1394	811	13	0	1	0	1	0	0	0	2
1	1	random	59	1395	670	10	0	0	0	0	1	0	0	4
1	1	random	59	1396	811	11	0	0	1	1	0	0	0	6
1	1	random	59	1397	509	9	0	0	1	0	0	0	0	8
1	1	random	59	1398	759	5	0	1	0	0	0	0	0	181
1	1	random	59	1399	577	9	0	0	1	0	0	0	0	2
1	1	random	59	1400	765	11	0	0	1	1	0	0	0	4
1	1	random	59	1401	609	9	0	0	1	0	0	0	0	2
1	1	random	59	1402	1016	12	0	0	0	1	0	0	0	24
1	1	random	59	1403	690	2	0	0	0	1	0	1	0	10
1	1	random	59	1404	867	4	0	0	0	0	1	1	0	28
1	1	random	59	1405	863	2	0	0	0	1	0	1	0	2
1	1	random	59	1406	874	14	0	1	1	0	0	0	0	27
1	1	random	59	1407	755	7	0	1	0	0	0	1	0	33
1	1	random	59	1408	1320	13	0	1	0	1	0	0	0	14
1	1	random	59	1409	716	10	0	0	0	0	1	0	0	14
1	1	random	59	1410	808	9	0	0	1	0	0	0	0	9
1	1	random	59	1411	769	11	0	0	1	1	0	0	0	11
1	1	random	59	1412	854	10	0	0	0	0	1	0	0	3
1	1	random	59	1413	1143	11	0	0	1	1	0	0	0	2
1	1	random	59	1414	828	9	0	0	1	0	0	0	0	4
1	1	random	59	1415	825	12	0	0	0	1	0	0	0	13
1	1	random	59	1416	828	14	0	1	1	0	0	0	0	10
1	1	random	59	1417	704	2	0	0	0	1	0	1	0	12
1	1	random	59	1418	1389	4	0	0	0	0	1	1	1	14
1	1	random	59	1419	1849	12	0	0	0	1	0	0	0	4
1	1	random	59	1420	760	2	0	0	0	1	0	1	0	3
1	1	random	59	1421	686	4	0	0	0	0	1	1	0	3
1	1	random	59	1422	574	12	0	0	0	1	0	0	0	3
1	1	random	59	1423	938	14	0	1	1	0	0	0	0	7
1	1	random	59	1424	943	2	0	0	0	1	0	1	0	4
1	1	random	59	1425	802	7	0	1	0	0	0	1	0	18
1	1	random	59	1426	747	13	0	1	0	1	0	0	0	18
1	1	random	59	1427	1097	2	0	0	0	1	0	1	0	3
1	1	random	59	1428	782	7	0	1	0	0	0	1	0	3
1	1	random	59	1429	718	6	0	0	1	0	1	0	0	49
1	1	random	59	1430	1009	14	0	1	1	0	0	0	1	7
1	1	random	59	1431	703	12	0	0	0	1	0	0	0	9
1	1	random	59	1432	625	9	0	0	1	0	0	0	0	18
1	1	random	59	1433	658	12	0	0	0	1	0	0	0	2
1	1	random	59	1434	637	4	0	0	0	0	1	1	0	13
1	1	random	59	1435	628	12	0	0	0	1	0	0	0	2
1	1	random	59	1436	664	6	0	0	1	0	1	0	0	7
1	1	random	59	1437	673	12	0	0	0	1	0	0	0	2
1	1	random	59	1438	647	4	0	0	0	0	1	1	0	4
1	1	random	59	1439	666	10	0	0	0	0	1	0	0	27
1	1	random	59	1440	756	7	0	1	0	0	0	1	0	12
1	1	random	59	1441	768	4	0	0	0	0	1	1	0	3
1	1	random	59	1442	881	7	0	1	0	0	0	1	0	2
1	1	random	59	1443	1651	14	0	1	1	0	0	0	1	13
1	1	random	59	1444	660	12	0	0	0	1	0	0	0	7
1	1	random	59	1445	629	2	0	0	0	1	0	1	0	18
1	1	random	59	1446	827	14	0	1	1	0	0	0	0	3
1	1	random	59	1447	673	2	0	0	0	1	0	1	0	2
1	1	random	59	1448	787	13	0	1	0	1	0	0	0	22
1	1	random	59	1449	693	2	0	0	0	1	0	1	0	2
1	1	random	59	1450	771	12	0	0	0	1	0	0	0	6
1	1	random	59	1451	649	6	0	0	1	0	1	0	0	15
1	1	random	59	1452	673	7	0	1	0	0	0	1	0	10
1	1	random	59	1453	696	2	0	0	0	1	0	1	0	4
1	1	random	59	1454	1409	4	0	0	0	0	1	1	1	13
1	1	random	59	1455	702	12	0	0	0	1	0	0	0	5
1	1	random	59	1456	645	6	0	0	1	0	1	0	0	5
1	1	random	59	1457	655	7	0	1	0	0	0	1	0	5
1	1	random	59	1458	682	8	0	0	0	1	1	0	0	96
1	1	random	59	1459	660	7	0	1	0	0	0	1	0	2
1	1	random	59	1460	678	6	0	0	1	0	1	0	0	4
1	1	random	59	1461	676	7	0	1	0	0	0	1	0	2
1	1	random	59	1462	644	4	0	0	0	0	1	1	0	8
1	1	random	59	1463	982	2	0	0	0	1	0	1	1	10
1	1	random	59	1464	1339	14	0	1	1	0	0	0	0	18
1	1	random	59	1465	698	7	0	1	0	0	0	1	0	4
1	1	random	59	1466	791	6	0	0	1	0	1	0	0	6
1	1	random	59	1467	635	12	0	0	0	1	0	0	0	12
1	1	random	59	1468	1446	14	0	1	1	0	0	0	0	4
1	1	random	59	1469	642	7	0	1	0	0	0	1	0	4
1	1	random	59	1470	687	2	0	0	0	1	0	1	0	7
1	1	random	59	1471	793	12	0	0	0	1	0	0	0	4
1	1	random	59	1472	591	9	0	0	1	0	0	0	0	40
1	1	random	59	1473	656	10	0	0	0	0	1	0	0	34
1	1	random	59	1474	833	13	0	1	0	1	0	0	0	26
1	1	random	59	1475	637	6	0	0	1	0	1	0	0	9
1	1	random	59	1476	664	14	0	1	1	0	0	0	0	8
1	1	random	59	1477	619	7	0	1	0	0	0	1	0	8
1	1	random	59	1478	700	4	0	0	0	0	1	1	0	16
1	1	random	59	1479	640	10	0	0	0	0	1	0	0	6
1	1	random	59	1480	635	4	0	0	0	0	1	1	0	2
1	1	random	59	1481	632	12	0	0	0	1	0	0	0	10
1	1	random	59	1482	938	2	0	0	0	1	0	1	0	12
1	1	random	59	1483	1099	14	0	1	1	0	0	0	0	7
1	1	random	59	1484	829	2	0	0	0	1	0	1	0	2
1	1	random	59	1485	589	12	0	0	0	1	0	0	0	4
1	1	random	59	1486	686	9	0	0	1	0	0	0	0	14
1	1	random	59	1487	769	5	0	1	0	0	0	0	0	89
1	1	random	59	1488	642	9	0	0	1	0	0	0	0	2
1	1	random	59	1489	783	11	0	0	1	1	0	0	0	76
1	1	random	59	1490	597	9	0	0	1	0	0	0	0	2
1	1	random	59	1491	610	11	0	0	1	1	0	0	0	2
1	1	random	59	1492	565	1	0	0	0	0	0	1	0	107
1	1	random	59	1493	628	11	0	0	1	1	0	0	0	2
1	1	random	59	1494	564	1	0	0	0	0	0	1	0	2
1	1	random	59	1495	660	6	0	0	1	0	1	0	0	20
1	1	random	59	1496	609	3	0	1	0	0	1	0	0	112
1	1	random	59	1497	693	6	0	0	1	0	1	0	0	2
1	1	random	59	1498	779	13	0	1	0	1	0	0	0	24
1	1	random	59	1499	612	10	0	0	0	0	1	0	0	20
1	1	random	59	1500	619	7	0	1	0	0	0	1	0	23
1	1	random	87	1	1569	9	0	0	0	1	0	0	0	15
1	1	random	87	2	1649	3	0	0	1	0	0	1	0	15
1	1	random	87	3	935	9	0	0	0	1	0	0	0	2
1	1	random	87	4	1056	15	0	0	0	1	0	1	0	15
1	1	random	87	5	991	14	0	0	0	0	1	1	0	15
1	1	random	87	6	1844	6	0	0	1	1	0	0	0	15
1	1	random	87	7	2049	4	0	1	0	0	1	0	0	15
1	1	random	87	8	1415	6	0	0	1	1	0	0	0	2
1	1	random	87	9	1047	14	0	0	0	0	1	1	0	4
1	1	random	87	10	872	6	0	0	1	1	0	0	0	2
1	1	random	87	11	1488	4	0	1	0	0	1	0	0	4
1	1	random	87	12	779	10	0	0	0	0	1	0	0	15
1	1	random	87	13	658	14	0	0	0	0	1	1	0	4
1	1	random	87	14	807	10	0	0	0	0	1	0	0	2
1	1	random	87	15	560	14	0	0	0	0	1	1	0	2
1	1	random	87	16	2903	6	0	0	1	1	0	0	1	6
1	1	random	87	17	1573	4	0	1	0	0	1	0	0	6
1	1	random	87	18	1093	6	0	0	1	1	0	0	0	2
1	1	random	87	19	1328	12	0	1	1	0	0	0	0	15
1	1	random	87	20	938	6	0	0	1	1	0	0	0	2
1	1	random	87	21	1237	3	0	0	1	0	0	1	0	19
1	1	random	87	22	1069	9	0	0	0	1	0	0	0	19
1	1	random	87	23	2442	1	0	0	1	0	1	0	0	15
1	1	random	87	24	1057	2	0	0	0	1	1	0	0	15
1	1	random	87	25	834	1	0	0	1	0	1	0	0	2
1	1	random	87	26	711	9	0	0	0	1	0	0	0	4
1	1	random	87	27	879	3	0	0	1	0	0	1	0	6
1	1	random	87	28	845	10	0	0	0	0	1	0	0	14
1	1	random	87	29	886	14	0	0	0	0	1	1	0	14
1	1	random	87	30	1114	8	0	0	1	0	0	0	0	15
1	1	random	87	31	863	14	0	0	0	0	1	1	0	2
1	1	random	87	32	2649	7	0	1	0	0	0	1	1	15
1	1	random	87	33	2698	12	0	1	1	0	0	0	1	14
1	1	random	87	34	864	5	0	0	0	0	0	1	0	15
1	1	random	87	35	892	10	0	0	0	0	1	0	0	7
1	1	random	87	36	634	5	0	0	0	0	0	1	0	2
1	1	random	87	37	1407	7	0	1	0	0	0	1	0	5
1	1	random	87	38	942	14	0	0	0	0	1	1	0	7
1	1	random	87	39	1165	7	0	1	0	0	0	1	0	2
1	1	random	87	40	3367	2	0	0	0	1	1	0	0	16
1	1	random	87	41	1714	13	0	1	0	1	0	0	0	15
1	1	random	87	42	930	8	0	0	1	0	0	0	0	12
1	1	random	87	43	758	13	0	1	0	1	0	0	0	2
1	1	random	87	44	888	2	0	0	0	1	1	0	0	4
1	1	random	87	45	900	7	0	1	0	0	0	1	0	6
1	1	random	87	46	1064	12	0	1	1	0	0	0	0	13
1	1	random	87	47	2962	6	0	0	1	1	0	0	0	27
1	1	random	87	48	1365	3	0	0	1	0	0	1	0	21
1	1	random	87	49	859	10	0	0	0	0	1	0	0	14
1	1	random	87	50	872	4	0	1	0	0	1	0	0	33
1	1	random	87	51	625	10	0	0	0	0	1	0	0	2
1	1	random	87	52	687	4	0	1	0	0	1	0	0	2
1	1	random	87	53	1008	6	0	0	1	1	0	0	0	6
1	1	random	87	54	918	14	0	0	0	0	1	1	0	16
1	1	random	87	55	882	8	0	0	1	0	0	0	0	13
1	1	random	87	56	1101	13	0	1	0	1	0	0	0	13
1	1	random	87	57	1158	2	0	0	0	1	1	0	0	13
1	1	random	87	58	972	15	0	0	0	1	0	1	0	54
1	1	random	87	59	1257	2	0	0	0	1	1	0	1	2
1	1	random	87	60	790	15	0	0	0	1	0	1	0	2
1	1	random	87	61	1271	8	0	0	1	0	0	0	0	6
1	1	random	87	62	1696	15	0	0	0	1	0	1	0	2
1	1	random	87	63	863	2	0	0	0	1	1	0	0	4
1	1	random	87	64	1031	6	0	0	1	1	0	0	0	11
1	1	random	87	65	822	12	0	1	1	0	0	0	0	19
1	1	random	87	66	1251	7	0	1	0	0	0	1	0	21
1	1	random	87	67	966	2	0	0	0	1	1	0	0	4
1	1	random	87	68	2122	13	0	1	0	1	0	0	1	12
1	1	random	87	69	937	2	0	0	0	1	1	0	0	2
1	1	random	87	70	2045	1	0	0	1	0	1	0	0	45
1	1	random	87	71	791	5	0	0	0	0	0	1	0	35
1	1	random	87	72	872	7	0	1	0	0	0	1	0	6
1	1	random	87	73	1681	12	0	1	1	0	0	0	0	8
1	1	random	87	74	1669	6	0	0	1	1	0	0	0	10
1	1	random	87	75	807	12	0	1	1	0	0	0	0	2
1	1	random	87	76	798	7	0	1	0	0	0	1	0	4
1	1	random	87	77	1071	14	0	0	0	0	1	1	0	23
1	1	random	87	78	1608	8	0	0	1	0	0	0	0	17
1	1	random	87	79	949	14	0	0	0	0	1	1	0	2
1	1	random	87	80	728	10	0	0	0	0	1	0	0	29
1	1	random	87	81	1399	3	0	0	1	0	0	1	0	33
1	1	random	87	82	805	9	0	0	0	1	0	0	0	56
1	1	random	87	83	825	11	0	1	0	0	0	0	0	15
1	1	random	87	84	729	10	0	0	0	0	1	0	0	4
1	1	random	87	85	696	14	0	0	0	0	1	1	0	6
1	1	random	87	86	1473	6	0	0	1	1	0	0	0	12
1	1	random	87	87	897	3	0	0	1	0	0	1	0	6
1	1	random	87	88	976	9	0	0	0	1	0	0	0	6
1	1	random	87	89	655	3	0	0	1	0	0	1	0	2
1	1	random	87	90	797	6	0	0	1	1	0	0	0	4
1	1	random	87	91	942	14	0	0	0	0	1	1	0	6
1	1	random	87	92	761	10	0	0	0	0	1	0	0	8
1	1	random	87	93	972	3	0	0	1	0	0	1	0	4
1	1	random	87	94	689	9	0	0	0	1	0	0	0	6
1	1	random	87	95	662	3	0	0	1	0	0	1	0	2
1	1	random	87	96	955	6	0	0	1	1	0	0	0	6
1	1	random	87	97	733	3	0	0	1	0	0	1	0	2
1	1	random	87	98	703	10	0	0	0	0	1	0	0	6
1	1	random	87	99	1376	4	0	1	0	0	1	0	1	47
1	1	random	87	100	731	10	0	0	0	0	1	0	0	2
1	1	random	87	101	687	5	0	0	0	0	0	1	0	30
1	1	random	87	102	905	7	0	1	0	0	0	1	0	26
1	1	random	87	103	1196	4	0	1	0	0	1	0	0	4
1	1	random	87	104	664	10	0	0	0	0	1	0	0	4
1	1	random	87	105	907	11	0	1	0	0	0	0	0	22
1	1	random	87	106	681	10	0	0	0	0	1	0	0	2
1	1	random	87	107	808	4	0	1	0	0	1	0	0	4
1	1	random	87	108	929	6	0	0	1	1	0	0	0	12
1	1	random	87	109	1047	12	0	1	1	0	0	0	0	34
1	1	random	87	110	693	5	0	0	0	0	0	1	0	9
1	1	random	87	111	1041	1	0	0	1	0	1	0	0	41
1	1	random	87	112	988	2	0	0	0	1	1	0	0	43
1	1	random	87	113	1701	13	0	1	0	1	0	0	0	45
1	1	random	87	114	904	2	0	0	0	1	1	0	0	2
1	1	random	87	115	786	7	0	1	0	0	0	1	0	13
1	1	random	87	116	1064	4	0	1	0	0	1	0	0	9
1	1	random	87	117	904	6	0	0	1	1	0	0	0	9
1	1	random	87	118	861	14	0	0	0	0	1	1	0	27
1	1	random	87	119	830	10	0	0	0	0	1	0	0	13
1	1	random	87	120	849	11	0	1	0	0	0	0	0	15
1	1	random	87	121	568	10	0	0	0	0	1	0	0	2
1	1	random	87	122	712	11	0	1	0	0	0	0	0	2
1	1	random	87	123	933	13	0	1	0	1	0	0	0	10
1	1	random	87	124	690	2	0	0	0	1	1	0	0	10
1	1	random	87	125	834	6	0	0	1	1	0	0	0	8
1	1	random	87	126	640	2	0	0	0	1	1	0	0	2
1	1	random	87	127	759	1	0	0	1	0	1	0	0	16
1	1	random	87	128	679	2	0	0	0	1	1	0	0	2
1	1	random	87	129	857	7	0	1	0	0	0	1	0	14
1	1	random	87	130	1110	12	0	1	1	0	0	0	0	21
1	1	random	87	131	831	7	0	1	0	0	0	1	0	2
1	1	random	87	132	587	5	0	0	0	0	0	1	0	22
1	1	random	87	133	1039	1	0	0	1	0	1	0	0	6
1	1	random	87	134	790	2	0	0	0	1	1	0	0	6
1	1	random	87	135	639	7	0	1	0	0	0	1	0	4
1	1	random	87	136	1725	14	0	0	0	0	1	1	1	18
1	1	random	87	137	1741	8	0	0	1	0	0	0	0	59
1	1	random	87	138	1154	13	0	1	0	1	0	0	0	15
1	1	random	87	139	919	11	0	1	0	0	0	0	0	17
1	1	random	87	140	2249	13	0	1	0	1	0	0	1	2
1	1	random	87	141	759	2	0	0	0	1	1	0	0	7
1	1	random	87	142	669	7	0	1	0	0	0	1	0	7
1	1	random	87	143	822	5	0	0	0	0	0	1	0	11
1	1	random	87	144	680	7	0	1	0	0	0	1	0	2
1	1	random	87	145	589	5	0	0	0	0	0	1	0	2
1	1	random	87	146	1067	12	0	1	1	0	0	0	0	16
1	1	random	87	147	699	7	0	1	0	0	0	1	0	3
1	1	random	87	148	1714	2	0	0	0	1	1	0	0	7
1	1	random	87	149	713	6	0	0	1	1	0	0	0	24
1	1	random	87	150	676	2	0	0	0	1	1	0	0	2
1	1	random	87	151	700	7	0	1	0	0	0	1	0	4
1	1	random	87	152	987	4	0	1	0	0	1	0	0	36
1	1	random	87	153	688	10	0	0	0	0	1	0	0	32
1	1	random	87	154	635	4	0	1	0	0	1	0	0	2
1	1	random	87	155	720	7	0	1	0	0	0	1	0	4
1	1	random	87	156	816	14	0	0	0	0	1	1	0	20
1	1	random	87	157	2105	15	0	0	0	1	0	1	1	95
1	1	random	87	158	837	2	0	0	0	1	1	0	0	8
1	1	random	87	159	775	7	0	1	0	0	0	1	0	4
1	1	random	87	160	600	5	0	0	0	0	0	1	0	15
1	1	random	87	161	1551	1	0	0	1	0	1	0	0	28
1	1	random	87	162	832	9	0	0	0	1	0	0	0	68
1	1	random	87	163	2026	15	0	0	0	1	0	1	0	6
1	1	random	87	164	738	2	0	0	0	1	1	0	0	6
1	1	random	87	165	844	7	0	1	0	0	0	1	0	6
1	1	random	87	166	2308	12	0	1	1	0	0	0	1	20
1	1	random	87	167	1803	7	0	1	0	0	0	1	1	2
1	1	random	87	168	1072	12	0	1	1	0	0	0	0	2
1	1	random	87	169	2184	15	0	0	0	1	0	1	1	6
1	1	random	87	170	3144	8	0	0	1	0	0	0	1	33
1	1	random	87	171	1449	13	0	1	0	1	0	0	0	31
1	1	random	87	172	791	11	0	1	0	0	0	0	0	33
1	1	random	87	173	920	10	0	0	0	0	1	0	0	20
1	1	random	87	174	768	11	0	1	0	0	0	0	0	2
1	1	random	87	175	2144	9	0	0	0	1	0	0	0	13
1	1	random	87	176	1337	15	0	0	0	1	0	1	0	7
1	1	random	87	177	1151	12	0	1	1	0	0	0	0	9
1	1	random	87	178	928	5	0	0	0	0	0	1	0	18
1	1	random	87	179	736	10	0	0	0	0	1	0	0	6
1	1	random	87	180	1111	3	0	0	1	0	0	1	0	83
1	1	random	87	181	800	10	0	0	0	0	1	0	0	2
1	1	random	87	182	1287	4	0	1	0	0	1	0	0	28
1	1	random	87	183	1190	6	0	0	1	1	0	0	0	34
1	1	random	87	184	1385	3	0	0	1	0	0	1	0	4
1	1	random	87	185	760	9	0	0	0	1	0	0	0	10
1	1	random	87	186	911	15	0	0	0	1	0	1	0	10
1	1	random	87	187	1464	12	0	1	1	0	0	0	0	10
1	1	random	87	188	839	6	0	0	1	1	0	0	0	5
1	1	random	87	189	699	12	0	1	1	0	0	0	0	2
1	1	random	87	190	1965	15	0	0	0	1	0	1	0	4
1	1	random	87	191	880	14	0	0	0	0	1	1	0	35
1	1	random	87	192	648	10	0	0	0	0	1	0	0	11
1	1	random	87	193	1615	3	0	0	1	0	0	1	0	9
1	1	random	87	194	792	9	0	0	0	1	0	0	0	9
1	1	random	87	195	775	11	0	1	0	0	0	0	0	21
1	1	random	87	196	830	10	0	0	0	0	1	0	0	4
1	1	random	87	197	641	11	0	1	0	0	0	0	0	2
1	1	random	87	198	1104	13	0	1	0	1	0	0	0	27
1	1	random	87	199	615	11	0	1	0	0	0	0	0	2
1	1	random	87	200	655	9	0	0	0	1	0	0	0	6
1	1	random	87	201	959	3	0	0	1	0	0	1	0	8
1	1	random	87	202	1626	10	0	0	0	0	1	0	0	6
1	1	random	87	203	788	14	0	0	0	0	1	1	0	12
1	1	random	87	204	1291	15	0	0	0	1	0	1	0	14
1	1	random	87	205	1096	12	0	1	1	0	0	0	0	16
1	1	random	87	206	662	5	0	0	0	0	0	1	0	28
1	1	random	87	207	759	7	0	1	0	0	0	1	0	40
1	1	random	87	208	1959	4	0	1	0	0	1	0	0	26
1	1	random	87	209	950	10	0	0	0	0	1	0	0	7
1	1	random	87	210	1409	3	0	0	1	0	0	1	0	9
1	1	random	87	211	758	6	0	0	1	1	0	0	0	23
1	1	random	87	212	940	4	0	1	0	0	1	0	0	4
1	1	random	87	213	804	6	0	0	1	1	0	0	0	2
1	1	random	87	214	971	2	0	0	0	1	1	0	0	50
1	1	random	87	215	768	15	0	0	0	1	0	1	0	11
1	1	random	87	216	751	9	0	0	0	1	0	0	0	16
1	1	random	87	217	870	15	0	0	0	1	0	1	0	2
1	1	random	87	218	450	9	0	0	0	1	0	0	0	2
1	1	random	87	219	1316	1	0	0	1	0	1	0	0	58
1	1	random	87	220	902	2	0	0	0	1	1	0	0	6
1	1	random	87	221	748	7	0	1	0	0	0	1	0	14
1	1	random	87	222	583	5	0	0	0	0	0	1	0	16
1	1	random	87	223	823	10	0	0	0	0	1	0	0	14
1	1	random	87	224	569	5	0	0	0	0	0	1	0	2
1	1	random	87	225	508	10	0	0	0	0	1	0	0	2
1	1	random	87	226	792	14	0	0	0	0	1	1	0	23
1	1	random	87	227	984	6	0	0	1	1	0	0	0	14
1	1	random	87	228	1040	2	0	0	0	1	1	0	0	8
1	1	random	87	229	718	7	0	1	0	0	0	1	0	8
1	1	random	87	230	960	4	0	1	0	0	1	0	0	18
1	1	random	87	231	923	6	0	0	1	1	0	0	0	4
1	1	random	87	232	977	14	0	0	0	0	1	1	0	6
1	1	random	87	233	1064	15	0	0	0	1	0	1	0	16
1	1	random	87	234	947	8	0	0	1	0	0	0	0	64
1	1	random	87	235	909	15	0	0	0	1	0	1	0	2
1	1	random	87	236	796	2	0	0	0	1	1	0	0	8
1	1	random	87	237	1366	13	0	1	0	1	0	0	0	39
1	1	random	87	238	840	8	0	0	1	0	0	0	0	4
1	1	random	87	239	814	13	0	1	0	1	0	0	0	2
1	1	random	87	240	856	11	0	1	0	0	0	0	0	41
1	1	random	87	241	700	13	0	1	0	1	0	0	0	2
1	1	random	87	242	666	11	0	1	0	0	0	0	0	2
1	1	random	87	243	629	13	0	1	0	1	0	0	0	2
1	1	random	87	244	914	2	0	0	0	1	1	0	0	8
1	1	random	87	245	805	15	0	0	0	1	0	1	0	10
1	1	random	87	246	664	9	0	0	0	1	0	0	0	28
1	1	random	87	247	629	15	0	0	0	1	0	1	0	2
1	1	random	87	248	481	9	0	0	0	1	0	0	0	2
1	1	random	87	249	944	1	0	0	1	0	1	0	0	30
1	1	random	87	250	901	2	0	0	0	1	1	0	0	6
1	1	random	87	251	765	6	0	0	1	1	0	0	0	20
1	1	random	87	252	800	12	0	1	1	0	0	0	0	47
1	1	random	87	253	681	5	0	0	0	0	0	1	0	29
1	1	random	87	254	735	7	0	1	0	0	0	1	0	25
1	1	random	87	255	831	2	0	0	0	1	1	0	0	5
1	1	random	87	256	718	6	0	0	1	1	0	0	0	5
1	1	random	87	257	999	3	0	0	1	0	0	1	0	47
1	1	random	87	258	655	10	0	0	0	0	1	0	0	33
1	1	random	87	259	704	4	0	1	0	0	1	0	0	29
1	1	random	87	260	698	10	0	0	0	0	1	0	0	2
1	1	random	87	261	983	3	0	0	1	0	0	1	0	4
1	1	random	87	262	740	10	0	0	0	0	1	0	0	2
1	1	random	87	263	829	3	0	0	1	0	0	1	0	2
1	1	random	87	264	640	10	0	0	0	0	1	0	0	2
1	1	random	87	265	949	4	0	1	0	0	1	0	0	6
1	1	random	87	266	935	7	0	1	0	0	0	1	0	12
1	1	random	87	267	1223	12	0	1	1	0	0	0	0	15
1	1	random	87	268	1245	5	0	0	0	0	0	1	0	15
1	1	random	87	269	736	12	0	1	1	0	0	0	0	2
1	1	random	87	270	792	5	0	0	0	0	0	1	0	2
1	1	random	87	271	2350	1	0	0	1	0	1	0	1	22
1	1	random	87	272	816	2	0	0	0	1	1	0	0	17
1	1	random	87	273	741	1	0	0	1	0	1	0	0	2
1	1	random	87	274	748	5	0	0	0	0	0	1	0	4
1	1	random	87	275	1752	1	0	0	1	0	1	0	0	2
1	1	random	87	276	872	2	0	0	0	1	1	0	0	4
1	1	random	87	277	1171	13	0	1	0	1	0	0	0	34
1	1	random	87	278	791	11	0	1	0	0	0	0	0	36
1	1	random	87	279	629	9	0	0	0	1	0	0	0	31
1	1	random	87	280	1009	15	0	0	0	1	0	1	0	33
1	1	random	87	281	861	9	0	0	0	1	0	0	0	2
1	1	random	87	282	1725	3	0	0	1	0	0	1	1	19
1	1	random	87	283	704	9	0	0	0	1	0	0	0	2
1	1	random	87	284	888	1	0	0	1	0	1	0	0	9
1	1	random	87	285	1107	9	0	0	0	1	0	0	0	2
1	1	random	87	286	761	1	0	0	1	0	1	0	0	2
1	1	random	87	287	700	9	0	0	0	1	0	0	0	2
1	1	random	87	288	874	3	0	0	1	0	0	1	0	6
1	1	random	87	289	1403	6	0	0	1	1	0	0	0	33
1	1	random	87	290	818	12	0	1	1	0	0	0	0	21
1	1	random	87	291	694	6	0	0	1	1	0	0	0	2
1	1	random	87	292	1143	14	0	0	0	0	1	1	0	60
1	1	random	87	293	1047	15	0	0	0	1	0	1	0	13
1	1	random	87	294	643	9	0	0	0	1	0	0	0	7
1	1	random	87	295	681	11	0	1	0	0	0	0	0	17
1	1	random	87	296	658	10	0	0	0	0	1	0	0	32
1	1	random	87	297	868	4	0	1	0	0	1	0	0	32
1	1	random	87	298	801	6	0	0	1	1	0	0	0	7
1	1	random	87	299	1518	3	0	0	1	0	0	1	0	11
1	1	random	87	300	876	6	0	0	1	1	0	0	0	2
1	1	random	87	301	684	12	0	1	1	0	0	0	0	11
1	1	random	87	302	634	5	0	0	0	0	0	1	0	28
1	1	random	87	303	847	1	0	0	1	0	1	0	0	17
1	1	random	87	304	906	2	0	0	0	1	1	0	0	28
1	1	random	87	305	821	1	0	0	1	0	1	0	0	2
1	1	random	87	306	647	5	0	0	0	0	0	1	0	4
1	1	random	87	307	943	12	0	1	1	0	0	0	0	6
1	1	random	87	308	947	6	0	0	1	1	0	0	0	8
1	1	random	87	309	1522	4	0	1	0	0	1	0	0	12
1	1	random	87	310	832	7	0	1	0	0	0	1	0	44
1	1	random	87	311	766	4	0	1	0	0	1	0	0	2
1	1	random	87	312	1008	6	0	0	1	1	0	0	0	4
1	1	random	87	313	1324	4	0	1	0	0	1	0	0	2
1	1	random	87	314	997	6	0	0	1	1	0	0	0	2
1	1	random	87	315	1259	2	0	0	0	1	1	0	0	11
1	1	random	87	316	887	15	0	0	0	1	0	1	0	23
1	1	random	87	317	897	12	0	1	1	0	0	0	0	10
1	1	random	87	318	1365	6	0	0	1	1	0	0	0	4
1	1	random	87	319	815	4	0	1	0	0	1	0	0	6
1	1	random	87	320	756	6	0	0	1	1	0	0	0	2
1	1	random	87	321	777	4	0	1	0	0	1	0	0	2
1	1	random	87	322	728	6	0	0	1	1	0	0	0	2
1	1	random	87	323	953	2	0	0	0	1	1	0	0	8
1	1	random	87	324	2013	1	0	0	1	0	1	0	0	19
1	1	random	87	325	839	2	0	0	0	1	1	0	0	2
1	1	random	87	326	736	6	0	0	1	1	0	0	0	4
1	1	random	87	327	821	4	0	1	0	0	1	0	0	6
1	1	random	87	328	748	10	0	0	0	0	1	0	0	32
1	1	random	87	329	595	11	0	1	0	0	0	0	0	34
1	1	random	87	330	704	9	0	0	0	1	0	0	0	36
1	1	random	87	331	887	1	0	0	1	0	1	0	0	7
1	1	random	87	332	574	9	0	0	0	1	0	0	0	2
1	1	random	87	333	847	3	0	0	1	0	0	1	0	34
1	1	random	87	334	1287	6	0	0	1	1	0	0	0	8
1	1	random	87	335	1711	14	0	0	0	0	1	1	1	43
1	1	random	87	336	700	10	0	0	0	0	1	0	0	8
1	1	random	87	337	1177	4	0	1	0	0	1	0	0	10
1	1	random	87	338	840	7	0	1	0	0	0	1	0	28
1	1	random	87	339	1553	12	0	1	1	0	0	0	0	22
1	1	random	87	340	1750	15	0	0	0	1	0	1	0	24
1	1	random	87	341	1416	14	0	0	0	0	1	1	1	6
1	1	random	87	342	689	10	0	0	0	0	1	0	0	6
1	1	random	87	343	1103	3	0	0	1	0	0	1	0	10
1	1	random	87	344	696	9	0	0	0	1	0	0	0	12
1	1	random	87	345	1775	1	0	0	1	0	1	0	0	14
1	1	random	87	346	817	2	0	0	0	1	1	0	0	21
1	1	random	87	347	967	13	0	1	0	1	0	0	0	70
1	1	random	87	348	1789	2	0	0	0	1	1	0	0	2
1	1	random	87	349	721	7	0	1	0	0	0	1	0	11
1	1	random	87	350	728	5	0	0	0	0	0	1	0	44
1	1	random	87	351	1673	7	0	1	0	0	0	1	1	2
1	1	random	87	352	1019	4	0	1	0	0	1	0	0	15
1	1	random	87	353	1258	7	0	1	0	0	0	1	0	2
1	1	random	87	354	634	5	0	0	0	0	0	1	0	4
1	1	random	87	355	3423	1	0	0	1	0	1	0	0	10
1	1	random	87	356	857	9	0	0	0	1	0	0	0	12
1	1	random	87	357	884	3	0	0	1	0	0	1	0	14
1	1	random	87	358	1007	6	0	0	1	1	0	0	0	24
1	1	random	87	359	823	12	0	1	1	0	0	0	0	20
1	1	random	87	360	770	6	0	0	1	1	0	0	0	2
1	1	random	87	361	771	3	0	0	1	0	0	1	0	4
1	1	random	87	362	671	9	0	0	0	1	0	0	0	6
1	1	random	87	363	1293	15	0	0	0	1	0	1	0	23
1	1	random	87	364	736	8	0	0	1	0	0	0	0	126
1	1	random	87	365	1194	13	0	1	0	1	0	0	0	18
1	1	random	87	366	970	2	0	0	0	1	1	0	0	18
1	1	random	87	367	2587	15	0	0	0	1	0	1	0	4
1	1	random	87	368	705	9	0	0	0	1	0	0	0	6
1	1	random	87	369	1588	1	0	0	1	0	1	0	0	14
1	1	random	87	370	722	2	0	0	0	1	1	0	0	4
1	1	random	87	371	677	6	0	0	1	1	0	0	0	11
1	1	random	87	372	1158	4	0	1	0	0	1	0	0	20
1	1	random	87	373	768	6	0	0	1	1	0	0	0	2
1	1	random	87	374	705	4	0	1	0	0	1	0	0	2
1	1	random	87	375	1613	7	0	1	0	0	0	1	0	22
1	1	random	87	376	1118	12	0	1	1	0	0	0	0	17
1	1	random	87	377	631	5	0	0	0	0	0	1	0	23
1	1	random	87	378	1120	1	0	0	1	0	1	0	0	9
1	1	random	87	379	571	5	0	0	0	0	0	1	0	2
1	1	random	87	380	649	10	0	0	0	0	1	0	0	38
1	1	random	87	381	853	4	0	1	0	0	1	0	0	7
1	1	random	87	382	684	10	0	0	0	0	1	0	0	2
1	1	random	87	383	904	3	0	0	1	0	0	1	0	22
1	1	random	87	384	784	6	0	0	1	1	0	0	0	11
1	1	random	87	385	756	12	0	1	1	0	0	0	0	9
1	1	random	87	386	1736	15	0	0	0	1	0	1	0	19
1	1	random	87	387	747	9	0	0	0	1	0	0	0	19
1	1	random	87	388	1413	3	0	0	1	0	0	1	0	5
1	1	random	87	389	906	6	0	0	1	1	0	0	0	5
1	1	random	87	390	922	14	0	0	0	0	1	1	0	49
1	1	random	87	391	580	10	0	0	0	0	1	0	0	9
1	1	random	87	392	959	3	0	0	1	0	0	1	0	4
1	1	random	87	393	719	10	0	0	0	0	1	0	0	2
1	1	random	87	394	668	5	0	0	0	0	0	1	0	15
1	1	random	87	395	843	12	0	1	1	0	0	0	0	10
1	1	random	87	396	1282	15	0	0	0	1	0	1	0	10
1	1	random	87	397	1226	8	0	0	1	0	0	0	0	33
1	1	random	87	398	1822	15	0	0	0	1	0	1	0	2
1	1	random	87	399	766	2	0	0	0	1	1	0	0	29
1	1	random	87	400	1105	7	0	1	0	0	0	1	0	25
1	1	random	87	401	1492	12	0	1	1	0	0	0	0	6
1	1	random	87	402	1189	6	0	0	1	1	0	0	0	13
1	1	random	87	403	910	12	0	1	1	0	0	0	0	2
1	1	random	87	404	1236	7	0	1	0	0	0	1	0	4
1	1	random	87	405	807	4	0	1	0	0	1	0	0	24
1	1	random	87	406	710	7	0	1	0	0	0	1	0	2
1	1	random	87	407	775	4	0	1	0	0	1	0	0	2
1	1	random	87	408	663	7	0	1	0	0	0	1	0	2
1	1	random	87	409	1155	12	0	1	1	0	0	0	0	6
1	1	random	87	410	917	5	0	0	0	0	0	1	0	16
1	1	random	87	411	1014	7	0	1	0	0	0	1	0	3
1	1	random	87	412	965	2	0	0	0	1	1	0	0	13
1	1	random	87	413	800	6	0	0	1	1	0	0	0	11
1	1	random	87	414	805	4	0	1	0	0	1	0	0	7
1	1	random	87	415	560	10	0	0	0	0	1	0	0	22
1	1	random	87	416	735	14	0	0	0	0	1	1	0	26
1	1	random	87	417	1636	8	0	0	1	0	0	0	0	20
1	1	random	87	418	849	14	0	0	0	0	1	1	0	2
1	1	random	87	419	968	7	0	1	0	0	0	1	0	8
1	1	random	87	420	752	5	0	0	0	0	0	1	0	10
1	1	random	87	421	1535	1	0	0	1	0	1	0	0	43
1	1	random	87	422	781	2	0	0	0	1	1	0	0	10
1	1	random	87	423	636	6	0	0	1	1	0	0	0	10
1	1	random	87	424	928	3	0	0	1	0	0	1	0	32
1	1	random	87	425	684	10	0	0	0	0	1	0	0	10
1	1	random	87	426	857	4	0	1	0	0	1	0	0	12
1	1	random	87	427	539	10	0	0	0	0	1	0	0	2
1	1	random	87	428	612	11	0	1	0	0	0	0	0	99
1	1	random	87	429	694	10	0	0	0	0	1	0	0	2
1	1	random	87	430	770	14	0	0	0	0	1	1	0	12
1	1	random	87	431	826	6	0	0	1	1	0	0	0	8
1	1	random	87	432	1324	14	0	0	0	0	1	1	0	2
1	1	random	87	433	586	10	0	0	0	0	1	0	0	4
1	1	random	87	434	802	3	0	0	1	0	0	1	0	10
1	1	random	87	435	695	6	0	0	1	1	0	0	0	4
1	1	random	87	436	913	4	0	1	0	0	1	0	0	10
1	1	random	87	437	790	7	0	1	0	0	0	1	0	18
1	1	random	87	438	935	4	0	1	0	0	1	0	0	2
1	1	random	87	439	926	6	0	0	1	1	0	0	0	4
1	1	random	87	440	633	14	0	0	0	0	1	1	0	8
1	1	random	87	441	886	7	0	1	0	0	0	1	0	4
1	1	random	87	442	760	4	0	1	0	0	1	0	0	4
1	1	random	87	443	790	7	0	1	0	0	0	1	0	2
1	1	random	87	444	1131	12	0	1	1	0	0	0	0	35
1	1	random	87	445	955	6	0	0	1	1	0	0	0	6
1	1	random	87	446	732	3	0	0	1	0	0	1	0	12
1	1	random	87	447	638	10	0	0	0	0	1	0	0	14
1	1	random	87	448	1661	3	0	0	1	0	0	1	0	2
1	1	random	87	449	619	10	0	0	0	0	1	0	0	2
1	1	random	87	450	600	5	0	0	0	0	0	1	0	30
1	1	random	87	451	736	7	0	1	0	0	0	1	0	8
1	1	random	87	452	831	4	0	1	0	0	1	0	0	10
1	1	random	87	453	860	6	0	0	1	1	0	0	0	8
1	1	random	87	454	835	12	0	1	1	0	0	0	0	10
1	1	random	87	455	630	5	0	0	0	0	0	1	0	5
1	1	random	87	456	716	7	0	1	0	0	0	1	0	5
1	1	random	87	457	855	14	0	0	0	0	1	1	0	17
1	1	random	87	458	711	10	0	0	0	0	1	0	0	9
1	1	random	87	459	602	5	0	0	0	0	0	1	0	4
1	1	random	87	460	886	1	0	0	1	0	1	0	0	39
1	1	random	87	461	617	9	0	0	0	1	0	0	0	74
1	1	random	87	462	704	3	0	0	1	0	0	1	0	14
1	1	random	87	463	746	10	0	0	0	0	1	0	0	5
1	1	random	87	464	897	11	0	1	0	0	0	0	0	36
1	1	random	87	465	1174	13	0	1	0	1	0	0	0	100
1	1	random	87	466	646	2	0	0	0	1	1	0	0	44
1	1	random	87	467	848	6	0	0	1	1	0	0	0	14
1	1	random	87	468	815	12	0	1	1	0	0	0	0	14
1	1	random	87	469	1257	15	0	0	0	1	0	1	0	71
1	1	random	87	470	751	2	0	0	0	1	1	0	0	4
1	1	random	87	471	841	7	0	1	0	0	0	1	0	15
1	1	random	87	472	1803	14	0	0	0	0	1	1	1	15
1	1	random	87	473	1357	8	0	0	1	0	0	0	0	56
1	1	random	87	474	1216	13	0	1	0	1	0	0	0	9
1	1	random	87	475	719	2	0	0	0	1	1	0	0	5
1	1	random	87	476	872	6	0	0	1	1	0	0	0	9
1	1	random	87	477	761	14	0	0	0	0	1	1	0	5
1	1	random	87	478	2442	15	0	0	0	1	0	1	0	9
1	1	random	87	479	709	2	0	0	0	1	1	0	0	4
1	1	random	87	480	664	15	0	0	0	1	0	1	0	2
1	1	random	87	481	767	9	0	0	0	1	0	0	0	20
1	1	random	87	482	847	1	0	0	1	0	1	0	0	22
1	1	random	87	483	1376	9	0	0	0	1	0	0	0	2
1	1	random	87	484	1046	3	0	0	1	0	0	1	0	22
1	1	random	87	485	721	6	0	0	1	1	0	0	0	9
1	1	random	87	486	944	4	0	1	0	0	1	0	0	34
1	1	random	87	487	767	6	0	0	1	1	0	0	0	2
1	1	random	87	488	808	12	0	1	1	0	0	0	0	20
1	1	random	87	489	1096	15	0	0	0	1	0	1	0	9
1	1	random	87	490	2216	12	0	1	1	0	0	0	1	2
1	1	random	87	491	866	5	0	0	0	0	0	1	0	32
1	1	random	87	492	854	7	0	1	0	0	0	1	0	21
1	1	random	87	493	736	4	0	1	0	0	1	0	0	7
1	1	random	87	494	767	6	0	0	1	1	0	0	0	7
1	1	random	87	495	986	12	0	1	1	0	0	0	0	5
1	1	random	87	496	734	7	0	1	0	0	0	1	0	4
1	1	random	87	497	785	14	0	0	0	0	1	1	0	20
1	1	random	87	498	1016	15	0	0	0	1	0	1	0	9
1	1	random	87	499	840	2	0	0	0	1	1	0	0	20
[truncated: 263,501 more rows]
