# Supplementary material for: Abstract representations of events arise from mental errors in learning and memory
Source: Nat Commun. 2020 May 8;11:2313. doi: 10.1038/s41467-020-15146-7 (PMC7210268; doi:10.1038/s41467-020-15146-7)
Supplement: Supplementary file 3 — Source Data [file 41467_2020_15146_MOESM3_ESM.zip › Source Data/data_Fig5.csv]

load	id	trial	trial_load	response	target_response	error	rt	stimulus	target
3	A39GADIK8RLMVC:3HXCEECSQNUQQBZGCBB96BJZC35ZYL	1	1	1	0	1	96	G
3	A39GADIK8RLMVC:3HXCEECSQNUQQBZGCBB96BJZC35ZYL	2	2	0	0	0	274	T
3	A39GADIK8RLMVC:3HXCEECSQNUQQBZGCBB96BJZC35ZYL	3	3	1	0	1	143	B
3	A39GADIK8RLMVC:3HXCEECSQNUQQBZGCBB96BJZC35ZYL	4	4	0	1	1	7	G	G
3	A39GADIK8RLMVC:3HXCEECSQNUQQBZGCBB96BJZC35ZYL	5	5	1	0	1	189	B	T
3	A39GADIK8RLMVC:3HXCEECSQNUQQBZGCBB96BJZC35ZYL	6	6	1	1	0	58	B	B
3	A39GADIK8RLMVC:3HXCEECSQNUQQBZGCBB96BJZC35ZYL	7	7	1	0	1	239	B	G
3	A39GADIK8RLMVC:3HXCEECSQNUQQBZGCBB96BJZC35ZYL	8	8	1	0	1	109	G	B
3	A39GADIK8RLMVC:3HXCEECSQNUQQBZGCBB96BJZC35ZYL	9	9	0	0	0	290	T	B
3	A39GADIK8RLMVC:3HXCEECSQNUQQBZGCBB96BJZC35ZYL	10	10	1	0	1	158	V	B
3	A39GADIK8RLMVC:3HXCEECSQNUQQBZGCBB96BJZC35ZYL	11	11	1	1	0	26	G	G
3	A39GADIK8RLMVC:3HXCEECSQNUQQBZGCBB96BJZC35ZYL	12	12	1	0	1	208	D	T
3	A39GADIK8RLMVC:3HXCEECSQNUQQBZGCBB96BJZC35ZYL	13	13	0	0	0	76	T	V
3	A39GADIK8RLMVC:3HXCEECSQNUQQBZGCBB96BJZC35ZYL	14	14	1	1	0	255	G	G
3	A39GADIK8RLMVC:3HXCEECSQNUQQBZGCBB96BJZC35ZYL	15	15	1	0	1	124	B	D
3	A39GADIK8RLMVC:3HXCEECSQNUQQBZGCBB96BJZC35ZYL	16	16	1	0	1	301	D	T
3	A39GADIK8RLMVC:3HXCEECSQNUQQBZGCBB96BJZC35ZYL	17	17	1	1	0	171	G	G
3	A39GADIK8RLMVC:3HXCEECSQNUQQBZGCBB96BJZC35ZYL	18	18	0	0	0	38	T	B
3	A39GADIK8RLMVC:3HXCEECSQNUQQBZGCBB96BJZC35ZYL	19	19	0	0	0	221	T	D
3	A39GADIK8RLMVC:3HXCEECSQNUQQBZGCBB96BJZC35ZYL	20	20	1	1	0	89	G	G
3	A39GADIK8RLMVC:3HXCEECSQNUQQBZGCBB96BJZC35ZYL	21	21	1	0	1	266	V	T
3	A39GADIK8RLMVC:3HXCEECSQNUQQBZGCBB96BJZC35ZYL	22	22	0	0	0	131	B	T
3	A39GADIK8RLMVC:3HXCEECSQNUQQBZGCBB96BJZC35ZYL	23	23	1	0	1	1	D	G
3	A39GADIK8RLMVC:3HXCEECSQNUQQBZGCBB96BJZC35ZYL	24	24	0	0	0	184	T	V
3	A39GADIK8RLMVC:3HXCEECSQNUQQBZGCBB96BJZC35ZYL	25	25	1	1	0	51	B	B
3	A39GADIK8RLMVC:3HXCEECSQNUQQBZGCBB96BJZC35ZYL	26	26	0	1	1	229	D	D
3	A39GADIK8RLMVC:3HXCEECSQNUQQBZGCBB96BJZC35ZYL	27	27	1	1	0	96	T	T
3	A39GADIK8RLMVC:3HXCEECSQNUQQBZGCBB96BJZC35ZYL	28	28	0	0	0	280	T	B
3	A39GADIK8RLMVC:3HXCEECSQNUQQBZGCBB96BJZC35ZYL	29	29	1	0	1	140	T	D
3	A39GADIK8RLMVC:3HXCEECSQNUQQBZGCBB96BJZC35ZYL	30	30	1	0	1	9	B	T
3	A39GADIK8RLMVC:3HXCEECSQNUQQBZGCBB96BJZC35ZYL	31	31	1	0	1	186	V	T
3	A39GADIK8RLMVC:3HXCEECSQNUQQBZGCBB96BJZC35ZYL	32	32	0	0	0	55	B	T
3	A39GADIK8RLMVC:3HXCEECSQNUQQBZGCBB96BJZC35ZYL	33	33	1	0	1	231	G	B
3	A39GADIK8RLMVC:3HXCEECSQNUQQBZGCBB96BJZC35ZYL	34	34	1	0	1	99	B	V
3	A39GADIK8RLMVC:3HXCEECSQNUQQBZGCBB96BJZC35ZYL	35	35	0	0	0	277	V	B
3	A39GADIK8RLMVC:3HXCEECSQNUQQBZGCBB96BJZC35ZYL	36	36	1	0	1	142	T	G
3	A39GADIK8RLMVC:3HXCEECSQNUQQBZGCBB96BJZC35ZYL	37	37	1	0	1	10	D	B
3	A39GADIK8RLMVC:3HXCEECSQNUQQBZGCBB96BJZC35ZYL	38	38	0	1	1	192	V	V
3	A39GADIK8RLMVC:3HXCEECSQNUQQBZGCBB96BJZC35ZYL	39	39	0	0	0	61	G	T
3	A39GADIK8RLMVC:3HXCEECSQNUQQBZGCBB96BJZC35ZYL	40	40	0	1	1	238	D	D
3	A39GADIK8RLMVC:3HXCEECSQNUQQBZGCBB96BJZC35ZYL	41	41	1	0	1	102	D	V
3	A39GADIK8RLMVC:3HXCEECSQNUQQBZGCBB96BJZC35ZYL	42	42	1	0	1	279	V	G
3	A39GADIK8RLMVC:3HXCEECSQNUQQBZGCBB96BJZC35ZYL	43	43	0	0	0	149	G	D
3	A39GADIK8RLMVC:3HXCEECSQNUQQBZGCBB96BJZC35ZYL	44	44	1	0	1	13	V	D
3	A39GADIK8RLMVC:3HXCEECSQNUQQBZGCBB96BJZC35ZYL	45	45	0	0	0	188	T	V
3	A39GADIK8RLMVC:3HXCEECSQNUQQBZGCBB96BJZC35ZYL	46	46	0	0	0	54	T	G
3	A39GADIK8RLMVC:3HXCEECSQNUQQBZGCBB96BJZC35ZYL	47	47	1	1	0	235	V	V
3	A39GADIK8RLMVC:3HXCEECSQNUQQBZGCBB96BJZC35ZYL	48	48	1	0	1	94	G	T
3	A39GADIK8RLMVC:3HXCEECSQNUQQBZGCBB96BJZC35ZYL	49	49	1	0	1	274	B	T
3	A39GADIK8RLMVC:3HXCEECSQNUQQBZGCBB96BJZC35ZYL	50	50	0	0	0	145	G	V
3	A39GADIK8RLMVC:3HXCEECSQNUQQBZGCBB96BJZC35ZYL	51	51	1	0	1	189	D
3	A39GADIK8RLMVC:3HXCEECSQNUQQBZGCBB96BJZC35ZYL	52	52	1	0	1	57	V
3	A39GADIK8RLMVC:3HXCEECSQNUQQBZGCBB96BJZC35ZYL	53	53	0	0	0	227	D
3	A39GADIK8RLMVC:3HXCEECSQNUQQBZGCBB96BJZC35ZYL	54	54	1	0	1	94	T	D
3	A39GADIK8RLMVC:3HXCEECSQNUQQBZGCBB96BJZC35ZYL	55	55	0	0	0	269	B	V
3	A39GADIK8RLMVC:3HXCEECSQNUQQBZGCBB96BJZC35ZYL	56	56	1	0	1	136	G	D
3	A39GADIK8RLMVC:3HXCEECSQNUQQBZGCBB96BJZC35ZYL	57	57	0	0	0	1	V	T
3	A39GADIK8RLMVC:3HXCEECSQNUQQBZGCBB96BJZC35ZYL	58	58	0	1	1	180	B	B
3	A39GADIK8RLMVC:3HXCEECSQNUQQBZGCBB96BJZC35ZYL	59	59	1	0	1	47	V	G
3	A39GADIK8RLMVC:3HXCEECSQNUQQBZGCBB96BJZC35ZYL	60	60	1	0	1	227	G	V
3	A39GADIK8RLMVC:3HXCEECSQNUQQBZGCBB96BJZC35ZYL	61	61	1	1	0	94	B	B
3	A39GADIK8RLMVC:3HXCEECSQNUQQBZGCBB96BJZC35ZYL	62	62	1	0	1	273	T	V
3	A39GADIK8RLMVC:3HXCEECSQNUQQBZGCBB96BJZC35ZYL	63	63	0	0	0	136	B	G
3	A39GADIK8RLMVC:3HXCEECSQNUQQBZGCBB96BJZC35ZYL	64	64	0	1	1	307	B	B
3	A39GADIK8RLMVC:3HXCEECSQNUQQBZGCBB96BJZC35ZYL	65	65	1	0	1	172	D	T
3	A39GADIK8RLMVC:3HXCEECSQNUQQBZGCBB96BJZC35ZYL	66	66	0	0	0	39	G	B
3	A39GADIK8RLMVC:3HXCEECSQNUQQBZGCBB96BJZC35ZYL	67	67	0	0	0	219	T	B
3	A39GADIK8RLMVC:3HXCEECSQNUQQBZGCBB96BJZC35ZYL	68	68	1	0	1	84	G	D
3	A39GADIK8RLMVC:3HXCEECSQNUQQBZGCBB96BJZC35ZYL	69	69	1	0	1	265	V	G
3	A39GADIK8RLMVC:3HXCEECSQNUQQBZGCBB96BJZC35ZYL	70	70	1	0	1	131	D	T
3	A39GADIK8RLMVC:3HXCEECSQNUQQBZGCBB96BJZC35ZYL	71	71	1	0	1	1	D	G
3	A39GADIK8RLMVC:3HXCEECSQNUQQBZGCBB96BJZC35ZYL	72	72	1	0	1	172	G	V
3	A39GADIK8RLMVC:3HXCEECSQNUQQBZGCBB96BJZC35ZYL	73	73	0	1	1	36	D	D
3	A39GADIK8RLMVC:3HXCEECSQNUQQBZGCBB96BJZC35ZYL	74	74	0	0	0	215	G	D
3	A39GADIK8RLMVC:3HXCEECSQNUQQBZGCBB96BJZC35ZYL	75	75	0	0	0	83	T	G
3	A39GADIK8RLMVC:3HXCEECSQNUQQBZGCBB96BJZC35ZYL	76	76	1	0	1	257	V	D
3	A39GADIK8RLMVC:3HXCEECSQNUQQBZGCBB96BJZC35ZYL	77	77	1	0	1	125	D	G
3	A39GADIK8RLMVC:3HXCEECSQNUQQBZGCBB96BJZC35ZYL	78	78	1	0	1	304	B	T
3	A39GADIK8RLMVC:3HXCEECSQNUQQBZGCBB96BJZC35ZYL	79	79	0	0	0	168	B	V
3	A39GADIK8RLMVC:3HXCEECSQNUQQBZGCBB96BJZC35ZYL	80	80	0	1	1	33	D	D
3	A39GADIK8RLMVC:3HXCEECSQNUQQBZGCBB96BJZC35ZYL	81	81	0	0	0	214	V	B
3	A39GADIK8RLMVC:3HXCEECSQNUQQBZGCBB96BJZC35ZYL	82	82	1	0	1	81	V	B
3	A39GADIK8RLMVC:3HXCEECSQNUQQBZGCBB96BJZC35ZYL	83	83	0	0	0	261	G	D
3	A39GADIK8RLMVC:3HXCEECSQNUQQBZGCBB96BJZC35ZYL	84	84	0	0	0	127	G	V
3	A39GADIK8RLMVC:3HXCEECSQNUQQBZGCBB96BJZC35ZYL	85	85	0	1	1	0	V	V
3	A39GADIK8RLMVC:3HXCEECSQNUQQBZGCBB96BJZC35ZYL	86	86	1	1	0	173	G	G
3	A39GADIK8RLMVC:3HXCEECSQNUQQBZGCBB96BJZC35ZYL	87	87	1	1	0	44	G	G
3	A39GADIK8RLMVC:3HXCEECSQNUQQBZGCBB96BJZC35ZYL	88	88	1	0	1	219	T	V
3	A39GADIK8RLMVC:3HXCEECSQNUQQBZGCBB96BJZC35ZYL	89	89	0	1	1	87	G	G
3	A39GADIK8RLMVC:3HXCEECSQNUQQBZGCBB96BJZC35ZYL	90	90	1	0	1	266	B	G
3	A39GADIK8RLMVC:3HXCEECSQNUQQBZGCBB96BJZC35ZYL	91	91	0	1	1	134	T	T
3	A39GADIK8RLMVC:3HXCEECSQNUQQBZGCBB96BJZC35ZYL	92	92	1	0	1	0	V	G
3	A39GADIK8RLMVC:3HXCEECSQNUQQBZGCBB96BJZC35ZYL	93	93	1	1	0	174	B	B
3	A39GADIK8RLMVC:3HXCEECSQNUQQBZGCBB96BJZC35ZYL	94	94	1	0	1	40	G	T
3	A39GADIK8RLMVC:3HXCEECSQNUQQBZGCBB96BJZC35ZYL	95	95	0	0	0	219	G	V
3	A39GADIK8RLMVC:3HXCEECSQNUQQBZGCBB96BJZC35ZYL	96	96	0	0	0	86	G	B
3	A39GADIK8RLMVC:3HXCEECSQNUQQBZGCBB96BJZC35ZYL	97	97	1	1	0	260	G	G
3	A39GADIK8RLMVC:3HXCEECSQNUQQBZGCBB96BJZC35ZYL	98	98	1	0	1	116	B	G
3	A39GADIK8RLMVC:3HXCEECSQNUQQBZGCBB96BJZC35ZYL	99	99	0	0	0	293	T	G
3	A39GADIK8RLMVC:3HXCEECSQNUQQBZGCBB96BJZC35ZYL	100	100	1	0	1	159	T	G
2	A39GADIK8RLMVC:3HXCEECSQNUQQBZGCBB96BJZC35ZYL	101	1	0	0	0	229	B
2	A39GADIK8RLMVC:3HXCEECSQNUQQBZGCBB96BJZC35ZYL	102	2	0	0	0	88	B
2	A39GADIK8RLMVC:3HXCEECSQNUQQBZGCBB96BJZC35ZYL	103	3	1	0	1	275	D	B
2	A39GADIK8RLMVC:3HXCEECSQNUQQBZGCBB96BJZC35ZYL	104	4	1	0	1	123	G	B
2	A39GADIK8RLMVC:3HXCEECSQNUQQBZGCBB96BJZC35ZYL	105	5	1	0	1	302	B	D
2	A39GADIK8RLMVC:3HXCEECSQNUQQBZGCBB96BJZC35ZYL	106	6	1	0	1	164	T	G
2	A39GADIK8RLMVC:3HXCEECSQNUQQBZGCBB96BJZC35ZYL	107	7	1	0	1	15	T	B
2	A39GADIK8RLMVC:3HXCEECSQNUQQBZGCBB96BJZC35ZYL	108	8	0	0	0	195	D	T
2	A39GADIK8RLMVC:3HXCEECSQNUQQBZGCBB96BJZC35ZYL	109	9	1	0	1	59	D	T
2	A39GADIK8RLMVC:3HXCEECSQNUQQBZGCBB96BJZC35ZYL	110	10	1	0	1	234	G	D
2	A39GADIK8RLMVC:3HXCEECSQNUQQBZGCBB96BJZC35ZYL	111	11	1	0	1	100	T	D
2	A39GADIK8RLMVC:3HXCEECSQNUQQBZGCBB96BJZC35ZYL	112	12	1	1	0	279	G	G
2	A39GADIK8RLMVC:3HXCEECSQNUQQBZGCBB96BJZC35ZYL	113	13	1	0	1	144	B	T
2	A39GADIK8RLMVC:3HXCEECSQNUQQBZGCBB96BJZC35ZYL	114	14	0	0	0	8	D	G
2	A39GADIK8RLMVC:3HXCEECSQNUQQBZGCBB96BJZC35ZYL	115	15	0	0	0	188	D	B
2	A39GADIK8RLMVC:3HXCEECSQNUQQBZGCBB96BJZC35ZYL	116	16	1	0	1	55	G	D
2	A39GADIK8RLMVC:3HXCEECSQNUQQBZGCBB96BJZC35ZYL	117	17	0	0	0	232	B	D
2	A39GADIK8RLMVC:3HXCEECSQNUQQBZGCBB96BJZC35ZYL	118	18	0	1	1	96	G	G
2	A39GADIK8RLMVC:3HXCEECSQNUQQBZGCBB96BJZC35ZYL	119	19	1	0	1	274	D	B
2	A39GADIK8RLMVC:3HXCEECSQNUQQBZGCBB96BJZC35ZYL	120	20	1	0	1	138	V	G
2	A39GADIK8RLMVC:3HXCEECSQNUQQBZGCBB96BJZC35ZYL	121	21	0	0	0	6	V	D
2	A39GADIK8RLMVC:3HXCEECSQNUQQBZGCBB96BJZC35ZYL	122	22	0	0	0	178	T	V
2	A39GADIK8RLMVC:3HXCEECSQNUQQBZGCBB96BJZC35ZYL	123	23	1	0	1	45	G	V
2	A39GADIK8RLMVC:3HXCEECSQNUQQBZGCBB96BJZC35ZYL	124	24	0	0	0	222	B	T
2	A39GADIK8RLMVC:3HXCEECSQNUQQBZGCBB96BJZC35ZYL	125	25	1	0	1	88	B	G
2	A39GADIK8RLMVC:3HXCEECSQNUQQBZGCBB96BJZC35ZYL	126	26	0	0	0	265	V	B
2	A39GADIK8RLMVC:3HXCEECSQNUQQBZGCBB96BJZC35ZYL	127	27	1	1	0	123	B	B
2	A39GADIK8RLMVC:3HXCEECSQNUQQBZGCBB96BJZC35ZYL	128	28	1	0	1	293	D	V
2	A39GADIK8RLMVC:3HXCEECSQNUQQBZGCBB96BJZC35ZYL	129	29	0	1	1	153	B	B
2	A39GADIK8RLMVC:3HXCEECSQNUQQBZGCBB96BJZC35ZYL	130	30	1	0	1	21	G	D
2	A39GADIK8RLMVC:3HXCEECSQNUQQBZGCBB96BJZC35ZYL	131	31	1	0	1	190	D	B
2	A39GADIK8RLMVC:3HXCEECSQNUQQBZGCBB96BJZC35ZYL	132	32	1	0	1	48	V	G
2	A39GADIK8RLMVC:3HXCEECSQNUQQBZGCBB96BJZC35ZYL	133	33	0	0	0	226	V	D
2	A39GADIK8RLMVC:3HXCEECSQNUQQBZGCBB96BJZC35ZYL	134	34	0	0	0	90	T	V
2	A39GADIK8RLMVC:3HXCEECSQNUQQBZGCBB96BJZC35ZYL	135	35	1	0	1	263	T	V
2	A39GADIK8RLMVC:3HXCEECSQNUQQBZGCBB96BJZC35ZYL	136	36	0	0	0	128	B	T
2	A39GADIK8RLMVC:3HXCEECSQNUQQBZGCBB96BJZC35ZYL	137	37	0	0	0	304	B	T
2	A39GADIK8RLMVC:3HXCEECSQNUQQBZGCBB96BJZC35ZYL	138	38	1	0	1	164	G	B
2	A39GADIK8RLMVC:3HXCEECSQNUQQBZGCBB96BJZC35ZYL	139	39	0	0	0	31	D	B
2	A39GADIK8RLMVC:3HXCEECSQNUQQBZGCBB96BJZC35ZYL	140	40	1	0	1	201	B	G
2	A39GADIK8RLMVC:3HXCEECSQNUQQBZGCBB96BJZC35ZYL	141	41	0	0	0	61	G	D
2	A39GADIK8RLMVC:3HXCEECSQNUQQBZGCBB96BJZC35ZYL	142	42	1	0	1	229	V	B
2	A39GADIK8RLMVC:3HXCEECSQNUQQBZGCBB96BJZC35ZYL	143	43	1	1	0	88	G	G
2	A39GADIK8RLMVC:3HXCEECSQNUQQBZGCBB96BJZC35ZYL	144	44	1	1	0	265	V	V
2	A39GADIK8RLMVC:3HXCEECSQNUQQBZGCBB96BJZC35ZYL	145	45	0	0	0	122	T	G
2	A39GADIK8RLMVC:3HXCEECSQNUQQBZGCBB96BJZC35ZYL	146	46	1	0	1	297	D	V
2	A39GADIK8RLMVC:3HXCEECSQNUQQBZGCBB96BJZC35ZYL	147	47	0	0	0	159	G	T
2	A39GADIK8RLMVC:3HXCEECSQNUQQBZGCBB96BJZC35ZYL	148	48	1	0	1	24	V	D
2	A39GADIK8RLMVC:3HXCEECSQNUQQBZGCBB96BJZC35ZYL	149	49	0	0	0	195	T	G
2	A39GADIK8RLMVC:3HXCEECSQNUQQBZGCBB96BJZC35ZYL	150	50	1	0	1	62	G	V
2	A39GADIK8RLMVC:3HXCEECSQNUQQBZGCBB96BJZC35ZYL	151	51	0	0	0	147	G
2	A39GADIK8RLMVC:3HXCEECSQNUQQBZGCBB96BJZC35ZYL	152	52	0	0	0	12	V
2	A39GADIK8RLMVC:3HXCEECSQNUQQBZGCBB96BJZC35ZYL	153	53	0	1	1	186	G	G
2	A39GADIK8RLMVC:3HXCEECSQNUQQBZGCBB96BJZC35ZYL	154	54	0	0	0	52	B	V
2	A39GADIK8RLMVC:3HXCEECSQNUQQBZGCBB96BJZC35ZYL	155	55	1	0	1	228	D	G
2	A39GADIK8RLMVC:3HXCEECSQNUQQBZGCBB96BJZC35ZYL	156	56	1	0	1	93	G	B
2	A39GADIK8RLMVC:3HXCEECSQNUQQBZGCBB96BJZC35ZYL	157	57	1	0	1	257	G	D
2	A39GADIK8RLMVC:3HXCEECSQNUQQBZGCBB96BJZC35ZYL	158	58	0	0	0	121	V	G
2	A39GADIK8RLMVC:3HXCEECSQNUQQBZGCBB96BJZC35ZYL	159	59	0	0	0	298	D	G
2	A39GADIK8RLMVC:3HXCEECSQNUQQBZGCBB96BJZC35ZYL	160	60	1	0	1	157	B	V
2	A39GADIK8RLMVC:3HXCEECSQNUQQBZGCBB96BJZC35ZYL	161	61	0	0	0	15	T	D
2	A39GADIK8RLMVC:3HXCEECSQNUQQBZGCBB96BJZC35ZYL	162	62	0	0	0	189	D	B
2	A39GADIK8RLMVC:3HXCEECSQNUQQBZGCBB96BJZC35ZYL	163	63	0	0	0	50	G	T
2	A39GADIK8RLMVC:3HXCEECSQNUQQBZGCBB96BJZC35ZYL	164	64	1	0	1	229	T	D
2	A39GADIK8RLMVC:3HXCEECSQNUQQBZGCBB96BJZC35ZYL	165	65	1	1	0	93	G	G
2	A39GADIK8RLMVC:3HXCEECSQNUQQBZGCBB96BJZC35ZYL	166	66	0	0	0	267	G	T
2	A39GADIK8RLMVC:3HXCEECSQNUQQBZGCBB96BJZC35ZYL	167	67	1	0	1	129	D	G
2	A39GADIK8RLMVC:3HXCEECSQNUQQBZGCBB96BJZC35ZYL	168	68	0	0	0	0	B	G
2	A39GADIK8RLMVC:3HXCEECSQNUQQBZGCBB96BJZC35ZYL	169	69	1	0	1	160	B	D
2	A39GADIK8RLMVC:3HXCEECSQNUQQBZGCBB96BJZC35ZYL	170	70	0	0	0	17	G	B
2	A39GADIK8RLMVC:3HXCEECSQNUQQBZGCBB96BJZC35ZYL	171	71	1	0	1	185	D	B
2	A39GADIK8RLMVC:3HXCEECSQNUQQBZGCBB96BJZC35ZYL	172	72	1	0	1	46	D	G
2	A39GADIK8RLMVC:3HXCEECSQNUQQBZGCBB96BJZC35ZYL	173	73	1	0	1	216	G	D
2	A39GADIK8RLMVC:3HXCEECSQNUQQBZGCBB96BJZC35ZYL	174	74	1	0	1	82	T	D
2	A39GADIK8RLMVC:3HXCEECSQNUQQBZGCBB96BJZC35ZYL	175	75	0	1	1	262	G	G
2	A39GADIK8RLMVC:3HXCEECSQNUQQBZGCBB96BJZC35ZYL	176	76	1	0	1	120	D	T
2	A39GADIK8RLMVC:3HXCEECSQNUQQBZGCBB96BJZC35ZYL	177	77	0	0	0	296	B	G
2	A39GADIK8RLMVC:3HXCEECSQNUQQBZGCBB96BJZC35ZYL	178	78	1	0	1	153	T	D
2	A39GADIK8RLMVC:3HXCEECSQNUQQBZGCBB96BJZC35ZYL	179	79	1	0	1	17	D	B
2	A39GADIK8RLMVC:3HXCEECSQNUQQBZGCBB96BJZC35ZYL	180	80	1	0	1	192	G	T
2	A39GADIK8RLMVC:3HXCEECSQNUQQBZGCBB96BJZC35ZYL	181	81	0	1	1	54	D	D
2	A39GADIK8RLMVC:3HXCEECSQNUQQBZGCBB96BJZC35ZYL	182	82	1	0	1	225	D	G
2	A39GADIK8RLMVC:3HXCEECSQNUQQBZGCBB96BJZC35ZYL	183	83	1	0	1	91	G	D
2	A39GADIK8RLMVC:3HXCEECSQNUQQBZGCBB96BJZC35ZYL	184	84	0	0	0	261	T	D
2	A39GADIK8RLMVC:3HXCEECSQNUQQBZGCBB96BJZC35ZYL	185	85	1	0	1	124	B	G
2	A39GADIK8RLMVC:3HXCEECSQNUQQBZGCBB96BJZC35ZYL	186	86	0	0	0	289	G	T
2	A39GADIK8RLMVC:3HXCEECSQNUQQBZGCBB96BJZC35ZYL	187	87	1	0	1	151	T	B
2	A39GADIK8RLMVC:3HXCEECSQNUQQBZGCBB96BJZC35ZYL	188	88	1	0	1	13	B	G
2	A39GADIK8RLMVC:3HXCEECSQNUQQBZGCBB96BJZC35ZYL	189	89	0	1	1	190	T	T
2	A39GADIK8RLMVC:3HXCEECSQNUQQBZGCBB96BJZC35ZYL	190	90	0	0	0	49	G	B
2	A39GADIK8RLMVC:3HXCEECSQNUQQBZGCBB96BJZC35ZYL	191	91	0	0	0	218	B	T
2	A39GADIK8RLMVC:3HXCEECSQNUQQBZGCBB96BJZC35ZYL	192	92	1	0	1	82	V	G
2	A39GADIK8RLMVC:3HXCEECSQNUQQBZGCBB96BJZC35ZYL	193	93	1	0	1	258	D	B
2	A39GADIK8RLMVC:3HXCEECSQNUQQBZGCBB96BJZC35ZYL	194	94	0	1	1	121	V	V
2	A39GADIK8RLMVC:3HXCEECSQNUQQBZGCBB96BJZC35ZYL	195	95	0	0	0	298	B	D
2	A39GADIK8RLMVC:3HXCEECSQNUQQBZGCBB96BJZC35ZYL	196	96	1	0	1	153	T	V
2	A39GADIK8RLMVC:3HXCEECSQNUQQBZGCBB96BJZC35ZYL	197	97	0	1	1	14	B	B
2	A39GADIK8RLMVC:3HXCEECSQNUQQBZGCBB96BJZC35ZYL	198	98	1	1	0	186	T	T
2	A39GADIK8RLMVC:3HXCEECSQNUQQBZGCBB96BJZC35ZYL	199	99	0	0	0	47	V	B
2	A39GADIK8RLMVC:3HXCEECSQNUQQBZGCBB96BJZC35ZYL	200	100	0	0	0	212	V	T
1	A39GADIK8RLMVC:3HXCEECSQNUQQBZGCBB96BJZC35ZYL	201	1	0	0	0	36	G
1	A39GADIK8RLMVC:3HXCEECSQNUQQBZGCBB96BJZC35ZYL	202	2	1	0	1	212	V	G
1	A39GADIK8RLMVC:3HXCEECSQNUQQBZGCBB96BJZC35ZYL	203	3	0	0	0	67	D	V
1	A39GADIK8RLMVC:3HXCEECSQNUQQBZGCBB96BJZC35ZYL	204	4	0	0	0	239	B	D
1	A39GADIK8RLMVC:3HXCEECSQNUQQBZGCBB96BJZC35ZYL	205	5	1	1	0	93	B	B
1	A39GADIK8RLMVC:3HXCEECSQNUQQBZGCBB96BJZC35ZYL	206	6	1	1	0	263	B	B
1	A39GADIK8RLMVC:3HXCEECSQNUQQBZGCBB96BJZC35ZYL	207	7	1	0	1	124	D	B
1	A39GADIK8RLMVC:3HXCEECSQNUQQBZGCBB96BJZC35ZYL	208	8	0	0	0	297	B	D
1	A39GADIK8RLMVC:3HXCEECSQNUQQBZGCBB96BJZC35ZYL	209	9	1	0	1	157	T	B
1	A39GADIK8RLMVC:3HXCEECSQNUQQBZGCBB96BJZC35ZYL	210	10	0	1	1	14	T	T
1	A39GADIK8RLMVC:3HXCEECSQNUQQBZGCBB96BJZC35ZYL	211	11	1	0	1	170	D	T
1	A39GADIK8RLMVC:3HXCEECSQNUQQBZGCBB96BJZC35ZYL	212	12	1	0	1	32	G	D
1	A39GADIK8RLMVC:3HXCEECSQNUQQBZGCBB96BJZC35ZYL	213	13	1	0	1	204	V	G
1	A39GADIK8RLMVC:3HXCEECSQNUQQBZGCBB96BJZC35ZYL	214	14	0	0	0	55	B	V
1	A39GADIK8RLMVC:3HXCEECSQNUQQBZGCBB96BJZC35ZYL	215	15	1	0	1	228	V	B
1	A39GADIK8RLMVC:3HXCEECSQNUQQBZGCBB96BJZC35ZYL	216	16	1	0	1	85	T	V
1	A39GADIK8RLMVC:3HXCEECSQNUQQBZGCBB96BJZC35ZYL	217	17	0	0	0	250	D	T
1	A39GADIK8RLMVC:3HXCEECSQNUQQBZGCBB96BJZC35ZYL	218	18	1	0	1	114	T	D
1	A39GADIK8RLMVC:3HXCEECSQNUQQBZGCBB96BJZC35ZYL	219	19	0	0	0	281	V	T
1	A39GADIK8RLMVC:3HXCEECSQNUQQBZGCBB96BJZC35ZYL	220	20	0	0	0	142	B	V
1	A39GADIK8RLMVC:3HXCEECSQNUQQBZGCBB96BJZC35ZYL	221	21	0	0	0	0	V	B
1	A39GADIK8RLMVC:3HXCEECSQNUQQBZGCBB96BJZC35ZYL	222	22	0	1	1	168	V	V
1	A39GADIK8RLMVC:3HXCEECSQNUQQBZGCBB96BJZC35ZYL	223	23	1	0	1	33	B	V
1	A39GADIK8RLMVC:3HXCEECSQNUQQBZGCBB96BJZC35ZYL	224	24	0	0	0	207	V	B
1	A39GADIK8RLMVC:3HXCEECSQNUQQBZGCBB96BJZC35ZYL	225	25	1	0	1	73	B	V
1	A39GADIK8RLMVC:3HXCEECSQNUQQBZGCBB96BJZC35ZYL	226	26	1	0	1	245	T	B
1	A39GADIK8RLMVC:3HXCEECSQNUQQBZGCBB96BJZC35ZYL	227	27	1	0	1	108	B	T
1	A39GADIK8RLMVC:3HXCEECSQNUQQBZGCBB96BJZC35ZYL	228	28	1	0	1	281	D	B
1	A39GADIK8RLMVC:3HXCEECSQNUQQBZGCBB96BJZC35ZYL	229	29	0	0	0	146	B	D
1	A39GADIK8RLMVC:3HXCEECSQNUQQBZGCBB96BJZC35ZYL	230	30	1	0	1	11	T	B
1	A39GADIK8RLMVC:3HXCEECSQNUQQBZGCBB96BJZC35ZYL	231	31	0	0	0	185	G	T
1	A39GADIK8RLMVC:3HXCEECSQNUQQBZGCBB96BJZC35ZYL	232	32	1	0	1	47	T	G
1	A39GADIK8RLMVC:3HXCEECSQNUQQBZGCBB96BJZC35ZYL	233	33	0	0	0	213	D	T
1	A39GADIK8RLMVC:3HXCEECSQNUQQBZGCBB96BJZC35ZYL	234	34	0	0	0	64	B	D
1	A39GADIK8RLMVC:3HXCEECSQNUQQBZGCBB96BJZC35ZYL	235	35	0	0	0	231	D	B
1	A39GADIK8RLMVC:3HXCEECSQNUQQBZGCBB96BJZC35ZYL	236	36	0	0	0	84	G	D
1	A39GADIK8RLMVC:3HXCEECSQNUQQBZGCBB96BJZC35ZYL	237	37	1	0	1	258	D	G
1	A39GADIK8RLMVC:3HXCEECSQNUQQBZGCBB96BJZC35ZYL	238	38	1	0	1	107	V	D
1	A39GADIK8RLMVC:3HXCEECSQNUQQBZGCBB96BJZC35ZYL	239	39	1	0	1	271	T	V
1	A39GADIK8RLMVC:3HXCEECSQNUQQBZGCBB96BJZC35ZYL	240	40	1	1	0	120	T	T
1	A39GADIK8RLMVC:3HXCEECSQNUQQBZGCBB96BJZC35ZYL	241	41	0	0	0	278	V	T
1	A39GADIK8RLMVC:3HXCEECSQNUQQBZGCBB96BJZC35ZYL	242	42	1	0	1	139	D	V
1	A39GADIK8RLMVC:3HXCEECSQNUQQBZGCBB96BJZC35ZYL	243	43	1	0	1	0	B	D
1	A39GADIK8RLMVC:3HXCEECSQNUQQBZGCBB96BJZC35ZYL	244	44	1	0	1	164	D	B
1	A39GADIK8RLMVC:3HXCEECSQNUQQBZGCBB96BJZC35ZYL	245	45	1	0	1	21	T	D
1	A39GADIK8RLMVC:3HXCEECSQNUQQBZGCBB96BJZC35ZYL	246	46	0	0	0	193	G	T
1	A39GADIK8RLMVC:3HXCEECSQNUQQBZGCBB96BJZC35ZYL	247	47	0	0	0	56	T	G
1	A39GADIK8RLMVC:3HXCEECSQNUQQBZGCBB96BJZC35ZYL	248	48	1	1	0	230	T	T
1	A39GADIK8RLMVC:3HXCEECSQNUQQBZGCBB96BJZC35ZYL	249	49	1	0	1	92	G	T
1	A39GADIK8RLMVC:3HXCEECSQNUQQBZGCBB96BJZC35ZYL	250	50	1	0	1	267	V	G
1	A39GADIK8RLMVC:3HXCEECSQNUQQBZGCBB96BJZC35ZYL	251	51	1	0	1	252	B
1	A39GADIK8RLMVC:3HXCEECSQNUQQBZGCBB96BJZC35ZYL	252	52	0	0	0	114	T	B
1	A39GADIK8RLMVC:3HXCEECSQNUQQBZGCBB96BJZC35ZYL	253	53	0	0	0	289	B	T
1	A39GADIK8RLMVC:3HXCEECSQNUQQBZGCBB96BJZC35ZYL	254	54	0	0	0	149	D	B
1	A39GADIK8RLMVC:3HXCEECSQNUQQBZGCBB96BJZC35ZYL	255	55	0	0	0	8	T	D
1	A39GADIK8RLMVC:3HXCEECSQNUQQBZGCBB96BJZC35ZYL	256	56	0	1	1	182	T	T
1	A39GADIK8RLMVC:3HXCEECSQNUQQBZGCBB96BJZC35ZYL	257	57	1	0	1	46	D	T
1	A39GADIK8RLMVC:3HXCEECSQNUQQBZGCBB96BJZC35ZYL	258	58	0	0	0	214	T	D
1	A39GADIK8RLMVC:3HXCEECSQNUQQBZGCBB96BJZC35ZYL	259	59	0	0	0	77	V	T
1	A39GADIK8RLMVC:3HXCEECSQNUQQBZGCBB96BJZC35ZYL	260	60	0	0	0	252	B	V
1	A39GADIK8RLMVC:3HXCEECSQNUQQBZGCBB96BJZC35ZYL	261	61	1	1	0	115	B	B
1	A39GADIK8RLMVC:3HXCEECSQNUQQBZGCBB96BJZC35ZYL	262	62	1	0	1	288	V	B
1	A39GADIK8RLMVC:3HXCEECSQNUQQBZGCBB96BJZC35ZYL	263	63	1	1	0	150	V	V
1	A39GADIK8RLMVC:3HXCEECSQNUQQBZGCBB96BJZC35ZYL	264	64	0	0	0	9	T	V
1	A39GADIK8RLMVC:3HXCEECSQNUQQBZGCBB96BJZC35ZYL	265	65	0	0	0	186	V	T
1	A39GADIK8RLMVC:3HXCEECSQNUQQBZGCBB96BJZC35ZYL	266	66	1	1	0	45	V	V
1	A39GADIK8RLMVC:3HXCEECSQNUQQBZGCBB96BJZC35ZYL	267	67	1	0	1	218	B	V
1	A39GADIK8RLMVC:3HXCEECSQNUQQBZGCBB96BJZC35ZYL	268	68	0	0	0	83	D	B
1	A39GADIK8RLMVC:3HXCEECSQNUQQBZGCBB96BJZC35ZYL	269	69	0	0	0	252	G	D
1	A39GADIK8RLMVC:3HXCEECSQNUQQBZGCBB96BJZC35ZYL	270	70	0	0	0	115	D	G
1	A39GADIK8RLMVC:3HXCEECSQNUQQBZGCBB96BJZC35ZYL	271	71	1	0	1	289	T	D
1	A39GADIK8RLMVC:3HXCEECSQNUQQBZGCBB96BJZC35ZYL	272	72	1	0	1	138	G	T
1	A39GADIK8RLMVC:3HXCEECSQNUQQBZGCBB96BJZC35ZYL	273	73	0	0	0	1	V	G
1	A39GADIK8RLMVC:3HXCEECSQNUQQBZGCBB96BJZC35ZYL	274	74	0	0	0	170	D	V
1	A39GADIK8RLMVC:3HXCEECSQNUQQBZGCBB96BJZC35ZYL	275	75	0	0	0	31	B	D
1	A39GADIK8RLMVC:3HXCEECSQNUQQBZGCBB96BJZC35ZYL	276	76	1	0	1	207	V	B
1	A39GADIK8RLMVC:3HXCEECSQNUQQBZGCBB96BJZC35ZYL	277	77	1	0	1	66	B	V
1	A39GADIK8RLMVC:3HXCEECSQNUQQBZGCBB96BJZC35ZYL	278	78	0	0	0	241	D	B
1	A39GADIK8RLMVC:3HXCEECSQNUQQBZGCBB96BJZC35ZYL	279	79	1	0	1	100	G	D
1	A39GADIK8RLMVC:3HXCEECSQNUQQBZGCBB96BJZC35ZYL	280	80	0	0	0	274	B	G
1	A39GADIK8RLMVC:3HXCEECSQNUQQBZGCBB96BJZC35ZYL	281	81	0	0	0	135	G	B
1	A39GADIK8RLMVC:3HXCEECSQNUQQBZGCBB96BJZC35ZYL	282	82	1	0	1	0	T	G
1	A39GADIK8RLMVC:3HXCEECSQNUQQBZGCBB96BJZC35ZYL	283	83	1	0	1	175	D	T
1	A39GADIK8RLMVC:3HXCEECSQNUQQBZGCBB96BJZC35ZYL	284	84	0	0	0	31	V	D
1	A39GADIK8RLMVC:3HXCEECSQNUQQBZGCBB96BJZC35ZYL	285	85	0	1	1	204	V	V
1	A39GADIK8RLMVC:3HXCEECSQNUQQBZGCBB96BJZC35ZYL	286	86	0	1	1	67	V	V
1	A39GADIK8RLMVC:3HXCEECSQNUQQBZGCBB96BJZC35ZYL	287	87	0	0	0	243	T	V
1	A39GADIK8RLMVC:3HXCEECSQNUQQBZGCBB96BJZC35ZYL	288	88	1	0	1	105	B	T
1	A39GADIK8RLMVC:3HXCEECSQNUQQBZGCBB96BJZC35ZYL	289	89	0	0	0	279	V	B
1	A39GADIK8RLMVC:3HXCEECSQNUQQBZGCBB96BJZC35ZYL	290	90	0	0	0	138	B	V
1	A39GADIK8RLMVC:3HXCEECSQNUQQBZGCBB96BJZC35ZYL	291	91	1	0	1	5	G	B
1	A39GADIK8RLMVC:3HXCEECSQNUQQBZGCBB96BJZC35ZYL	292	92	0	0	0	157	V	G
1	A39GADIK8RLMVC:3HXCEECSQNUQQBZGCBB96BJZC35ZYL	293	93	1	0	1	16	T	V
1	A39GADIK8RLMVC:3HXCEECSQNUQQBZGCBB96BJZC35ZYL	294	94	1	1	0	179	T	T
1	A39GADIK8RLMVC:3HXCEECSQNUQQBZGCBB96BJZC35ZYL	295	95	1	0	1	39	V	T
1	A39GADIK8RLMVC:3HXCEECSQNUQQBZGCBB96BJZC35ZYL	296	96	1	0	1	217	D	V
1	A39GADIK8RLMVC:3HXCEECSQNUQQBZGCBB96BJZC35ZYL	297	97	0	0	0	79	G	D
1	A39GADIK8RLMVC:3HXCEECSQNUQQBZGCBB96BJZC35ZYL	298	98	0	0	0	251	B	G
1	A39GADIK8RLMVC:3HXCEECSQNUQQBZGCBB96BJZC35ZYL	299	99	1	0	1	113	V	B
1	A39GADIK8RLMVC:3HXCEECSQNUQQBZGCBB96BJZC35ZYL	300	100	0	0	0	289	G	V
0	A39GADIK8RLMVC:3HXCEECSQNUQQBZGCBB96BJZC35ZYL	301	1	0	0	0	274	G	T
0	A39GADIK8RLMVC:3HXCEECSQNUQQBZGCBB96BJZC35ZYL	302	2	1	0	1	110	G	T
0	A39GADIK8RLMVC:3HXCEECSQNUQQBZGCBB96BJZC35ZYL	303	3	1	0	1	277	V	T
0	A39GADIK8RLMVC:3HXCEECSQNUQQBZGCBB96BJZC35ZYL	304	4	1	0	1	132	V	T
0	A39GADIK8RLMVC:3HXCEECSQNUQQBZGCBB96BJZC35ZYL	305	5	0	0	0	0	G	T
0	A39GADIK8RLMVC:3HXCEECSQNUQQBZGCBB96BJZC35ZYL	306	6	1	0	1	148	D	T
0	A39GADIK8RLMVC:3HXCEECSQNUQQBZGCBB96BJZC35ZYL	307	7	1	0	1	1	G	T
0	A39GADIK8RLMVC:3HXCEECSQNUQQBZGCBB96BJZC35ZYL	308	8	0	0	0	145	V	T
0	A39GADIK8RLMVC:3HXCEECSQNUQQBZGCBB96BJZC35ZYL	309	9	0	0	0	5	G	T
0	A39GADIK8RLMVC:3HXCEECSQNUQQBZGCBB96BJZC35ZYL	310	10	1	1	0	163	T	T
0	A39GADIK8RLMVC:3HXCEECSQNUQQBZGCBB96BJZC35ZYL	311	11	1	0	1	23	D	T
0	A39GADIK8RLMVC:3HXCEECSQNUQQBZGCBB96BJZC35ZYL	312	12	1	0	1	191	G	T
0	A39GADIK8RLMVC:3HXCEECSQNUQQBZGCBB96BJZC35ZYL	313	13	0	1	1	33	T	T
0	A39GADIK8RLMVC:3HXCEECSQNUQQBZGCBB96BJZC35ZYL	314	14	0	0	0	200	G	T
0	A39GADIK8RLMVC:3HXCEECSQNUQQBZGCBB96BJZC35ZYL	315	15	0	0	0	60	G	T
0	A39GADIK8RLMVC:3HXCEECSQNUQQBZGCBB96BJZC35ZYL	316	16	0	1	1	223	T	T
0	A39GADIK8RLMVC:3HXCEECSQNUQQBZGCBB96BJZC35ZYL	317	17	0	1	1	81	T	T
0	A39GADIK8RLMVC:3HXCEECSQNUQQBZGCBB96BJZC35ZYL	318	18	0	1	1	241	T	T
0	A39GADIK8RLMVC:3HXCEECSQNUQQBZGCBB96BJZC35ZYL	319	19	-1	0	1	-1	D	T
0	A39GADIK8RLMVC:3HXCEECSQNUQQBZGCBB96BJZC35ZYL	320	20	-1	1	1	-1	T	T
0	A39GADIK8RLMVC:3HXCEECSQNUQQBZGCBB96BJZC35ZYL	321	21	-1	0	1	-1	G	T
0	A39GADIK8RLMVC:3HXCEECSQNUQQBZGCBB96BJZC35ZYL	322	22	-1	0	1	-1	V	T
0	A39GADIK8RLMVC:3HXCEECSQNUQQBZGCBB96BJZC35ZYL	323	23	-1	0	1	-1	V	T
0	A39GADIK8RLMVC:3HXCEECSQNUQQBZGCBB96BJZC35ZYL	324	24	-1	0	1	-1	D	T
0	A39GADIK8RLMVC:3HXCEECSQNUQQBZGCBB96BJZC35ZYL	325	25	-1	0	1	-1	B	T
0	A39GADIK8RLMVC:3HXCEECSQNUQQBZGCBB96BJZC35ZYL	326	26	-1	1	1	-1	T	T
0	A39GADIK8RLMVC:3HXCEECSQNUQQBZGCBB96BJZC35ZYL	327	27	-1	0	1	-1	G	T
0	A39GADIK8RLMVC:3HXCEECSQNUQQBZGCBB96BJZC35ZYL	328	28	0	0	0	1650	V	T
0	A39GADIK8RLMVC:3HXCEECSQNUQQBZGCBB96BJZC35ZYL	329	29	0	0	0	262	G	T
0	A39GADIK8RLMVC:3HXCEECSQNUQQBZGCBB96BJZC35ZYL	330	30	1	0	1	122	G	T
0	A39GADIK8RLMVC:3HXCEECSQNUQQBZGCBB96BJZC35ZYL	331	31	0	0	0	298	V	T
0	A39GADIK8RLMVC:3HXCEECSQNUQQBZGCBB96BJZC35ZYL	332	32	0	0	0	150	D	T
0	A39GADIK8RLMVC:3HXCEECSQNUQQBZGCBB96BJZC35ZYL	333	33	1	0	1	9	V	T
0	A39GADIK8RLMVC:3HXCEECSQNUQQBZGCBB96BJZC35ZYL	334	34	1	0	1	181	D	T
0	A39GADIK8RLMVC:3HXCEECSQNUQQBZGCBB96BJZC35ZYL	335	35	0	0	0	44	B	T
0	A39GADIK8RLMVC:3HXCEECSQNUQQBZGCBB96BJZC35ZYL	336	36	-1	0	1	-1	D	T
0	A39GADIK8RLMVC:3HXCEECSQNUQQBZGCBB96BJZC35ZYL	337	37	1	0	1	1327	B	T
0	A39GADIK8RLMVC:3HXCEECSQNUQQBZGCBB96BJZC35ZYL	338	38	0	0	0	241	G	T
0	A39GADIK8RLMVC:3HXCEECSQNUQQBZGCBB96BJZC35ZYL	339	39	0	0	0	104	G	T
0	A39GADIK8RLMVC:3HXCEECSQNUQQBZGCBB96BJZC35ZYL	340	40	0	0	0	276	B	T
0	A39GADIK8RLMVC:3HXCEECSQNUQQBZGCBB96BJZC35ZYL	341	41	1	0	1	136	D	T
0	A39GADIK8RLMVC:3HXCEECSQNUQQBZGCBB96BJZC35ZYL	342	42	1	0	1	0	B	T
0	A39GADIK8RLMVC:3HXCEECSQNUQQBZGCBB96BJZC35ZYL	343	43	0	1	1	154	T	T
0	A39GADIK8RLMVC:3HXCEECSQNUQQBZGCBB96BJZC35ZYL	344	44	0	0	0	6	D	T
0	A39GADIK8RLMVC:3HXCEECSQNUQQBZGCBB96BJZC35ZYL	345	45	1	0	1	163	D	T
0	A39GADIK8RLMVC:3HXCEECSQNUQQBZGCBB96BJZC35ZYL	346	46	1	0	1	20	G	T
0	A39GADIK8RLMVC:3HXCEECSQNUQQBZGCBB96BJZC35ZYL	347	47	1	0	1	184	B	T
0	A39GADIK8RLMVC:3HXCEECSQNUQQBZGCBB96BJZC35ZYL	348	48	1	0	1	39	V	T
0	A39GADIK8RLMVC:3HXCEECSQNUQQBZGCBB96BJZC35ZYL	349	49	1	0	1	208	G	T
0	A39GADIK8RLMVC:3HXCEECSQNUQQBZGCBB96BJZC35ZYL	350	50	0	0	0	57	D	T
2	A2KGITLOO21FC8:3HXCEECSQNUQQBZGCBB96BJZC35ZYL	1	1	1	0	1	1599	T
2	A2KGITLOO21FC8:3HXCEECSQNUQQBZGCBB96BJZC35ZYL	2	2	-1	0	1	-1	G
2	A2KGITLOO21FC8:3HXCEECSQNUQQBZGCBB96BJZC35ZYL	3	3	1	0	1	843	V	T
2	A2KGITLOO21FC8:3HXCEECSQNUQQBZGCBB96BJZC35ZYL	4	4	1	0	1	921	V	G
2	A2KGITLOO21FC8:3HXCEECSQNUQQBZGCBB96BJZC35ZYL	5	5	1	0	1	1	T	V
2	A2KGITLOO21FC8:3HXCEECSQNUQQBZGCBB96BJZC35ZYL	6	6	-1	0	1	-1	B	V
2	A2KGITLOO21FC8:3HXCEECSQNUQQBZGCBB96BJZC35ZYL	7	7	1	0	1	104	V	T
2	A2KGITLOO21FC8:3HXCEECSQNUQQBZGCBB96BJZC35ZYL	8	8	1	0	1	366	D	B
2	A2KGITLOO21FC8:3HXCEECSQNUQQBZGCBB96BJZC35ZYL	9	9	1	0	1	643	T	V
2	A2KGITLOO21FC8:3HXCEECSQNUQQBZGCBB96BJZC35ZYL	10	10	1	0	1	728	T	D
2	A2KGITLOO21FC8:3HXCEECSQNUQQBZGCBB96BJZC35ZYL	11	11	1	0	1	167	D	T
2	A2KGITLOO21FC8:3HXCEECSQNUQQBZGCBB96BJZC35ZYL	12	12	-1	0	1	-1	D	T
2	A2KGITLOO21FC8:3HXCEECSQNUQQBZGCBB96BJZC35ZYL	13	13	1	0	1	704	V	D
2	A2KGITLOO21FC8:3HXCEECSQNUQQBZGCBB96BJZC35ZYL	14	14	-1	1	1	-1	D	D
2	A2KGITLOO21FC8:3HXCEECSQNUQQBZGCBB96BJZC35ZYL	15	15	1	0	1	337	B	V
2	A2KGITLOO21FC8:3HXCEECSQNUQQBZGCBB96BJZC35ZYL	16	16	-1	0	1	-1	T	D
2	A2KGITLOO21FC8:3HXCEECSQNUQQBZGCBB96BJZC35ZYL	17	17	1	1	0	665	B	B
2	A2KGITLOO21FC8:3HXCEECSQNUQQBZGCBB96BJZC35ZYL	18	18	-1	0	1	-1	G	T
2	A2KGITLOO21FC8:3HXCEECSQNUQQBZGCBB96BJZC35ZYL	19	19	1	1	0	714	B	B
2	A2KGITLOO21FC8:3HXCEECSQNUQQBZGCBB96BJZC35ZYL	20	20	1	0	1	1598	B	G
2	A2KGITLOO21FC8:3HXCEECSQNUQQBZGCBB96BJZC35ZYL	21	21	1	1	0	1226	B	B
2	A2KGITLOO21FC8:3HXCEECSQNUQQBZGCBB96BJZC35ZYL	22	22	1	0	1	1856	G	B
2	A2KGITLOO21FC8:3HXCEECSQNUQQBZGCBB96BJZC35ZYL	23	23	-1	0	1	-1	G	B
2	A2KGITLOO21FC8:3HXCEECSQNUQQBZGCBB96BJZC35ZYL	24	24	1	0	1	393	B	G
2	A2KGITLOO21FC8:3HXCEECSQNUQQBZGCBB96BJZC35ZYL	25	25	-1	1	1	-1	G	G
2	A2KGITLOO21FC8:3HXCEECSQNUQQBZGCBB96BJZC35ZYL	26	26	1	0	1	481	T	B
2	A2KGITLOO21FC8:3HXCEECSQNUQQBZGCBB96BJZC35ZYL	27	27	-1	0	1	-1	D	G
2	A2KGITLOO21FC8:3HXCEECSQNUQQBZGCBB96BJZC35ZYL	28	28	1	0	1	1497	B	T
2	A2KGITLOO21FC8:3HXCEECSQNUQQBZGCBB96BJZC35ZYL	29	29	-1	0	1	-1	B	D
2	A2KGITLOO21FC8:3HXCEECSQNUQQBZGCBB96BJZC35ZYL	30	30	1	0	1	1449	G	B
2	A2KGITLOO21FC8:3HXCEECSQNUQQBZGCBB96BJZC35ZYL	31	31	1	0	1	956	T	B
2	A2KGITLOO21FC8:3HXCEECSQNUQQBZGCBB96BJZC35ZYL	32	32	-1	0	1	-1	B	G
2	A2KGITLOO21FC8:3HXCEECSQNUQQBZGCBB96BJZC35ZYL	33	33	1	0	1	1733	G	T
2	A2KGITLOO21FC8:3HXCEECSQNUQQBZGCBB96BJZC35ZYL	34	34	-1	0	1	-1	D	B
2	A2KGITLOO21FC8:3HXCEECSQNUQQBZGCBB96BJZC35ZYL	35	35	1	0	1	1613	V	G
2	A2KGITLOO21FC8:3HXCEECSQNUQQBZGCBB96BJZC35ZYL	36	36	-1	0	1	-1	T	D
2	A2KGITLOO21FC8:3HXCEECSQNUQQBZGCBB96BJZC35ZYL	37	37	1	0	1	964	B	V
2	A2KGITLOO21FC8:3HXCEECSQNUQQBZGCBB96BJZC35ZYL	38	38	-1	0	1	-1	B	T
2	A2KGITLOO21FC8:3HXCEECSQNUQQBZGCBB96BJZC35ZYL	39	39	1	0	1	740	G	B
2	A2KGITLOO21FC8:3HXCEECSQNUQQBZGCBB96BJZC35ZYL	40	40	0	0	0	1551	G	B
2	A2KGITLOO21FC8:3HXCEECSQNUQQBZGCBB96BJZC35ZYL	41	41	-1	0	1	-1	T	G
2	A2KGITLOO21FC8:3HXCEECSQNUQQBZGCBB96BJZC35ZYL	42	42	-1	0	1	-1	V	G
2	A2KGITLOO21FC8:3HXCEECSQNUQQBZGCBB96BJZC35ZYL	43	43	1	0	1	642	V	T
2	A2KGITLOO21FC8:3HXCEECSQNUQQBZGCBB96BJZC35ZYL	44	44	1	0	1	660	T	V
2	A2KGITLOO21FC8:3HXCEECSQNUQQBZGCBB96BJZC35ZYL	45	45	1	0	1	1985	G	V
2	A2KGITLOO21FC8:3HXCEECSQNUQQBZGCBB96BJZC35ZYL	46	46	-1	0	1	-1	D	T
2	A2KGITLOO21FC8:3HXCEECSQNUQQBZGCBB96BJZC35ZYL	47	47	-1	0	1	-1	T	G
2	A2KGITLOO21FC8:3HXCEECSQNUQQBZGCBB96BJZC35ZYL	48	48	1	1	0	122	D	D
2	A2KGITLOO21FC8:3HXCEECSQNUQQBZGCBB96BJZC35ZYL	49	49	-1	0	1	-1	V	T
2	A2KGITLOO21FC8:3HXCEECSQNUQQBZGCBB96BJZC35ZYL	50	50	0	0	0	1337	G	D
2	A2KGITLOO21FC8:3HXCEECSQNUQQBZGCBB96BJZC35ZYL	51	51	-1	0	1	-1	T
2	A2KGITLOO21FC8:3HXCEECSQNUQQBZGCBB96BJZC35ZYL	52	52	1	0	1	1571	T
2	A2KGITLOO21FC8:3HXCEECSQNUQQBZGCBB96BJZC35ZYL	53	53	0	0	0	405	V	T
2	A2KGITLOO21FC8:3HXCEECSQNUQQBZGCBB96BJZC35ZYL	54	54	1	0	1	681	D	T
2	A2KGITLOO21FC8:3HXCEECSQNUQQBZGCBB96BJZC35ZYL	55	55	1	0	1	18	D	V
2	A2KGITLOO21FC8:3HXCEECSQNUQQBZGCBB96BJZC35ZYL	56	56	1	0	1	1517	V	D
2	A2KGITLOO21FC8:3HXCEECSQNUQQBZGCBB96BJZC35ZYL	57	57	-1	0	1	-1	V	D
2	A2KGITLOO21FC8:3HXCEECSQNUQQBZGCBB96BJZC35ZYL	58	58	1	0	1	266	T	V
2	A2KGITLOO21FC8:3HXCEECSQNUQQBZGCBB96BJZC35ZYL	59	59	-1	0	1	-1	T	V
2	A2KGITLOO21FC8:3HXCEECSQNUQQBZGCBB96BJZC35ZYL	60	60	-1	0	1	-1	G	T
2	A2KGITLOO21FC8:3HXCEECSQNUQQBZGCBB96BJZC35ZYL	61	61	1	0	1	321	V	T
2	A2KGITLOO21FC8:3HXCEECSQNUQQBZGCBB96BJZC35ZYL	62	62	0	0	0	15	B	G
2	A2KGITLOO21FC8:3HXCEECSQNUQQBZGCBB96BJZC35ZYL	63	63	1	0	1	1763	G	V
2	A2KGITLOO21FC8:3HXCEECSQNUQQBZGCBB96BJZC35ZYL	64	64	1	0	1	284	V	B
2	A2KGITLOO21FC8:3HXCEECSQNUQQBZGCBB96BJZC35ZYL	65	65	-1	0	1	-1	D	G
2	A2KGITLOO21FC8:3HXCEECSQNUQQBZGCBB96BJZC35ZYL	66	66	1	0	1	1126	B	V
2	A2KGITLOO21FC8:3HXCEECSQNUQQBZGCBB96BJZC35ZYL	67	67	-1	0	1	-1	G	D
2	A2KGITLOO21FC8:3HXCEECSQNUQQBZGCBB96BJZC35ZYL	68	68	1	0	1	539	V	B
2	A2KGITLOO21FC8:3HXCEECSQNUQQBZGCBB96BJZC35ZYL	69	69	1	0	1	1331	V	G
2	A2KGITLOO21FC8:3HXCEECSQNUQQBZGCBB96BJZC35ZYL	70	70	-1	1	1	-1	V	V
2	A2KGITLOO21FC8:3HXCEECSQNUQQBZGCBB96BJZC35ZYL	71	71	-1	0	1	-1	B	V
2	A2KGITLOO21FC8:3HXCEECSQNUQQBZGCBB96BJZC35ZYL	72	72	-1	0	1	-1	T	V
2	A2KGITLOO21FC8:3HXCEECSQNUQQBZGCBB96BJZC35ZYL	73	73	1	1	0	962	B	B
2	A2KGITLOO21FC8:3HXCEECSQNUQQBZGCBB96BJZC35ZYL	74	74	1	0	1	747	D	T
2	A2KGITLOO21FC8:3HXCEECSQNUQQBZGCBB96BJZC35ZYL	75	75	1	0	1	612	V	B
2	A2KGITLOO21FC8:3HXCEECSQNUQQBZGCBB96BJZC35ZYL	76	76	1	0	1	438	B	D
2	A2KGITLOO21FC8:3HXCEECSQNUQQBZGCBB96BJZC35ZYL	77	77	-1	0	1	-1	G	V
2	A2KGITLOO21FC8:3HXCEECSQNUQQBZGCBB96BJZC35ZYL	78	78	1	0	1	1392	T	B
2	A2KGITLOO21FC8:3HXCEECSQNUQQBZGCBB96BJZC35ZYL	79	79	-1	0	1	-1	D	G
2	A2KGITLOO21FC8:3HXCEECSQNUQQBZGCBB96BJZC35ZYL	80	80	-1	0	1	-1	B	T
2	A2KGITLOO21FC8:3HXCEECSQNUQQBZGCBB96BJZC35ZYL	81	81	-1	0	1	-1	G	D
2	A2KGITLOO21FC8:3HXCEECSQNUQQBZGCBB96BJZC35ZYL	82	82	1	0	1	1135	T	B
2	A2KGITLOO21FC8:3HXCEECSQNUQQBZGCBB96BJZC35ZYL	83	83	1	1	0	227	G	G
2	A2KGITLOO21FC8:3HXCEECSQNUQQBZGCBB96BJZC35ZYL	84	84	1	1	0	1381	T	T
2	A2KGITLOO21FC8:3HXCEECSQNUQQBZGCBB96BJZC35ZYL	85	85	1	0	1	578	B	G
2	A2KGITLOO21FC8:3HXCEECSQNUQQBZGCBB96BJZC35ZYL	86	86	-1	0	1	-1	D	T
2	A2KGITLOO21FC8:3HXCEECSQNUQQBZGCBB96BJZC35ZYL	87	87	-1	0	1	-1	V	B
2	A2KGITLOO21FC8:3HXCEECSQNUQQBZGCBB96BJZC35ZYL	88	88	-1	1	1	-1	D	D
2	A2KGITLOO21FC8:3HXCEECSQNUQQBZGCBB96BJZC35ZYL	89	89	1	0	1	262	B	V
2	A2KGITLOO21FC8:3HXCEECSQNUQQBZGCBB96BJZC35ZYL	90	90	-1	0	1	-1	B	D
2	A2KGITLOO21FC8:3HXCEECSQNUQQBZGCBB96BJZC35ZYL	91	91	-1	0	1	-1	D	B
2	A2KGITLOO21FC8:3HXCEECSQNUQQBZGCBB96BJZC35ZYL	92	92	1	0	1	1112	G	B
2	A2KGITLOO21FC8:3HXCEECSQNUQQBZGCBB96BJZC35ZYL	93	93	1	0	1	722	T	D
2	A2KGITLOO21FC8:3HXCEECSQNUQQBZGCBB96BJZC35ZYL	94	94	-1	0	1	-1	T	G
2	A2KGITLOO21FC8:3HXCEECSQNUQQBZGCBB96BJZC35ZYL	95	95	1	0	1	1122	D	T
2	A2KGITLOO21FC8:3HXCEECSQNUQQBZGCBB96BJZC35ZYL	96	96	-1	0	1	-1	V	T
2	A2KGITLOO21FC8:3HXCEECSQNUQQBZGCBB96BJZC35ZYL	97	97	-1	0	1	-1	G	D
2	A2KGITLOO21FC8:3HXCEECSQNUQQBZGCBB96BJZC35ZYL	98	98	1	1	0	309	V	V
2	A2KGITLOO21FC8:3HXCEECSQNUQQBZGCBB96BJZC35ZYL	99	99	-1	1	1	-1	G	G
2	A2KGITLOO21FC8:3HXCEECSQNUQQBZGCBB96BJZC35ZYL	100	100	1	0	1	1540	B	V
3	A2KGITLOO21FC8:3HXCEECSQNUQQBZGCBB96BJZC35ZYL	101	1	-1	0	1	-1	V
3	A2KGITLOO21FC8:3HXCEECSQNUQQBZGCBB96BJZC35ZYL	102	2	-1	0	1	-1	T
3	A2KGITLOO21FC8:3HXCEECSQNUQQBZGCBB96BJZC35ZYL	103	3	-1	0	1	-1	V
3	A2KGITLOO21FC8:3HXCEECSQNUQQBZGCBB96BJZC35ZYL	104	4	1	0	1	566	G	V
3	A2KGITLOO21FC8:3HXCEECSQNUQQBZGCBB96BJZC35ZYL	105	5	1	0	1	44	B	T
3	A2KGITLOO21FC8:3HXCEECSQNUQQBZGCBB96BJZC35ZYL	106	6	-1	0	1	-1	D	V
3	A2KGITLOO21FC8:3HXCEECSQNUQQBZGCBB96BJZC35ZYL	107	7	1	1	0	1629	G	G
3	A2KGITLOO21FC8:3HXCEECSQNUQQBZGCBB96BJZC35ZYL	108	8	-1	0	1	-1	V	B
3	A2KGITLOO21FC8:3HXCEECSQNUQQBZGCBB96BJZC35ZYL	109	9	1	0	1	1845	B	D
3	A2KGITLOO21FC8:3HXCEECSQNUQQBZGCBB96BJZC35ZYL	110	10	-1	1	1	-1	G	G
3	A2KGITLOO21FC8:3HXCEECSQNUQQBZGCBB96BJZC35ZYL	111	11	-1	0	1	-1	D	V
3	A2KGITLOO21FC8:3HXCEECSQNUQQBZGCBB96BJZC35ZYL	112	12	-1	0	1	-1	G	B
3	A2KGITLOO21FC8:3HXCEECSQNUQQBZGCBB96BJZC35ZYL	113	13	1	0	1	99	D	G
3	A2KGITLOO21FC8:3HXCEECSQNUQQBZGCBB96BJZC35ZYL	114	14	-1	0	1	-1	G	D
3	A2KGITLOO21FC8:3HXCEECSQNUQQBZGCBB96BJZC35ZYL	115	15	1	1	0	140	G	G
3	A2KGITLOO21FC8:3HXCEECSQNUQQBZGCBB96BJZC35ZYL	116	16	-1	0	1	-1	V	D
3	A2KGITLOO21FC8:3HXCEECSQNUQQBZGCBB96BJZC35ZYL	117	17	1	1	0	392	G	G
3	A2KGITLOO21FC8:3HXCEECSQNUQQBZGCBB96BJZC35ZYL	118	18	-1	1	1	-1	G	G
3	A2KGITLOO21FC8:3HXCEECSQNUQQBZGCBB96BJZC35ZYL	119	19	1	0	1	1935	T	V
3	A2KGITLOO21FC8:3HXCEECSQNUQQBZGCBB96BJZC35ZYL	120	20	-1	0	1	-1	B	G
3	A2KGITLOO21FC8:3HXCEECSQNUQQBZGCBB96BJZC35ZYL	121	21	1	0	1	501	D	G
3	A2KGITLOO21FC8:3HXCEECSQNUQQBZGCBB96BJZC35ZYL	122	22	-1	1	1	-1	T	T
3	A2KGITLOO21FC8:3HXCEECSQNUQQBZGCBB96BJZC35ZYL	123	23	1	1	0	274	B	B
3	A2KGITLOO21FC8:3HXCEECSQNUQQBZGCBB96BJZC35ZYL	124	24	1	1	0	1113	D	D
3	A2KGITLOO21FC8:3HXCEECSQNUQQBZGCBB96BJZC35ZYL	125	25	1	1	0	0	T	T
3	A2KGITLOO21FC8:3HXCEECSQNUQQBZGCBB96BJZC35ZYL	126	26	1	0	1	231	G	B
3	A2KGITLOO21FC8:3HXCEECSQNUQQBZGCBB96BJZC35ZYL	127	27	-1	0	1	-1	V	D
3	A2KGITLOO21FC8:3HXCEECSQNUQQBZGCBB96BJZC35ZYL	128	28	1	0	1	1730	B	T
3	A2KGITLOO21FC8:3HXCEECSQNUQQBZGCBB96BJZC35ZYL	129	29	1	1	0	473	G	G
3	A2KGITLOO21FC8:3HXCEECSQNUQQBZGCBB96BJZC35ZYL	130	30	1	0	1	263	G	V
3	A2KGITLOO21FC8:3HXCEECSQNUQQBZGCBB96BJZC35ZYL	131	31	1	0	1	188	G	B
3	A2KGITLOO21FC8:3HXCEECSQNUQQBZGCBB96BJZC35ZYL	132	32	1	1	0	1844	G	G
3	A2KGITLOO21FC8:3HXCEECSQNUQQBZGCBB96BJZC35ZYL	133	33	-1	0	1	-1	B	G
3	A2KGITLOO21FC8:3HXCEECSQNUQQBZGCBB96BJZC35ZYL	134	34	-1	1	1	-1	G	G
3	A2KGITLOO21FC8:3HXCEECSQNUQQBZGCBB96BJZC35ZYL	135	35	1	0	1	446	B	G
3	A2KGITLOO21FC8:3HXCEECSQNUQQBZGCBB96BJZC35ZYL	136	36	-1	0	1	-1	T	B
3	A2KGITLOO21FC8:3HXCEECSQNUQQBZGCBB96BJZC35ZYL	137	37	-1	0	1	-1	D	G
3	A2KGITLOO21FC8:3HXCEECSQNUQQBZGCBB96BJZC35ZYL	138	38	1	1	0	1	B	B
3	A2KGITLOO21FC8:3HXCEECSQNUQQBZGCBB96BJZC35ZYL	139	39	-1	1	1	-1	T	T
3	A2KGITLOO21FC8:3HXCEECSQNUQQBZGCBB96BJZC35ZYL	140	40	-1	0	1	-1	B	D
3	A2KGITLOO21FC8:3HXCEECSQNUQQBZGCBB96BJZC35ZYL	141	41	-1	1	1	-1	B	B
3	A2KGITLOO21FC8:3HXCEECSQNUQQBZGCBB96BJZC35ZYL	142	42	1	0	1	410	B	T
3	A2KGITLOO21FC8:3HXCEECSQNUQQBZGCBB96BJZC35ZYL	143	43	-1	0	1	-1	T	B
3	A2KGITLOO21FC8:3HXCEECSQNUQQBZGCBB96BJZC35ZYL	144	44	1	0	1	1077	V	B
3	A2KGITLOO21FC8:3HXCEECSQNUQQBZGCBB96BJZC35ZYL	145	45	1	0	1	1234	V	B
3	A2KGITLOO21FC8:3HXCEECSQNUQQBZGCBB96BJZC35ZYL	146	46	-1	0	1	-1	G	T
3	A2KGITLOO21FC8:3HXCEECSQNUQQBZGCBB96BJZC35ZYL	147	47	1	0	1	676	D	V
3	A2KGITLOO21FC8:3HXCEECSQNUQQBZGCBB96BJZC35ZYL	148	48	-1	0	1	-1	G	V
3	A2KGITLOO21FC8:3HXCEECSQNUQQBZGCBB96BJZC35ZYL	149	49	-1	0	1	-1	V	G
3	A2KGITLOO21FC8:3HXCEECSQNUQQBZGCBB96BJZC35ZYL	150	50	1	1	0	318	D	D
3	A2KGITLOO21FC8:3HXCEECSQNUQQBZGCBB96BJZC35ZYL	151	51	1	0	1	567	V
3	A2KGITLOO21FC8:3HXCEECSQNUQQBZGCBB96BJZC35ZYL	152	52	-1	0	1	-1	D
3	A2KGITLOO21FC8:3HXCEECSQNUQQBZGCBB96BJZC35ZYL	153	53	1	0	1	721	T
3	A2KGITLOO21FC8:3HXCEECSQNUQQBZGCBB96BJZC35ZYL	154	54	1	0	1	1466	G	V
3	A2KGITLOO21FC8:3HXCEECSQNUQQBZGCBB96BJZC35ZYL	155	55	-1	0	1	-1	V	D
3	A2KGITLOO21FC8:3HXCEECSQNUQQBZGCBB96BJZC35ZYL	156	56	-1	0	1	-1	V	T
3	A2KGITLOO21FC8:3HXCEECSQNUQQBZGCBB96BJZC35ZYL	157	57	1	0	1	17	B	G
3	A2KGITLOO21FC8:3HXCEECSQNUQQBZGCBB96BJZC35ZYL	158	58	-1	1	1	-1	V	V
3	A2KGITLOO21FC8:3HXCEECSQNUQQBZGCBB96BJZC35ZYL	159	59	-1	1	1	-1	V	V
3	A2KGITLOO21FC8:3HXCEECSQNUQQBZGCBB96BJZC35ZYL	160	60	-1	0	1	-1	D	B
3	A2KGITLOO21FC8:3HXCEECSQNUQQBZGCBB96BJZC35ZYL	161	61	1	0	1	730	G	V
3	A2KGITLOO21FC8:3HXCEECSQNUQQBZGCBB96BJZC35ZYL	162	62	-1	0	1	-1	T	V
3	A2KGITLOO21FC8:3HXCEECSQNUQQBZGCBB96BJZC35ZYL	163	63	1	0	1	395	V	D
3	A2KGITLOO21FC8:3HXCEECSQNUQQBZGCBB96BJZC35ZYL	164	64	1	0	1	1664	T	G
3	A2KGITLOO21FC8:3HXCEECSQNUQQBZGCBB96BJZC35ZYL	165	65	-1	0	1	-1	G	T
3	A2KGITLOO21FC8:3HXCEECSQNUQQBZGCBB96BJZC35ZYL	166	66	-1	0	1	-1	D	V
3	A2KGITLOO21FC8:3HXCEECSQNUQQBZGCBB96BJZC35ZYL	167	67	1	0	1	1260	B	T
3	A2KGITLOO21FC8:3HXCEECSQNUQQBZGCBB96BJZC35ZYL	168	68	-1	0	1	-1	T	G
3	A2KGITLOO21FC8:3HXCEECSQNUQQBZGCBB96BJZC35ZYL	169	69	-1	0	1	-1	B	D
3	A2KGITLOO21FC8:3HXCEECSQNUQQBZGCBB96BJZC35ZYL	170	70	1	0	1	86	V	B
3	A2KGITLOO21FC8:3HXCEECSQNUQQBZGCBB96BJZC35ZYL	171	71	-1	1	1	-1	T	T
3	A2KGITLOO21FC8:3HXCEECSQNUQQBZGCBB96BJZC35ZYL	172	72	1	0	1	446	G	B
3	A2KGITLOO21FC8:3HXCEECSQNUQQBZGCBB96BJZC35ZYL	173	73	-1	1	1	-1	V	V
3	A2KGITLOO21FC8:3HXCEECSQNUQQBZGCBB96BJZC35ZYL	174	74	-1	0	1	-1	G	T
3	A2KGITLOO21FC8:3HXCEECSQNUQQBZGCBB96BJZC35ZYL	175	75	1	0	1	1632	T	G
3	A2KGITLOO21FC8:3HXCEECSQNUQQBZGCBB96BJZC35ZYL	176	76	-1	0	1	-1	T	V
3	A2KGITLOO21FC8:3HXCEECSQNUQQBZGCBB96BJZC35ZYL	177	77	-1	0	1	-1	D	G
3	A2KGITLOO21FC8:3HXCEECSQNUQQBZGCBB96BJZC35ZYL	178	78	-1	0	1	-1	G	T
3	A2KGITLOO21FC8:3HXCEECSQNUQQBZGCBB96BJZC35ZYL	179	79	-1	0	1	-1	V	T
3	A2KGITLOO21FC8:3HXCEECSQNUQQBZGCBB96BJZC35ZYL	180	80	1	0	1	347	T	D
3	A2KGITLOO21FC8:3HXCEECSQNUQQBZGCBB96BJZC35ZYL	181	81	-1	0	1	-1	B	G
3	A2KGITLOO21FC8:3HXCEECSQNUQQBZGCBB96BJZC35ZYL	182	82	-1	0	1	-1	G	V
3	A2KGITLOO21FC8:3HXCEECSQNUQQBZGCBB96BJZC35ZYL	183	83	-1	0	1	-1	B	T
3	A2KGITLOO21FC8:3HXCEECSQNUQQBZGCBB96BJZC35ZYL	184	84	1	1	0	929	B	B
3	A2KGITLOO21FC8:3HXCEECSQNUQQBZGCBB96BJZC35ZYL	185	85	-1	1	1	-1	G	G
3	A2KGITLOO21FC8:3HXCEECSQNUQQBZGCBB96BJZC35ZYL	186	86	1	0	1	915	G	B
3	A2KGITLOO21FC8:3HXCEECSQNUQQBZGCBB96BJZC35ZYL	187	87	1	0	1	344	G	B
3	A2KGITLOO21FC8:3HXCEECSQNUQQBZGCBB96BJZC35ZYL	188	88	1	1	0	171	G	G
3	A2KGITLOO21FC8:3HXCEECSQNUQQBZGCBB96BJZC35ZYL	189	89	1	1	0	132	G	G
3	A2KGITLOO21FC8:3HXCEECSQNUQQBZGCBB96BJZC35ZYL	190	90	1	0	1	942	T	G
3	A2KGITLOO21FC8:3HXCEECSQNUQQBZGCBB96BJZC35ZYL	191	91	1	0	1	1065	D	G
3	A2KGITLOO21FC8:3HXCEECSQNUQQBZGCBB96BJZC35ZYL	192	92	1	1	0	5	G	G
3	A2KGITLOO21FC8:3HXCEECSQNUQQBZGCBB96BJZC35ZYL	193	93	-1	0	1	-1	G	T
3	A2KGITLOO21FC8:3HXCEECSQNUQQBZGCBB96BJZC35ZYL	194	94	-1	0	1	-1	B	D
3	A2KGITLOO21FC8:3HXCEECSQNUQQBZGCBB96BJZC35ZYL	195	95	1	0	1	839	T	G
3	A2KGITLOO21FC8:3HXCEECSQNUQQBZGCBB96BJZC35ZYL	196	96	1	0	1	19	V	G
3	A2KGITLOO21FC8:3HXCEECSQNUQQBZGCBB96BJZC35ZYL	197	97	1	0	1	1838	G	B
3	A2KGITLOO21FC8:3HXCEECSQNUQQBZGCBB96BJZC35ZYL	198	98	1	0	1	818	V	T
3	A2KGITLOO21FC8:3HXCEECSQNUQQBZGCBB96BJZC35ZYL	199	99	1	0	1	1132	G	V
3	A2KGITLOO21FC8:3HXCEECSQNUQQBZGCBB96BJZC35ZYL	200	100	1	0	1	351	T	G
1	A2KGITLOO21FC8:3HXCEECSQNUQQBZGCBB96BJZC35ZYL	201	1	1	0	1	841	D
1	A2KGITLOO21FC8:3HXCEECSQNUQQBZGCBB96BJZC35ZYL	202	2	1	0	1	306	T	D
1	A2KGITLOO21FC8:3HXCEECSQNUQQBZGCBB96BJZC35ZYL	203	3	1	0	1	487	V	T
1	A2KGITLOO21FC8:3HXCEECSQNUQQBZGCBB96BJZC35ZYL	204	4	1	0	1	1377	B	V
1	A2KGITLOO21FC8:3HXCEECSQNUQQBZGCBB96BJZC35ZYL	205	5	1	0	1	1	D	B
1	A2KGITLOO21FC8:3HXCEECSQNUQQBZGCBB96BJZC35ZYL	206	6	1	1	0	990	D	D
1	A2KGITLOO21FC8:3HXCEECSQNUQQBZGCBB96BJZC35ZYL	207	7	1	0	1	711	G	D
1	A2KGITLOO21FC8:3HXCEECSQNUQQBZGCBB96BJZC35ZYL	208	8	-1	0	1	-1	T	G
1	A2KGITLOO21FC8:3HXCEECSQNUQQBZGCBB96BJZC35ZYL	209	9	-1	0	1	-1	G	T
1	A2KGITLOO21FC8:3HXCEECSQNUQQBZGCBB96BJZC35ZYL	210	10	1	0	1	166	B	G
1	A2KGITLOO21FC8:3HXCEECSQNUQQBZGCBB96BJZC35ZYL	211	11	1	0	1	1938	D	B
1	A2KGITLOO21FC8:3HXCEECSQNUQQBZGCBB96BJZC35ZYL	212	12	1	0	1	709	G	D
1	A2KGITLOO21FC8:3HXCEECSQNUQQBZGCBB96BJZC35ZYL	213	13	1	0	1	135	B	G
1	A2KGITLOO21FC8:3HXCEECSQNUQQBZGCBB96BJZC35ZYL	214	14	-1	1	1	-1	B	B
1	A2KGITLOO21FC8:3HXCEECSQNUQQBZGCBB96BJZC35ZYL	215	15	-1	0	1	-1	V	B
1	A2KGITLOO21FC8:3HXCEECSQNUQQBZGCBB96BJZC35ZYL	216	16	1	0	1	768	G	V
1	A2KGITLOO21FC8:3HXCEECSQNUQQBZGCBB96BJZC35ZYL	217	17	1	0	1	169	B	G
1	A2KGITLOO21FC8:3HXCEECSQNUQQBZGCBB96BJZC35ZYL	218	18	1	0	1	3	T	B
1	A2KGITLOO21FC8:3HXCEECSQNUQQBZGCBB96BJZC35ZYL	219	19	1	0	1	20	G	T
1	A2KGITLOO21FC8:3HXCEECSQNUQQBZGCBB96BJZC35ZYL	220	20	1	0	1	185	V	G
1	A2KGITLOO21FC8:3HXCEECSQNUQQBZGCBB96BJZC35ZYL	221	21	1	0	1	323	G	V
1	A2KGITLOO21FC8:3HXCEECSQNUQQBZGCBB96BJZC35ZYL	222	22	1	0	1	205	V	G
1	A2KGITLOO21FC8:3HXCEECSQNUQQBZGCBB96BJZC35ZYL	223	23	1	0	1	1226	B	V
1	A2KGITLOO21FC8:3HXCEECSQNUQQBZGCBB96BJZC35ZYL	224	24	1	0	1	216	V	B
1	A2KGITLOO21FC8:3HXCEECSQNUQQBZGCBB96BJZC35ZYL	225	25	1	0	1	315	D	V
1	A2KGITLOO21FC8:3HXCEECSQNUQQBZGCBB96BJZC35ZYL	226	26	1	0	1	160	B	D
1	A2KGITLOO21FC8:3HXCEECSQNUQQBZGCBB96BJZC35ZYL	227	27	1	0	1	248	D	B
1	A2KGITLOO21FC8:3HXCEECSQNUQQBZGCBB96BJZC35ZYL	228	28	0	0	0	259	T	D
1	A2KGITLOO21FC8:3HXCEECSQNUQQBZGCBB96BJZC35ZYL	229	29	1	0	1	1696	G	T
1	A2KGITLOO21FC8:3HXCEECSQNUQQBZGCBB96BJZC35ZYL	230	30	-1	0	1	-1	B	G
1	A2KGITLOO21FC8:3HXCEECSQNUQQBZGCBB96BJZC35ZYL	231	31	1	0	1	99	T	B
1	A2KGITLOO21FC8:3HXCEECSQNUQQBZGCBB96BJZC35ZYL	232	32	-1	0	1	-1	B	T
1	A2KGITLOO21FC8:3HXCEECSQNUQQBZGCBB96BJZC35ZYL	233	33	-1	0	1	-1	V	B
1	A2KGITLOO21FC8:3HXCEECSQNUQQBZGCBB96BJZC35ZYL	234	34	-1	0	1	-1	D	V
1	A2KGITLOO21FC8:3HXCEECSQNUQQBZGCBB96BJZC35ZYL	235	35	1	0	1	1291	B	D
1	A2KGITLOO21FC8:3HXCEECSQNUQQBZGCBB96BJZC35ZYL	236	36	1	1	0	1262	B	B
1	A2KGITLOO21FC8:3HXCEECSQNUQQBZGCBB96BJZC35ZYL	237	37	1	0	1	229	G	B
1	A2KGITLOO21FC8:3HXCEECSQNUQQBZGCBB96BJZC35ZYL	238	38	1	1	0	919	G	G
1	A2KGITLOO21FC8:3HXCEECSQNUQQBZGCBB96BJZC35ZYL	239	39	-1	0	1	-1	T	G
1	A2KGITLOO21FC8:3HXCEECSQNUQQBZGCBB96BJZC35ZYL	240	40	1	1	0	1265	T	T
1	A2KGITLOO21FC8:3HXCEECSQNUQQBZGCBB96BJZC35ZYL	241	41	-1	0	1	-1	G	T
1	A2KGITLOO21FC8:3HXCEECSQNUQQBZGCBB96BJZC35ZYL	242	42	1	0	1	1763	D	G
1	A2KGITLOO21FC8:3HXCEECSQNUQQBZGCBB96BJZC35ZYL	243	43	1	1	0	1141	D	D
1	A2KGITLOO21FC8:3HXCEECSQNUQQBZGCBB96BJZC35ZYL	244	44	-1	0	1	-1	T	D
1	A2KGITLOO21FC8:3HXCEECSQNUQQBZGCBB96BJZC35ZYL	245	45	1	0	1	117	G	T
1	A2KGITLOO21FC8:3HXCEECSQNUQQBZGCBB96BJZC35ZYL	246	46	1	0	1	63	D	G
1	A2KGITLOO21FC8:3HXCEECSQNUQQBZGCBB96BJZC35ZYL	247	47	1	0	1	744	V	D
1	A2KGITLOO21FC8:3HXCEECSQNUQQBZGCBB96BJZC35ZYL	248	48	1	0	1	113	G	V
1	A2KGITLOO21FC8:3HXCEECSQNUQQBZGCBB96BJZC35ZYL	249	49	-1	0	1	-1	D	G
1	A2KGITLOO21FC8:3HXCEECSQNUQQBZGCBB96BJZC35ZYL	250	50	1	0	1	454	B	D
1	A2KGITLOO21FC8:3HXCEECSQNUQQBZGCBB96BJZC35ZYL	251	51	1	0	1	792	V
1	A2KGITLOO21FC8:3HXCEECSQNUQQBZGCBB96BJZC35ZYL	252	52	1	0	1	143	G	V
1	A2KGITLOO21FC8:3HXCEECSQNUQQBZGCBB96BJZC35ZYL	253	53	1	0	1	536	T	G
1	A2KGITLOO21FC8:3HXCEECSQNUQQBZGCBB96BJZC35ZYL	254	54	1	0	1	775	V	T
1	A2KGITLOO21FC8:3HXCEECSQNUQQBZGCBB96BJZC35ZYL	255	55	1	0	1	472	T	V
1	A2KGITLOO21FC8:3HXCEECSQNUQQBZGCBB96BJZC35ZYL	256	56	1	0	1	175	V	T
1	A2KGITLOO21FC8:3HXCEECSQNUQQBZGCBB96BJZC35ZYL	257	57	1	0	1	84	G	V
1	A2KGITLOO21FC8:3HXCEECSQNUQQBZGCBB96BJZC35ZYL	258	58	1	0	1	123	T	G
1	A2KGITLOO21FC8:3HXCEECSQNUQQBZGCBB96BJZC35ZYL	259	59	1	1	0	235	T	T
1	A2KGITLOO21FC8:3HXCEECSQNUQQBZGCBB96BJZC35ZYL	260	60	1	0	1	19	D	T
1	A2KGITLOO21FC8:3HXCEECSQNUQQBZGCBB96BJZC35ZYL	261	61	1	0	1	328	V	D
1	A2KGITLOO21FC8:3HXCEECSQNUQQBZGCBB96BJZC35ZYL	262	62	1	0	1	120	T	V
1	A2KGITLOO21FC8:3HXCEECSQNUQQBZGCBB96BJZC35ZYL	263	63	1	0	1	1310	V	T
1	A2KGITLOO21FC8:3HXCEECSQNUQQBZGCBB96BJZC35ZYL	264	64	1	0	1	262	T	V
1	A2KGITLOO21FC8:3HXCEECSQNUQQBZGCBB96BJZC35ZYL	265	65	1	1	0	62	T	T
1	A2KGITLOO21FC8:3HXCEECSQNUQQBZGCBB96BJZC35ZYL	266	66	1	0	1	76	V	T
1	A2KGITLOO21FC8:3HXCEECSQNUQQBZGCBB96BJZC35ZYL	267	67	1	0	1	128	B	V
1	A2KGITLOO21FC8:3HXCEECSQNUQQBZGCBB96BJZC35ZYL	268	68	1	0	1	1246	G	B
1	A2KGITLOO21FC8:3HXCEECSQNUQQBZGCBB96BJZC35ZYL	269	69	-1	1	1	-1	G	G
1	A2KGITLOO21FC8:3HXCEECSQNUQQBZGCBB96BJZC35ZYL	270	70	1	0	1	777	B	G
1	A2KGITLOO21FC8:3HXCEECSQNUQQBZGCBB96BJZC35ZYL	271	71	-1	0	1	-1	T	B
1	A2KGITLOO21FC8:3HXCEECSQNUQQBZGCBB96BJZC35ZYL	272	72	-1	0	1	-1	B	T
1	A2KGITLOO21FC8:3HXCEECSQNUQQBZGCBB96BJZC35ZYL	273	73	1	0	1	228	G	B
1	A2KGITLOO21FC8:3HXCEECSQNUQQBZGCBB96BJZC35ZYL	274	74	1	0	1	345	V	G
1	A2KGITLOO21FC8:3HXCEECSQNUQQBZGCBB96BJZC35ZYL	275	75	1	0	1	286	G	V
1	A2KGITLOO21FC8:3HXCEECSQNUQQBZGCBB96BJZC35ZYL	276	76	1	0	1	1	D	G
1	A2KGITLOO21FC8:3HXCEECSQNUQQBZGCBB96BJZC35ZYL	277	77	1	0	1	539	T	D
1	A2KGITLOO21FC8:3HXCEECSQNUQQBZGCBB96BJZC35ZYL	278	78	1	1	0	41	T	T
1	A2KGITLOO21FC8:3HXCEECSQNUQQBZGCBB96BJZC35ZYL	279	79	1	0	1	32	G	T
1	A2KGITLOO21FC8:3HXCEECSQNUQQBZGCBB96BJZC35ZYL	280	80	1	0	1	149	B	G
1	A2KGITLOO21FC8:3HXCEECSQNUQQBZGCBB96BJZC35ZYL	281	81	1	0	1	107	V	B
1	A2KGITLOO21FC8:3HXCEECSQNUQQBZGCBB96BJZC35ZYL	282	82	1	1	0	142	V	V
1	A2KGITLOO21FC8:3HXCEECSQNUQQBZGCBB96BJZC35ZYL	283	83	1	0	1	261	B	V
1	A2KGITLOO21FC8:3HXCEECSQNUQQBZGCBB96BJZC35ZYL	284	84	-1	0	1	-1	G	B
1	A2KGITLOO21FC8:3HXCEECSQNUQQBZGCBB96BJZC35ZYL	285	85	-1	0	1	-1	D	G
1	A2KGITLOO21FC8:3HXCEECSQNUQQBZGCBB96BJZC35ZYL	286	86	1	0	1	1803	V	D
1	A2KGITLOO21FC8:3HXCEECSQNUQQBZGCBB96BJZC35ZYL	287	87	1	0	1	165	B	V
1	A2KGITLOO21FC8:3HXCEECSQNUQQBZGCBB96BJZC35ZYL	288	88	-1	0	1	-1	D	B
1	A2KGITLOO21FC8:3HXCEECSQNUQQBZGCBB96BJZC35ZYL	289	89	1	1	0	1745	D	D
1	A2KGITLOO21FC8:3HXCEECSQNUQQBZGCBB96BJZC35ZYL	290	90	1	0	1	37	G	D
1	A2KGITLOO21FC8:3HXCEECSQNUQQBZGCBB96BJZC35ZYL	291	91	1	0	1	0	T	G
1	A2KGITLOO21FC8:3HXCEECSQNUQQBZGCBB96BJZC35ZYL	292	92	1	1	0	152	T	T
1	A2KGITLOO21FC8:3HXCEECSQNUQQBZGCBB96BJZC35ZYL	293	93	1	0	1	435	D	T
1	A2KGITLOO21FC8:3HXCEECSQNUQQBZGCBB96BJZC35ZYL	294	94	1	0	1	0	B	D
1	A2KGITLOO21FC8:3HXCEECSQNUQQBZGCBB96BJZC35ZYL	295	95	1	1	0	462	B	B
1	A2KGITLOO21FC8:3HXCEECSQNUQQBZGCBB96BJZC35ZYL	296	96	1	0	1	290	V	B
1	A2KGITLOO21FC8:3HXCEECSQNUQQBZGCBB96BJZC35ZYL	297	97	1	0	1	200	B	V
1	A2KGITLOO21FC8:3HXCEECSQNUQQBZGCBB96BJZC35ZYL	298	98	1	1	0	301	B	B
1	A2KGITLOO21FC8:3HXCEECSQNUQQBZGCBB96BJZC35ZYL	299	99	1	1	0	218	B	B
1	A2KGITLOO21FC8:3HXCEECSQNUQQBZGCBB96BJZC35ZYL	300	100	1	0	1	1478	G	B
0	A2KGITLOO21FC8:3HXCEECSQNUQQBZGCBB96BJZC35ZYL	301	1	1	0	1	896	V	T
0	A2KGITLOO21FC8:3HXCEECSQNUQQBZGCBB96BJZC35ZYL	302	2	1	1	0	1915	T	T
0	A2KGITLOO21FC8:3HXCEECSQNUQQBZGCBB96BJZC35ZYL	303	3	1	0	1	136	B	T
0	A2KGITLOO21FC8:3HXCEECSQNUQQBZGCBB96BJZC35ZYL	304	4	1	0	1	518	B	T
0	A2KGITLOO21FC8:3HXCEECSQNUQQBZGCBB96BJZC35ZYL	305	5	1	1	0	179	T	T
0	A2KGITLOO21FC8:3HXCEECSQNUQQBZGCBB96BJZC35ZYL	306	6	1	0	1	160	D	T
0	A2KGITLOO21FC8:3HXCEECSQNUQQBZGCBB96BJZC35ZYL	307	7	1	1	0	42	T	T
0	A2KGITLOO21FC8:3HXCEECSQNUQQBZGCBB96BJZC35ZYL	308	8	1	0	1	0	B	T
0	A2KGITLOO21FC8:3HXCEECSQNUQQBZGCBB96BJZC35ZYL	309	9	1	0	1	59	G	T
0	A2KGITLOO21FC8:3HXCEECSQNUQQBZGCBB96BJZC35ZYL	310	10	1	0	1	103	V	T
0	A2KGITLOO21FC8:3HXCEECSQNUQQBZGCBB96BJZC35ZYL	311	11	1	1	0	2	T	T
0	A2KGITLOO21FC8:3HXCEECSQNUQQBZGCBB96BJZC35ZYL	312	12	1	1	0	380	T	T
0	A2KGITLOO21FC8:3HXCEECSQNUQQBZGCBB96BJZC35ZYL	313	13	1	1	0	135	T	T
0	A2KGITLOO21FC8:3HXCEECSQNUQQBZGCBB96BJZC35ZYL	314	14	1	0	1	2	G	T
0	A2KGITLOO21FC8:3HXCEECSQNUQQBZGCBB96BJZC35ZYL	315	15	1	0	1	397	G	T
0	A2KGITLOO21FC8:3HXCEECSQNUQQBZGCBB96BJZC35ZYL	316	16	1	0	1	96	V	T
0	A2KGITLOO21FC8:3HXCEECSQNUQQBZGCBB96BJZC35ZYL	317	17	1	0	1	188	D	T
0	A2KGITLOO21FC8:3HXCEECSQNUQQBZGCBB96BJZC35ZYL	318	18	1	0	1	95	B	T
0	A2KGITLOO21FC8:3HXCEECSQNUQQBZGCBB96BJZC35ZYL	319	19	1	0	1	252	V	T
0	A2KGITLOO21FC8:3HXCEECSQNUQQBZGCBB96BJZC35ZYL	320	20	1	0	1	207	G	T
0	A2KGITLOO21FC8:3HXCEECSQNUQQBZGCBB96BJZC35ZYL	321	21	1	0	1	211	V	T
0	A2KGITLOO21FC8:3HXCEECSQNUQQBZGCBB96BJZC35ZYL	322	22	1	0	1	272	V	T
0	A2KGITLOO21FC8:3HXCEECSQNUQQBZGCBB96BJZC35ZYL	323	23	1	0	1	1500	V	T
0	A2KGITLOO21FC8:3HXCEECSQNUQQBZGCBB96BJZC35ZYL	324	24	1	0	1	1663	V	T
0	A2KGITLOO21FC8:3HXCEECSQNUQQBZGCBB96BJZC35ZYL	325	25	1	0	1	1	G	T
0	A2KGITLOO21FC8:3HXCEECSQNUQQBZGCBB96BJZC35ZYL	326	26	-1	0	1	-1	G	T
0	A2KGITLOO21FC8:3HXCEECSQNUQQBZGCBB96BJZC35ZYL	327	27	-1	0	1	-1	V	T
0	A2KGITLOO21FC8:3HXCEECSQNUQQBZGCBB96BJZC35ZYL	328	28	-1	0	1	-1	D	T
0	A2KGITLOO21FC8:3HXCEECSQNUQQBZGCBB96BJZC35ZYL	329	29	-1	0	1	-1	G	T
0	A2KGITLOO21FC8:3HXCEECSQNUQQBZGCBB96BJZC35ZYL	330	30	1	1	0	1122	T	T
0	A2KGITLOO21FC8:3HXCEECSQNUQQBZGCBB96BJZC35ZYL	331	31	1	0	1	155	D	T
0	A2KGITLOO21FC8:3HXCEECSQNUQQBZGCBB96BJZC35ZYL	332	32	1	0	1	118	G	T
0	A2KGITLOO21FC8:3HXCEECSQNUQQBZGCBB96BJZC35ZYL	333	33	1	0	1	281	G	T
0	A2KGITLOO21FC8:3HXCEECSQNUQQBZGCBB96BJZC35ZYL	334	34	1	0	1	396	D	T
0	A2KGITLOO21FC8:3HXCEECSQNUQQBZGCBB96BJZC35ZYL	335	35	1	0	1	252	V	T
0	A2KGITLOO21FC8:3HXCEECSQNUQQBZGCBB96BJZC35ZYL	336	36	1	0	1	150	D	T
0	A2KGITLOO21FC8:3HXCEECSQNUQQBZGCBB96BJZC35ZYL	337	37	1	0	1	1	G	T
0	A2KGITLOO21FC8:3HXCEECSQNUQQBZGCBB96BJZC35ZYL	338	38	1	1	0	787	T	T
0	A2KGITLOO21FC8:3HXCEECSQNUQQBZGCBB96BJZC35ZYL	339	39	1	0	1	527	B	T
0	A2KGITLOO21FC8:3HXCEECSQNUQQBZGCBB96BJZC35ZYL	340	40	1	0	1	858	V	T
0	A2KGITLOO21FC8:3HXCEECSQNUQQBZGCBB96BJZC35ZYL	341	41	1	0	1	0	B	T
0	A2KGITLOO21FC8:3HXCEECSQNUQQBZGCBB96BJZC35ZYL	342	42	1	0	1	151	B	T
0	A2KGITLOO21FC8:3HXCEECSQNUQQBZGCBB96BJZC35ZYL	343	43	1	0	1	242	D	T
0	A2KGITLOO21FC8:3HXCEECSQNUQQBZGCBB96BJZC35ZYL	344	44	1	1	0	475	T	T
0	A2KGITLOO21FC8:3HXCEECSQNUQQBZGCBB96BJZC35ZYL	345	45	1	0	1	5	D	T
0	A2KGITLOO21FC8:3HXCEECSQNUQQBZGCBB96BJZC35ZYL	346	46	1	0	1	952	V	T
0	A2KGITLOO21FC8:3HXCEECSQNUQQBZGCBB96BJZC35ZYL	347	47	1	0	1	1179	G	T
0	A2KGITLOO21FC8:3HXCEECSQNUQQBZGCBB96BJZC35ZYL	348	48	1	0	1	36	V	T
0	A2KGITLOO21FC8:3HXCEECSQNUQQBZGCBB96BJZC35ZYL	349	49	1	0	1	76	D	T
0	A2KGITLOO21FC8:3HXCEECSQNUQQBZGCBB96BJZC35ZYL	350	50	1	0	1	70	D	T
0	A32QWM7BWCSPTS:3HXCEECSQNUQQBZGCBB96BJZC35ZYL	1	1	0	0	0	614	D	T
0	A32QWM7BWCSPTS:3HXCEECSQNUQQBZGCBB96BJZC35ZYL	2	2	0	0	0	475	G	T
0	A32QWM7BWCSPTS:3HXCEECSQNUQQBZGCBB96BJZC35ZYL	3	3	0	0	0	429	D	T
0	A32QWM7BWCSPTS:3HXCEECSQNUQQBZGCBB96BJZC35ZYL	4	4	0	0	0	449	D	T
0	A32QWM7BWCSPTS:3HXCEECSQNUQQBZGCBB96BJZC35ZYL	5	5	0	0	0	518	B	T
0	A32QWM7BWCSPTS:3HXCEECSQNUQQBZGCBB96BJZC35ZYL	6	6	0	0	0	410	D	T
0	A32QWM7BWCSPTS:3HXCEECSQNUQQBZGCBB96BJZC35ZYL	7	7	0	0	0	552	G	T
0	A32QWM7BWCSPTS:3HXCEECSQNUQQBZGCBB96BJZC35ZYL	8	8	0	0	0	452	G	T
0	A32QWM7BWCSPTS:3HXCEECSQNUQQBZGCBB96BJZC35ZYL	9	9	0	0	0	529	V	T
0	A32QWM7BWCSPTS:3HXCEECSQNUQQBZGCBB96BJZC35ZYL	10	10	0	0	0	454	G	T
0	A32QWM7BWCSPTS:3HXCEECSQNUQQBZGCBB96BJZC35ZYL	11	11	0	0	0	491	G	T
0	A32QWM7BWCSPTS:3HXCEECSQNUQQBZGCBB96BJZC35ZYL	12	12	0	0	0	504	V	T
0	A32QWM7BWCSPTS:3HXCEECSQNUQQBZGCBB96BJZC35ZYL	13	13	0	0	0	461	G	T
0	A32QWM7BWCSPTS:3HXCEECSQNUQQBZGCBB96BJZC35ZYL	14	14	0	0	0	362	B	T
0	A32QWM7BWCSPTS:3HXCEECSQNUQQBZGCBB96BJZC35ZYL	15	15	0	0	0	430	G	T
0	A32QWM7BWCSPTS:3HXCEECSQNUQQBZGCBB96BJZC35ZYL	16	16	0	0	0	427	D	T
0	A32QWM7BWCSPTS:3HXCEECSQNUQQBZGCBB96BJZC35ZYL	17	17	0	0	0	464	V	T
0	A32QWM7BWCSPTS:3HXCEECSQNUQQBZGCBB96BJZC35ZYL	18	18	0	0	0	397	B	T
0	A32QWM7BWCSPTS:3HXCEECSQNUQQBZGCBB96BJZC35ZYL	19	19	0	0	0	409	G	T
0	A32QWM7BWCSPTS:3HXCEECSQNUQQBZGCBB96BJZC35ZYL	20	20	1	1	0	454	T	T
0	A32QWM7BWCSPTS:3HXCEECSQNUQQBZGCBB96BJZC35ZYL	21	21	0	0	0	532	D	T
0	A32QWM7BWCSPTS:3HXCEECSQNUQQBZGCBB96BJZC35ZYL	22	22	0	0	0	481	B	T
0	A32QWM7BWCSPTS:3HXCEECSQNUQQBZGCBB96BJZC35ZYL	23	23	0	0	0	429	B	T
0	A32QWM7BWCSPTS:3HXCEECSQNUQQBZGCBB96BJZC35ZYL	24	24	0	0	0	521	V	T
0	A32QWM7BWCSPTS:3HXCEECSQNUQQBZGCBB96BJZC35ZYL	25	25	0	0	0	447	V	T
0	A32QWM7BWCSPTS:3HXCEECSQNUQQBZGCBB96BJZC35ZYL	26	26	1	1	0	458	T	T
0	A32QWM7BWCSPTS:3HXCEECSQNUQQBZGCBB96BJZC35ZYL	27	27	1	1	0	480	T	T
0	A32QWM7BWCSPTS:3HXCEECSQNUQQBZGCBB96BJZC35ZYL	28	28	0	0	0	403	V	T
0	A32QWM7BWCSPTS:3HXCEECSQNUQQBZGCBB96BJZC35ZYL	29	29	0	0	0	383	D	T
0	A32QWM7BWCSPTS:3HXCEECSQNUQQBZGCBB96BJZC35ZYL	30	30	1	1	0	419	T	T
0	A32QWM7BWCSPTS:3HXCEECSQNUQQBZGCBB96BJZC35ZYL	31	31	0	0	0	390	B	T
0	A32QWM7BWCSPTS:3HXCEECSQNUQQBZGCBB96BJZC35ZYL	32	32	0	0	0	419	D	T
0	A32QWM7BWCSPTS:3HXCEECSQNUQQBZGCBB96BJZC35ZYL	33	33	0	0	0	455	G	T
0	A32QWM7BWCSPTS:3HXCEECSQNUQQBZGCBB96BJZC35ZYL	34	34	0	0	0	394	G	T
0	A32QWM7BWCSPTS:3HXCEECSQNUQQBZGCBB96BJZC35ZYL	35	35	0	0	0	438	D	T
0	A32QWM7BWCSPTS:3HXCEECSQNUQQBZGCBB96BJZC35ZYL	36	36	1	1	0	498	T	T
0	A32QWM7BWCSPTS:3HXCEECSQNUQQBZGCBB96BJZC35ZYL	37	37	0	0	0	470	B	T
0	A32QWM7BWCSPTS:3HXCEECSQNUQQBZGCBB96BJZC35ZYL	38	38	0	0	0	425	V	T
0	A32QWM7BWCSPTS:3HXCEECSQNUQQBZGCBB96BJZC35ZYL	39	39	0	0	0	431	B	T
0	A32QWM7BWCSPTS:3HXCEECSQNUQQBZGCBB96BJZC35ZYL	40	40	0	0	0	394	G	T
0	A32QWM7BWCSPTS:3HXCEECSQNUQQBZGCBB96BJZC35ZYL	41	41	0	0	0	422	D	T
0	A32QWM7BWCSPTS:3HXCEECSQNUQQBZGCBB96BJZC35ZYL	42	42	1	1	0	354	T	T
0	A32QWM7BWCSPTS:3HXCEECSQNUQQBZGCBB96BJZC35ZYL	43	43	1	1	0	430	T	T
0	A32QWM7BWCSPTS:3HXCEECSQNUQQBZGCBB96BJZC35ZYL	44	44	0	0	0	377	B	T
0	A32QWM7BWCSPTS:3HXCEECSQNUQQBZGCBB96BJZC35ZYL	45	45	0	0	0	349	D	T
0	A32QWM7BWCSPTS:3HXCEECSQNUQQBZGCBB96BJZC35ZYL	46	46	0	0	0	473	D	T
0	A32QWM7BWCSPTS:3HXCEECSQNUQQBZGCBB96BJZC35ZYL	47	47	0	0	0	604	B	T
0	A32QWM7BWCSPTS:3HXCEECSQNUQQBZGCBB96BJZC35ZYL	48	48	0	0	0	424	V	T
0	A32QWM7BWCSPTS:3HXCEECSQNUQQBZGCBB96BJZC35ZYL	49	49	0	0	0	395	D	T
0	A32QWM7BWCSPTS:3HXCEECSQNUQQBZGCBB96BJZC35ZYL	50	50	0	0	0	471	B	T
1	A32QWM7BWCSPTS:3HXCEECSQNUQQBZGCBB96BJZC35ZYL	51	1	0	0	0	415	G
1	A32QWM7BWCSPTS:3HXCEECSQNUQQBZGCBB96BJZC35ZYL	52	2	0	0	0	634	D	G
1	A32QWM7BWCSPTS:3HXCEECSQNUQQBZGCBB96BJZC35ZYL	53	3	0	0	0	454	T	D
1	A32QWM7BWCSPTS:3HXCEECSQNUQQBZGCBB96BJZC35ZYL	54	4	0	0	0	440	D	T
1	A32QWM7BWCSPTS:3HXCEECSQNUQQBZGCBB96BJZC35ZYL	55	5	1	1	0	610	D	D
1	A32QWM7BWCSPTS:3HXCEECSQNUQQBZGCBB96BJZC35ZYL	56	6	1	1	0	734	D	D
1	A32QWM7BWCSPTS:3HXCEECSQNUQQBZGCBB96BJZC35ZYL	57	7	0	0	0	383	V	D
1	A32QWM7BWCSPTS:3HXCEECSQNUQQBZGCBB96BJZC35ZYL	58	8	0	0	0	467	G	V
1	A32QWM7BWCSPTS:3HXCEECSQNUQQBZGCBB96BJZC35ZYL	59	9	0	0	0	573	D	G
1	A32QWM7BWCSPTS:3HXCEECSQNUQQBZGCBB96BJZC35ZYL	60	10	1	1	0	440	D	D
1	A32QWM7BWCSPTS:3HXCEECSQNUQQBZGCBB96BJZC35ZYL	61	11	0	0	0	675	V	D
1	A32QWM7BWCSPTS:3HXCEECSQNUQQBZGCBB96BJZC35ZYL	62	12	0	0	0	463	T	V
1	A32QWM7BWCSPTS:3HXCEECSQNUQQBZGCBB96BJZC35ZYL	63	13	0	0	0	418	D	T
1	A32QWM7BWCSPTS:3HXCEECSQNUQQBZGCBB96BJZC35ZYL	64	14	0	0	0	469	V	D
1	A32QWM7BWCSPTS:3HXCEECSQNUQQBZGCBB96BJZC35ZYL	65	15	1	1	0	398	V	V
1	A32QWM7BWCSPTS:3HXCEECSQNUQQBZGCBB96BJZC35ZYL	66	16	0	0	0	368	G	V
1	A32QWM7BWCSPTS:3HXCEECSQNUQQBZGCBB96BJZC35ZYL	67	17	0	0	0	427	B	G
1	A32QWM7BWCSPTS:3HXCEECSQNUQQBZGCBB96BJZC35ZYL	68	18	0	0	0	421	G	B
1	A32QWM7BWCSPTS:3HXCEECSQNUQQBZGCBB96BJZC35ZYL	69	19	0	0	0	720	B	G
1	A32QWM7BWCSPTS:3HXCEECSQNUQQBZGCBB96BJZC35ZYL	70	20	1	1	0	395	B	B
1	A32QWM7BWCSPTS:3HXCEECSQNUQQBZGCBB96BJZC35ZYL	71	21	0	0	0	717	D	B
1	A32QWM7BWCSPTS:3HXCEECSQNUQQBZGCBB96BJZC35ZYL	72	22	0	0	0	454	V	D
1	A32QWM7BWCSPTS:3HXCEECSQNUQQBZGCBB96BJZC35ZYL	73	23	0	0	0	528	D	V
1	A32QWM7BWCSPTS:3HXCEECSQNUQQBZGCBB96BJZC35ZYL	74	24	0	0	0	467	G	D
1	A32QWM7BWCSPTS:3HXCEECSQNUQQBZGCBB96BJZC35ZYL	75	25	0	0	0	406	D	G
1	A32QWM7BWCSPTS:3HXCEECSQNUQQBZGCBB96BJZC35ZYL	76	26	0	0	0	438	V	D
1	A32QWM7BWCSPTS:3HXCEECSQNUQQBZGCBB96BJZC35ZYL	77	27	0	0	0	440	T	V
1	A32QWM7BWCSPTS:3HXCEECSQNUQQBZGCBB96BJZC35ZYL	78	28	0	0	0	435	V	T
1	A32QWM7BWCSPTS:3HXCEECSQNUQQBZGCBB96BJZC35ZYL	79	29	0	0	0	444	B	V
1	A32QWM7BWCSPTS:3HXCEECSQNUQQBZGCBB96BJZC35ZYL	80	30	0	0	0	438	G	B
1	A32QWM7BWCSPTS:3HXCEECSQNUQQBZGCBB96BJZC35ZYL	81	31	0	0	0	505	T	G
1	A32QWM7BWCSPTS:3HXCEECSQNUQQBZGCBB96BJZC35ZYL	82	32	0	0	0	466	V	T
1	A32QWM7BWCSPTS:3HXCEECSQNUQQBZGCBB96BJZC35ZYL	83	33	0	0	0	507	T	V
1	A32QWM7BWCSPTS:3HXCEECSQNUQQBZGCBB96BJZC35ZYL	84	34	0	0	0	669	V	T
1	A32QWM7BWCSPTS:3HXCEECSQNUQQBZGCBB96BJZC35ZYL	85	35	0	0	0	656	T	V
1	A32QWM7BWCSPTS:3HXCEECSQNUQQBZGCBB96BJZC35ZYL	86	36	1	1	0	433	T	T
1	A32QWM7BWCSPTS:3HXCEECSQNUQQBZGCBB96BJZC35ZYL	87	37	1	1	0	411	T	T
1	A32QWM7BWCSPTS:3HXCEECSQNUQQBZGCBB96BJZC35ZYL	88	38	0	0	0	516	V	T
1	A32QWM7BWCSPTS:3HXCEECSQNUQQBZGCBB96BJZC35ZYL	89	39	0	0	0	399	G	V
1	A32QWM7BWCSPTS:3HXCEECSQNUQQBZGCBB96BJZC35ZYL	90	40	0	0	0	417	B	G
1	A32QWM7BWCSPTS:3HXCEECSQNUQQBZGCBB96BJZC35ZYL	91	41	0	0	0	435	D	B
1	A32QWM7BWCSPTS:3HXCEECSQNUQQBZGCBB96BJZC35ZYL	92	42	0	0	0	523	T	D
1	A32QWM7BWCSPTS:3HXCEECSQNUQQBZGCBB96BJZC35ZYL	93	43	0	0	0	486	V	T
1	A32QWM7BWCSPTS:3HXCEECSQNUQQBZGCBB96BJZC35ZYL	94	44	0	0	0	366	G	V
1	A32QWM7BWCSPTS:3HXCEECSQNUQQBZGCBB96BJZC35ZYL	95	45	0	0	0	401	V	G
1	A32QWM7BWCSPTS:3HXCEECSQNUQQBZGCBB96BJZC35ZYL	96	46	0	0	0	395	G	V
1	A32QWM7BWCSPTS:3HXCEECSQNUQQBZGCBB96BJZC35ZYL	97	47	0	0	0	517	D	G
1	A32QWM7BWCSPTS:3HXCEECSQNUQQBZGCBB96BJZC35ZYL	98	48	1	1	0	532	D	D
1	A32QWM7BWCSPTS:3HXCEECSQNUQQBZGCBB96BJZC35ZYL	99	49	0	0	0	429	G	D
1	A32QWM7BWCSPTS:3HXCEECSQNUQQBZGCBB96BJZC35ZYL	100	50	0	0	0	462	D	G
1	A32QWM7BWCSPTS:3HXCEECSQNUQQBZGCBB96BJZC35ZYL	101	51	0	0	0	1103	D
1	A32QWM7BWCSPTS:3HXCEECSQNUQQBZGCBB96BJZC35ZYL	102	52	0	0	0	560	B	D
1	A32QWM7BWCSPTS:3HXCEECSQNUQQBZGCBB96BJZC35ZYL	103	53	0	0	0	568	G	B
1	A32QWM7BWCSPTS:3HXCEECSQNUQQBZGCBB96BJZC35ZYL	104	54	1	1	0	409	G	G
1	A32QWM7BWCSPTS:3HXCEECSQNUQQBZGCBB96BJZC35ZYL	105	55	0	0	0	394	D	G
1	A32QWM7BWCSPTS:3HXCEECSQNUQQBZGCBB96BJZC35ZYL	106	56	0	0	0	427	T	D
1	A32QWM7BWCSPTS:3HXCEECSQNUQQBZGCBB96BJZC35ZYL	107	57	1	1	0	428	T	T
1	A32QWM7BWCSPTS:3HXCEECSQNUQQBZGCBB96BJZC35ZYL	108	58	0	0	0	365	D	T
1	A32QWM7BWCSPTS:3HXCEECSQNUQQBZGCBB96BJZC35ZYL	109	59	0	0	0	413	V	D
1	A32QWM7BWCSPTS:3HXCEECSQNUQQBZGCBB96BJZC35ZYL	110	60	0	0	0	527	D	V
1	A32QWM7BWCSPTS:3HXCEECSQNUQQBZGCBB96BJZC35ZYL	111	61	0	0	0	430	V	D
1	A32QWM7BWCSPTS:3HXCEECSQNUQQBZGCBB96BJZC35ZYL	112	62	1	1	0	400	V	V
1	A32QWM7BWCSPTS:3HXCEECSQNUQQBZGCBB96BJZC35ZYL	113	63	1	1	0	401	V	V
1	A32QWM7BWCSPTS:3HXCEECSQNUQQBZGCBB96BJZC35ZYL	114	64	1	1	0	402	V	V
1	A32QWM7BWCSPTS:3HXCEECSQNUQQBZGCBB96BJZC35ZYL	115	65	0	0	0	450	B	V
1	A32QWM7BWCSPTS:3HXCEECSQNUQQBZGCBB96BJZC35ZYL	116	66	1	1	0	554	B	B
1	A32QWM7BWCSPTS:3HXCEECSQNUQQBZGCBB96BJZC35ZYL	117	67	0	0	0	379	T	B
1	A32QWM7BWCSPTS:3HXCEECSQNUQQBZGCBB96BJZC35ZYL	118	68	0	0	0	508	B	T
1	A32QWM7BWCSPTS:3HXCEECSQNUQQBZGCBB96BJZC35ZYL	119	69	0	0	0	443	T	B
1	A32QWM7BWCSPTS:3HXCEECSQNUQQBZGCBB96BJZC35ZYL	120	70	0	0	0	515	B	T
1	A32QWM7BWCSPTS:3HXCEECSQNUQQBZGCBB96BJZC35ZYL	121	71	0	0	0	410	T	B
1	A32QWM7BWCSPTS:3HXCEECSQNUQQBZGCBB96BJZC35ZYL	122	72	0	0	0	483	B	T
1	A32QWM7BWCSPTS:3HXCEECSQNUQQBZGCBB96BJZC35ZYL	123	73	1	1	0	715	B	B
1	A32QWM7BWCSPTS:3HXCEECSQNUQQBZGCBB96BJZC35ZYL	124	74	0	0	0	467	V	B
1	A32QWM7BWCSPTS:3HXCEECSQNUQQBZGCBB96BJZC35ZYL	125	75	0	0	0	579	D	V
1	A32QWM7BWCSPTS:3HXCEECSQNUQQBZGCBB96BJZC35ZYL	126	76	0	0	0	563	B	D
1	A32QWM7BWCSPTS:3HXCEECSQNUQQBZGCBB96BJZC35ZYL	127	77	0	0	0	419	T	B
1	A32QWM7BWCSPTS:3HXCEECSQNUQQBZGCBB96BJZC35ZYL	128	78	0	0	0	610	B	T
1	A32QWM7BWCSPTS:3HXCEECSQNUQQBZGCBB96BJZC35ZYL	129	79	0	0	0	680	T	B
1	A32QWM7BWCSPTS:3HXCEECSQNUQQBZGCBB96BJZC35ZYL	130	80	1	1	0	521	T	T
1	A32QWM7BWCSPTS:3HXCEECSQNUQQBZGCBB96BJZC35ZYL	131	81	0	0	0	409	G	T
1	A32QWM7BWCSPTS:3HXCEECSQNUQQBZGCBB96BJZC35ZYL	132	82	0	0	0	392	V	G
1	A32QWM7BWCSPTS:3HXCEECSQNUQQBZGCBB96BJZC35ZYL	133	83	0	0	0	391	D	V
1	A32QWM7BWCSPTS:3HXCEECSQNUQQBZGCBB96BJZC35ZYL	134	84	0	0	0	600	V	D
1	A32QWM7BWCSPTS:3HXCEECSQNUQQBZGCBB96BJZC35ZYL	135	85	0	0	0	479	G	V
1	A32QWM7BWCSPTS:3HXCEECSQNUQQBZGCBB96BJZC35ZYL	136	86	0	0	0	486	T	G
1	A32QWM7BWCSPTS:3HXCEECSQNUQQBZGCBB96BJZC35ZYL	137	87	0	0	0	406	B	T
1	A32QWM7BWCSPTS:3HXCEECSQNUQQBZGCBB96BJZC35ZYL	138	88	1	1	0	581	B	B
1	A32QWM7BWCSPTS:3HXCEECSQNUQQBZGCBB96BJZC35ZYL	139	89	0	0	0	523	D	B
1	A32QWM7BWCSPTS:3HXCEECSQNUQQBZGCBB96BJZC35ZYL	140	90	0	0	0	722	T	D
1	A32QWM7BWCSPTS:3HXCEECSQNUQQBZGCBB96BJZC35ZYL	141	91	0	0	0	489	G	T
1	A32QWM7BWCSPTS:3HXCEECSQNUQQBZGCBB96BJZC35ZYL	142	92	0	0	0	592	B	G
1	A32QWM7BWCSPTS:3HXCEECSQNUQQBZGCBB96BJZC35ZYL	143	93	0	0	0	439	T	B
1	A32QWM7BWCSPTS:3HXCEECSQNUQQBZGCBB96BJZC35ZYL	144	94	0	0	0	414	V	T
1	A32QWM7BWCSPTS:3HXCEECSQNUQQBZGCBB96BJZC35ZYL	145	95	0	0	0	404	G	V
1	A32QWM7BWCSPTS:3HXCEECSQNUQQBZGCBB96BJZC35ZYL	146	96	0	0	0	459	D	G
1	A32QWM7BWCSPTS:3HXCEECSQNUQQBZGCBB96BJZC35ZYL	147	97	0	0	0	442	B	D
1	A32QWM7BWCSPTS:3HXCEECSQNUQQBZGCBB96BJZC35ZYL	148	98	0	0	0	425	T	B
1	A32QWM7BWCSPTS:3HXCEECSQNUQQBZGCBB96BJZC35ZYL	149	99	0	0	0	399	B	T
1	A32QWM7BWCSPTS:3HXCEECSQNUQQBZGCBB96BJZC35ZYL	150	100	0	0	0	471	D	B
2	A32QWM7BWCSPTS:3HXCEECSQNUQQBZGCBB96BJZC35ZYL	151	1	0	0	0	510	B
2	A32QWM7BWCSPTS:3HXCEECSQNUQQBZGCBB96BJZC35ZYL	152	2	0	0	0	782	D
2	A32QWM7BWCSPTS:3HXCEECSQNUQQBZGCBB96BJZC35ZYL	153	3	0	0	0	884	V	B
2	A32QWM7BWCSPTS:3HXCEECSQNUQQBZGCBB96BJZC35ZYL	154	4	0	0	0	483	T	D
2	A32QWM7BWCSPTS:3HXCEECSQNUQQBZGCBB96BJZC35ZYL	155	5	1	1	0	753	V	V
2	A32QWM7BWCSPTS:3HXCEECSQNUQQBZGCBB96BJZC35ZYL	156	6	0	0	0	664	D	T
2	A32QWM7BWCSPTS:3HXCEECSQNUQQBZGCBB96BJZC35ZYL	157	7	0	0	0	1335	B	V
2	A32QWM7BWCSPTS:3HXCEECSQNUQQBZGCBB96BJZC35ZYL	158	8	0	0	0	1095	T	D
2	A32QWM7BWCSPTS:3HXCEECSQNUQQBZGCBB96BJZC35ZYL	159	9	0	0	0	757	V	B
2	A32QWM7BWCSPTS:3HXCEECSQNUQQBZGCBB96BJZC35ZYL	160	10	0	0	0	451	V	T
2	A32QWM7BWCSPTS:3HXCEECSQNUQQBZGCBB96BJZC35ZYL	161	11	0	0	0	464	T	V
2	A32QWM7BWCSPTS:3HXCEECSQNUQQBZGCBB96BJZC35ZYL	162	12	0	0	0	855	G	V
2	A32QWM7BWCSPTS:3HXCEECSQNUQQBZGCBB96BJZC35ZYL	163	13	0	0	0	540	B	T
2	A32QWM7BWCSPTS:3HXCEECSQNUQQBZGCBB96BJZC35ZYL	164	14	0	0	0	434	T	G
2	A32QWM7BWCSPTS:3HXCEECSQNUQQBZGCBB96BJZC35ZYL	165	15	0	0	0	679	G	B
2	A32QWM7BWCSPTS:3HXCEECSQNUQQBZGCBB96BJZC35ZYL	166	16	0	0	0	942	B	T
2	A32QWM7BWCSPTS:3HXCEECSQNUQQBZGCBB96BJZC35ZYL	167	17	1	0	1	805	T	G
2	A32QWM7BWCSPTS:3HXCEECSQNUQQBZGCBB96BJZC35ZYL	168	18	1	1	0	1706	B	B
2	A32QWM7BWCSPTS:3HXCEECSQNUQQBZGCBB96BJZC35ZYL	169	19	0	0	0	1823	G	T
2	A32QWM7BWCSPTS:3HXCEECSQNUQQBZGCBB96BJZC35ZYL	170	20	0	0	0	1613	G	B
2	A32QWM7BWCSPTS:3HXCEECSQNUQQBZGCBB96BJZC35ZYL	171	21	0	0	0	1716	D	G
2	A32QWM7BWCSPTS:3HXCEECSQNUQQBZGCBB96BJZC35ZYL	172	22	0	0	0	1360	B	G
2	A32QWM7BWCSPTS:3HXCEECSQNUQQBZGCBB96BJZC35ZYL	173	23	0	0	0	807	T	D
2	A32QWM7BWCSPTS:3HXCEECSQNUQQBZGCBB96BJZC35ZYL	174	24	0	0	0	1030	G	B
2	A32QWM7BWCSPTS:3HXCEECSQNUQQBZGCBB96BJZC35ZYL	175	25	1	0	1	556	B	T
2	A32QWM7BWCSPTS:3HXCEECSQNUQQBZGCBB96BJZC35ZYL	176	26	0	0	0	520	V	G
2	A32QWM7BWCSPTS:3HXCEECSQNUQQBZGCBB96BJZC35ZYL	177	27	1	1	0	590	B	B
2	A32QWM7BWCSPTS:3HXCEECSQNUQQBZGCBB96BJZC35ZYL	178	28	0	0	0	548	D	V
2	A32QWM7BWCSPTS:3HXCEECSQNUQQBZGCBB96BJZC35ZYL	179	29	1	1	0	554	B	B
2	A32QWM7BWCSPTS:3HXCEECSQNUQQBZGCBB96BJZC35ZYL	180	30	0	0	0	1249	B	D
2	A32QWM7BWCSPTS:3HXCEECSQNUQQBZGCBB96BJZC35ZYL	181	31	0	0	0	1606	G	B
2	A32QWM7BWCSPTS:3HXCEECSQNUQQBZGCBB96BJZC35ZYL	182	32	0	1	1	1204	B	B
2	A32QWM7BWCSPTS:3HXCEECSQNUQQBZGCBB96BJZC35ZYL	183	33	0	0	0	985	V	G
2	A32QWM7BWCSPTS:3HXCEECSQNUQQBZGCBB96BJZC35ZYL	184	34	0	0	0	711	G	B
2	A32QWM7BWCSPTS:3HXCEECSQNUQQBZGCBB96BJZC35ZYL	185	35	0	0	0	450	B	V
2	A32QWM7BWCSPTS:3HXCEECSQNUQQBZGCBB96BJZC35ZYL	186	36	0	0	0	705	B	G
2	A32QWM7BWCSPTS:3HXCEECSQNUQQBZGCBB96BJZC35ZYL	187	37	0	0	0	532	G	B
2	A32QWM7BWCSPTS:3HXCEECSQNUQQBZGCBB96BJZC35ZYL	188	38	1	1	0	1465	B	B
2	A32QWM7BWCSPTS:3HXCEECSQNUQQBZGCBB96BJZC35ZYL	189	39	0	0	0	878	D	G
2	A32QWM7BWCSPTS:3HXCEECSQNUQQBZGCBB96BJZC35ZYL	190	40	0	0	0	987	D	B
2	A32QWM7BWCSPTS:3HXCEECSQNUQQBZGCBB96BJZC35ZYL	191	41	0	0	0	704	B	D
2	A32QWM7BWCSPTS:3HXCEECSQNUQQBZGCBB96BJZC35ZYL	192	42	1	1	0	493	D	D
2	A32QWM7BWCSPTS:3HXCEECSQNUQQBZGCBB96BJZC35ZYL	193	43	1	1	0	826	B	B
2	A32QWM7BWCSPTS:3HXCEECSQNUQQBZGCBB96BJZC35ZYL	194	44	0	0	0	967	T	D
2	A32QWM7BWCSPTS:3HXCEECSQNUQQBZGCBB96BJZC35ZYL	195	45	0	0	0	1011	T	B
2	A32QWM7BWCSPTS:3HXCEECSQNUQQBZGCBB96BJZC35ZYL	196	46	1	1	0	872	T	T
2	A32QWM7BWCSPTS:3HXCEECSQNUQQBZGCBB96BJZC35ZYL	197	47	0	0	0	989	D	T
2	A32QWM7BWCSPTS:3HXCEECSQNUQQBZGCBB96BJZC35ZYL	198	48	0	0	0	1106	G	T
2	A32QWM7BWCSPTS:3HXCEECSQNUQQBZGCBB96BJZC35ZYL	199	49	1	1	0	533	D	D
2	A32QWM7BWCSPTS:3HXCEECSQNUQQBZGCBB96BJZC35ZYL	200	50	0	0	0	528	B	G
2	A32QWM7BWCSPTS:3HXCEECSQNUQQBZGCBB96BJZC35ZYL	201	51	0	0	0	1046	V
2	A32QWM7BWCSPTS:3HXCEECSQNUQQBZGCBB96BJZC35ZYL	202	52	0	0	0	499	T
2	A32QWM7BWCSPTS:3HXCEECSQNUQQBZGCBB96BJZC35ZYL	203	53	0	0	0	446	D	V
2	A32QWM7BWCSPTS:3HXCEECSQNUQQBZGCBB96BJZC35ZYL	204	54	0	0	0	570	D	T
2	A32QWM7BWCSPTS:3HXCEECSQNUQQBZGCBB96BJZC35ZYL	205	55	0	0	0	527	G	D
2	A32QWM7BWCSPTS:3HXCEECSQNUQQBZGCBB96BJZC35ZYL	206	56	1	0	1	873	V	D
2	A32QWM7BWCSPTS:3HXCEECSQNUQQBZGCBB96BJZC35ZYL	207	57	1	1	0	438	G	G
2	A32QWM7BWCSPTS:3HXCEECSQNUQQBZGCBB96BJZC35ZYL	208	58	0	0	0	730	D	V
2	A32QWM7BWCSPTS:3HXCEECSQNUQQBZGCBB96BJZC35ZYL	209	59	1	1	0	1014	G	G
2	A32QWM7BWCSPTS:3HXCEECSQNUQQBZGCBB96BJZC35ZYL	210	60	0	0	0	929	B	D
2	A32QWM7BWCSPTS:3HXCEECSQNUQQBZGCBB96BJZC35ZYL	211	61	0	0	0	893	B	G
2	A32QWM7BWCSPTS:3HXCEECSQNUQQBZGCBB96BJZC35ZYL	212	62	1	0	1	1273	D	B
2	A32QWM7BWCSPTS:3HXCEECSQNUQQBZGCBB96BJZC35ZYL	213	63	1	1	0	1420	B	B
2	A32QWM7BWCSPTS:3HXCEECSQNUQQBZGCBB96BJZC35ZYL	214	64	0	0	0	921	T	D
2	A32QWM7BWCSPTS:3HXCEECSQNUQQBZGCBB96BJZC35ZYL	215	65	0	0	0	645	V	B
2	A32QWM7BWCSPTS:3HXCEECSQNUQQBZGCBB96BJZC35ZYL	216	66	1	1	0	449	T	T
2	A32QWM7BWCSPTS:3HXCEECSQNUQQBZGCBB96BJZC35ZYL	217	67	0	0	0	844	T	V
2	A32QWM7BWCSPTS:3HXCEECSQNUQQBZGCBB96BJZC35ZYL	218	68	1	1	0	808	T	T
2	A32QWM7BWCSPTS:3HXCEECSQNUQQBZGCBB96BJZC35ZYL	219	69	0	0	0	635	D	T
2	A32QWM7BWCSPTS:3HXCEECSQNUQQBZGCBB96BJZC35ZYL	220	70	0	0	0	760	B	T
2	A32QWM7BWCSPTS:3HXCEECSQNUQQBZGCBB96BJZC35ZYL	221	71	0	0	0	475	V	D
2	A32QWM7BWCSPTS:3HXCEECSQNUQQBZGCBB96BJZC35ZYL	222	72	0	0	0	631	T	B
2	A32QWM7BWCSPTS:3HXCEECSQNUQQBZGCBB96BJZC35ZYL	223	73	1	1	0	570	V	V
2	A32QWM7BWCSPTS:3HXCEECSQNUQQBZGCBB96BJZC35ZYL	224	74	0	0	0	629	V	T
2	A32QWM7BWCSPTS:3HXCEECSQNUQQBZGCBB96BJZC35ZYL	225	75	1	1	0	521	V	V
2	A32QWM7BWCSPTS:3HXCEECSQNUQQBZGCBB96BJZC35ZYL	226	76	0	0	0	1034	B	V
2	A32QWM7BWCSPTS:3HXCEECSQNUQQBZGCBB96BJZC35ZYL	227	77	0	0	0	693	T	V
2	A32QWM7BWCSPTS:3HXCEECSQNUQQBZGCBB96BJZC35ZYL	228	78	1	1	0	472	B	B
2	A32QWM7BWCSPTS:3HXCEECSQNUQQBZGCBB96BJZC35ZYL	229	79	0	0	0	627	D	T
2	A32QWM7BWCSPTS:3HXCEECSQNUQQBZGCBB96BJZC35ZYL	230	80	0	0	0	605	G	B
2	A32QWM7BWCSPTS:3HXCEECSQNUQQBZGCBB96BJZC35ZYL	231	81	0	0	0	417	V	D
2	A32QWM7BWCSPTS:3HXCEECSQNUQQBZGCBB96BJZC35ZYL	232	82	0	0	0	492	T	G
2	A32QWM7BWCSPTS:3HXCEECSQNUQQBZGCBB96BJZC35ZYL	233	83	0	0	0	622	D	V
2	A32QWM7BWCSPTS:3HXCEECSQNUQQBZGCBB96BJZC35ZYL	234	84	0	0	0	986	V	T
2	A32QWM7BWCSPTS:3HXCEECSQNUQQBZGCBB96BJZC35ZYL	235	85	0	0	0	676	V	D
2	A32QWM7BWCSPTS:3HXCEECSQNUQQBZGCBB96BJZC35ZYL	236	86	0	0	0	759	D	V
2	A32QWM7BWCSPTS:3HXCEECSQNUQQBZGCBB96BJZC35ZYL	237	87	0	0	0	802	D	V
2	A32QWM7BWCSPTS:3HXCEECSQNUQQBZGCBB96BJZC35ZYL	238	88	1	0	1	443	V	D
2	A32QWM7BWCSPTS:3HXCEECSQNUQQBZGCBB96BJZC35ZYL	239	89	0	0	0	384	V	D
2	A32QWM7BWCSPTS:3HXCEECSQNUQQBZGCBB96BJZC35ZYL	240	90	0	0	0	451	D	V
2	A32QWM7BWCSPTS:3HXCEECSQNUQQBZGCBB96BJZC35ZYL	241	91	1	0	1	1190	D	V
2	A32QWM7BWCSPTS:3HXCEECSQNUQQBZGCBB96BJZC35ZYL	242	92	0	0	0	1454	T	D
2	A32QWM7BWCSPTS:3HXCEECSQNUQQBZGCBB96BJZC35ZYL	243	93	0	0	0	880	G	D
2	A32QWM7BWCSPTS:3HXCEECSQNUQQBZGCBB96BJZC35ZYL	244	94	0	0	0	618	V	T
2	A32QWM7BWCSPTS:3HXCEECSQNUQQBZGCBB96BJZC35ZYL	245	95	0	0	0	413	B	G
2	A32QWM7BWCSPTS:3HXCEECSQNUQQBZGCBB96BJZC35ZYL	246	96	0	0	0	518	D	V
2	A32QWM7BWCSPTS:3HXCEECSQNUQQBZGCBB96BJZC35ZYL	247	97	0	0	0	432	T	B
2	A32QWM7BWCSPTS:3HXCEECSQNUQQBZGCBB96BJZC35ZYL	248	98	1	1	0	666	D	D
2	A32QWM7BWCSPTS:3HXCEECSQNUQQBZGCBB96BJZC35ZYL	249	99	1	1	0	516	T	T
2	A32QWM7BWCSPTS:3HXCEECSQNUQQBZGCBB96BJZC35ZYL	250	100	1	1	0	1293	D	D
3	A32QWM7BWCSPTS:3HXCEECSQNUQQBZGCBB96BJZC35ZYL	251	1	0	0	0	614	V
3	A32QWM7BWCSPTS:3HXCEECSQNUQQBZGCBB96BJZC35ZYL	252	2	-1	0	1	-1	G
3	A32QWM7BWCSPTS:3HXCEECSQNUQQBZGCBB96BJZC35ZYL	253	3	0	0	0	162	B
3	A32QWM7BWCSPTS:3HXCEECSQNUQQBZGCBB96BJZC35ZYL	254	4	1	1	0	452	V	V
3	A32QWM7BWCSPTS:3HXCEECSQNUQQBZGCBB96BJZC35ZYL	255	5	-1	0	1	-1	B	G
3	A32QWM7BWCSPTS:3HXCEECSQNUQQBZGCBB96BJZC35ZYL	256	6	0	0	0	88	G	B
3	A32QWM7BWCSPTS:3HXCEECSQNUQQBZGCBB96BJZC35ZYL	257	7	1	0	1	617	G	V
3	A32QWM7BWCSPTS:3HXCEECSQNUQQBZGCBB96BJZC35ZYL	258	8	0	0	0	381	V	B
3	A32QWM7BWCSPTS:3HXCEECSQNUQQBZGCBB96BJZC35ZYL	259	9	0	0	0	447	T	G
3	A32QWM7BWCSPTS:3HXCEECSQNUQQBZGCBB96BJZC35ZYL	260	10	0	0	0	383	V	G
3	A32QWM7BWCSPTS:3HXCEECSQNUQQBZGCBB96BJZC35ZYL	261	11	0	1	1	488	V	V
3	A32QWM7BWCSPTS:3HXCEECSQNUQQBZGCBB96BJZC35ZYL	262	12	0	0	0	762	G	T
3	A32QWM7BWCSPTS:3HXCEECSQNUQQBZGCBB96BJZC35ZYL	263	13	0	0	0	435	D	V
3	A32QWM7BWCSPTS:3HXCEECSQNUQQBZGCBB96BJZC35ZYL	264	14	0	1	1	276	V	V
3	A32QWM7BWCSPTS:3HXCEECSQNUQQBZGCBB96BJZC35ZYL	265	15	0	0	0	414	T	G
3	A32QWM7BWCSPTS:3HXCEECSQNUQQBZGCBB96BJZC35ZYL	266	16	0	0	0	406	B	D
3	A32QWM7BWCSPTS:3HXCEECSQNUQQBZGCBB96BJZC35ZYL	267	17	0	0	0	352	B	V
3	A32QWM7BWCSPTS:3HXCEECSQNUQQBZGCBB96BJZC35ZYL	268	18	0	0	0	423	G	T
3	A32QWM7BWCSPTS:3HXCEECSQNUQQBZGCBB96BJZC35ZYL	269	19	0	0	0	552	V	B
3	A32QWM7BWCSPTS:3HXCEECSQNUQQBZGCBB96BJZC35ZYL	270	20	0	0	0	538	D	B
3	A32QWM7BWCSPTS:3HXCEECSQNUQQBZGCBB96BJZC35ZYL	271	21	0	0	0	586	D	G
3	A32QWM7BWCSPTS:3HXCEECSQNUQQBZGCBB96BJZC35ZYL	272	22	0	0	0	389	D	V
3	A32QWM7BWCSPTS:3HXCEECSQNUQQBZGCBB96BJZC35ZYL	273	23	0	0	0	438	T	D
3	A32QWM7BWCSPTS:3HXCEECSQNUQQBZGCBB96BJZC35ZYL	274	24	0	0	0	631	V	D
3	A32QWM7BWCSPTS:3HXCEECSQNUQQBZGCBB96BJZC35ZYL	275	25	0	0	0	576	T	D
3	A32QWM7BWCSPTS:3HXCEECSQNUQQBZGCBB96BJZC35ZYL	276	26	0	1	1	560	T	T
3	A32QWM7BWCSPTS:3HXCEECSQNUQQBZGCBB96BJZC35ZYL	277	27	0	0	0	435	B	V
3	A32QWM7BWCSPTS:3HXCEECSQNUQQBZGCBB96BJZC35ZYL	278	28	0	0	0	324	G	T
3	A32QWM7BWCSPTS:3HXCEECSQNUQQBZGCBB96BJZC35ZYL	279	29	0	0	0	388	V	T
3	A32QWM7BWCSPTS:3HXCEECSQNUQQBZGCBB96BJZC35ZYL	280	30	0	0	0	454	V	B
3	A32QWM7BWCSPTS:3HXCEECSQNUQQBZGCBB96BJZC35ZYL	281	31	0	0	0	504	B	G
3	A32QWM7BWCSPTS:3HXCEECSQNUQQBZGCBB96BJZC35ZYL	282	32	0	0	0	1322	D	V
3	A32QWM7BWCSPTS:3HXCEECSQNUQQBZGCBB96BJZC35ZYL	283	33	1	1	0	724	V	V
3	A32QWM7BWCSPTS:3HXCEECSQNUQQBZGCBB96BJZC35ZYL	284	34	0	0	0	958	G	B
3	A32QWM7BWCSPTS:3HXCEECSQNUQQBZGCBB96BJZC35ZYL	285	35	1	0	1	839	V	D
3	A32QWM7BWCSPTS:3HXCEECSQNUQQBZGCBB96BJZC35ZYL	286	36	0	0	0	1033	B	V
3	A32QWM7BWCSPTS:3HXCEECSQNUQQBZGCBB96BJZC35ZYL	287	37	0	0	0	1203	T	G
3	A32QWM7BWCSPTS:3HXCEECSQNUQQBZGCBB96BJZC35ZYL	288	38	0	0	0	764	T	V
3	A32QWM7BWCSPTS:3HXCEECSQNUQQBZGCBB96BJZC35ZYL	289	39	0	0	0	823	G	B
3	A32QWM7BWCSPTS:3HXCEECSQNUQQBZGCBB96BJZC35ZYL	290	40	1	0	1	521	B	T
3	A32QWM7BWCSPTS:3HXCEECSQNUQQBZGCBB96BJZC35ZYL	291	41	0	0	0	554	G	T
3	A32QWM7BWCSPTS:3HXCEECSQNUQQBZGCBB96BJZC35ZYL	292	42	1	0	1	499	T	G
3	A32QWM7BWCSPTS:3HXCEECSQNUQQBZGCBB96BJZC35ZYL	293	43	0	0	0	1054	T	B
3	A32QWM7BWCSPTS:3HXCEECSQNUQQBZGCBB96BJZC35ZYL	294	44	1	1	0	494	G	G
3	A32QWM7BWCSPTS:3HXCEECSQNUQQBZGCBB96BJZC35ZYL	295	45	0	0	0	448	D	T
3	A32QWM7BWCSPTS:3HXCEECSQNUQQBZGCBB96BJZC35ZYL	296	46	0	0	0	402	V	T
3	A32QWM7BWCSPTS:3HXCEECSQNUQQBZGCBB96BJZC35ZYL	297	47	0	0	0	595	V	G
3	A32QWM7BWCSPTS:3HXCEECSQNUQQBZGCBB96BJZC35ZYL	298	48	0	1	1	437	D	D
3	A32QWM7BWCSPTS:3HXCEECSQNUQQBZGCBB96BJZC35ZYL	299	49	1	1	0	383	V	V
3	A32QWM7BWCSPTS:3HXCEECSQNUQQBZGCBB96BJZC35ZYL	300	50	1	0	1	625	T	V
3	A32QWM7BWCSPTS:3HXCEECSQNUQQBZGCBB96BJZC35ZYL	301	51	0	0	0	1303	V
3	A32QWM7BWCSPTS:3HXCEECSQNUQQBZGCBB96BJZC35ZYL	302	52	0	0	0	592	B
3	A32QWM7BWCSPTS:3HXCEECSQNUQQBZGCBB96BJZC35ZYL	303	53	0	0	0	496	G
3	A32QWM7BWCSPTS:3HXCEECSQNUQQBZGCBB96BJZC35ZYL	304	54	1	0	1	439	G	V
3	A32QWM7BWCSPTS:3HXCEECSQNUQQBZGCBB96BJZC35ZYL	305	55	0	0	0	464	D	B
3	A32QWM7BWCSPTS:3HXCEECSQNUQQBZGCBB96BJZC35ZYL	306	56	0	0	0	382	V	G
3	A32QWM7BWCSPTS:3HXCEECSQNUQQBZGCBB96BJZC35ZYL	307	57	0	1	1	318	G	G
3	A32QWM7BWCSPTS:3HXCEECSQNUQQBZGCBB96BJZC35ZYL	308	58	0	0	0	319	T	D
3	A32QWM7BWCSPTS:3HXCEECSQNUQQBZGCBB96BJZC35ZYL	309	59	0	0	0	383	T	V
3	A32QWM7BWCSPTS:3HXCEECSQNUQQBZGCBB96BJZC35ZYL	310	60	1	1	0	495	G	G
3	A32QWM7BWCSPTS:3HXCEECSQNUQQBZGCBB96BJZC35ZYL	311	61	0	0	0	729	B	T
3	A32QWM7BWCSPTS:3HXCEECSQNUQQBZGCBB96BJZC35ZYL	312	62	0	1	1	408	T	T
3	A32QWM7BWCSPTS:3HXCEECSQNUQQBZGCBB96BJZC35ZYL	313	63	0	0	0	355	V	G
3	A32QWM7BWCSPTS:3HXCEECSQNUQQBZGCBB96BJZC35ZYL	314	64	0	0	0	505	T	B
3	A32QWM7BWCSPTS:3HXCEECSQNUQQBZGCBB96BJZC35ZYL	315	65	0	0	0	587	V	T
3	A32QWM7BWCSPTS:3HXCEECSQNUQQBZGCBB96BJZC35ZYL	316	66	1	1	0	523	V	V
3	A32QWM7BWCSPTS:3HXCEECSQNUQQBZGCBB96BJZC35ZYL	317	67	0	0	0	422	B	T
3	A32QWM7BWCSPTS:3HXCEECSQNUQQBZGCBB96BJZC35ZYL	318	68	0	0	0	405	D	V
3	A32QWM7BWCSPTS:3HXCEECSQNUQQBZGCBB96BJZC35ZYL	319	69	1	1	0	511	V	V
3	A32QWM7BWCSPTS:3HXCEECSQNUQQBZGCBB96BJZC35ZYL	320	70	1	0	1	687	T	B
3	A32QWM7BWCSPTS:3HXCEECSQNUQQBZGCBB96BJZC35ZYL	321	71	0	0	0	728	V	D
3	A32QWM7BWCSPTS:3HXCEECSQNUQQBZGCBB96BJZC35ZYL	322	72	0	0	0	690	B	V
3	A32QWM7BWCSPTS:3HXCEECSQNUQQBZGCBB96BJZC35ZYL	323	73	1	0	1	497	V	T
3	A32QWM7BWCSPTS:3HXCEECSQNUQQBZGCBB96BJZC35ZYL	324	74	0	0	0	362	T	V
3	A32QWM7BWCSPTS:3HXCEECSQNUQQBZGCBB96BJZC35ZYL	325	75	0	1	1	386	B	B
3	A32QWM7BWCSPTS:3HXCEECSQNUQQBZGCBB96BJZC35ZYL	326	76	0	0	0	555	T	V
3	A32QWM7BWCSPTS:3HXCEECSQNUQQBZGCBB96BJZC35ZYL	327	77	0	0	0	755	G	T
3	A32QWM7BWCSPTS:3HXCEECSQNUQQBZGCBB96BJZC35ZYL	328	78	0	0	0	738	G	B
3	A32QWM7BWCSPTS:3HXCEECSQNUQQBZGCBB96BJZC35ZYL	329	79	0	0	0	401	B	T
3	A32QWM7BWCSPTS:3HXCEECSQNUQQBZGCBB96BJZC35ZYL	330	80	0	0	0	418	V	G
3	A32QWM7BWCSPTS:3HXCEECSQNUQQBZGCBB96BJZC35ZYL	331	81	1	1	0	722	G	G
3	A32QWM7BWCSPTS:3HXCEECSQNUQQBZGCBB96BJZC35ZYL	332	82	0	0	0	386	D	B
3	A32QWM7BWCSPTS:3HXCEECSQNUQQBZGCBB96BJZC35ZYL	333	83	0	0	0	592	B	V
3	A32QWM7BWCSPTS:3HXCEECSQNUQQBZGCBB96BJZC35ZYL	334	84	0	0	0	433	T	G
3	A32QWM7BWCSPTS:3HXCEECSQNUQQBZGCBB96BJZC35ZYL	335	85	0	0	0	440	G	D
3	A32QWM7BWCSPTS:3HXCEECSQNUQQBZGCBB96BJZC35ZYL	336	86	0	1	1	400	B	B
3	A32QWM7BWCSPTS:3HXCEECSQNUQQBZGCBB96BJZC35ZYL	337	87	1	1	0	512	T	T
3	A32QWM7BWCSPTS:3HXCEECSQNUQQBZGCBB96BJZC35ZYL	338	88	0	1	1	592	G	G
3	A32QWM7BWCSPTS:3HXCEECSQNUQQBZGCBB96BJZC35ZYL	339	89	0	0	0	296	G	B
3	A32QWM7BWCSPTS:3HXCEECSQNUQQBZGCBB96BJZC35ZYL	340	90	1	1	0	569	T	T
3	A32QWM7BWCSPTS:3HXCEECSQNUQQBZGCBB96BJZC35ZYL	341	91	0	1	1	360	G	G
3	A32QWM7BWCSPTS:3HXCEECSQNUQQBZGCBB96BJZC35ZYL	342	92	0	0	0	487	B	G
3	A32QWM7BWCSPTS:3HXCEECSQNUQQBZGCBB96BJZC35ZYL	343	93	0	0	0	448	B	T
3	A32QWM7BWCSPTS:3HXCEECSQNUQQBZGCBB96BJZC35ZYL	344	94	0	0	0	511	T	G
3	A32QWM7BWCSPTS:3HXCEECSQNUQQBZGCBB96BJZC35ZYL	345	95	1	0	1	528	G	B
3	A32QWM7BWCSPTS:3HXCEECSQNUQQBZGCBB96BJZC35ZYL	346	96	0	0	0	407	T	B
3	A32QWM7BWCSPTS:3HXCEECSQNUQQBZGCBB96BJZC35ZYL	347	97	0	0	0	286	G	T
3	A32QWM7BWCSPTS:3HXCEECSQNUQQBZGCBB96BJZC35ZYL	348	98	0	0	0	365	B	G
3	A32QWM7BWCSPTS:3HXCEECSQNUQQBZGCBB96BJZC35ZYL	349	99	1	0	1	886	B	T
3	A32QWM7BWCSPTS:3HXCEECSQNUQQBZGCBB96BJZC35ZYL	350	100	0	0	0	469	B	G
0	A21HKDMHYW1ITP:3HXCEECSQNUQQBZGCBB96BJZC35ZYL	1	1	-1	0	1	-1	V	T
0	A21HKDMHYW1ITP:3HXCEECSQNUQQBZGCBB96BJZC35ZYL	2	2	-1	0	1	-1	D	T
0	A21HKDMHYW1ITP:3HXCEECSQNUQQBZGCBB96BJZC35ZYL	3	3	-1	1	1	-1	T	T
0	A21HKDMHYW1ITP:3HXCEECSQNUQQBZGCBB96BJZC35ZYL	4	4	-1	0	1	-1	G	T
0	A21HKDMHYW1ITP:3HXCEECSQNUQQBZGCBB96BJZC35ZYL	5	5	-1	0	1	-1	B	T
0	A21HKDMHYW1ITP:3HXCEECSQNUQQBZGCBB96BJZC35ZYL	6	6	-1	0	1	-1	V	T
0	A21HKDMHYW1ITP:3HXCEECSQNUQQBZGCBB96BJZC35ZYL	7	7	-1	0	1	-1	V	T
0	A21HKDMHYW1ITP:3HXCEECSQNUQQBZGCBB96BJZC35ZYL	8	8	-1	0	1	-1	V	T
0	A21HKDMHYW1ITP:3HXCEECSQNUQQBZGCBB96BJZC35ZYL	9	9	-1	0	1	-1	G	T
0	A21HKDMHYW1ITP:3HXCEECSQNUQQBZGCBB96BJZC35ZYL	10	10	-1	1	1	-1	T	T
0	A21HKDMHYW1ITP:3HXCEECSQNUQQBZGCBB96BJZC35ZYL	11	11	-1	0	1	-1	D	T
0	A21HKDMHYW1ITP:3HXCEECSQNUQQBZGCBB96BJZC35ZYL	12	12	-1	0	1	-1	D	T
0	A21HKDMHYW1ITP:3HXCEECSQNUQQBZGCBB96BJZC35ZYL	13	13	-1	0	1	-1	G	T
0	A21HKDMHYW1ITP:3HXCEECSQNUQQBZGCBB96BJZC35ZYL	14	14	-1	1	1	-1	T	T
0	A21HKDMHYW1ITP:3HXCEECSQNUQQBZGCBB96BJZC35ZYL	15	15	-1	1	1	-1	T	T
0	A21HKDMHYW1ITP:3HXCEECSQNUQQBZGCBB96BJZC35ZYL	16	16	-1	0	1	-1	V	T
0	A21HKDMHYW1ITP:3HXCEECSQNUQQBZGCBB96BJZC35ZYL	17	17	-1	0	1	-1	G	T
0	A21HKDMHYW1ITP:3HXCEECSQNUQQBZGCBB96BJZC35ZYL	18	18	-1	0	1	-1	V	T
0	A21HKDMHYW1ITP:3HXCEECSQNUQQBZGCBB96BJZC35ZYL	19	19	-1	1	1	-1	T	T
0	A21HKDMHYW1ITP:3HXCEECSQNUQQBZGCBB96BJZC35ZYL	20	20	-1	0	1	-1	V	T
0	A21HKDMHYW1ITP:3HXCEECSQNUQQBZGCBB96BJZC35ZYL	21	21	-1	0	1	-1	D	T
0	A21HKDMHYW1ITP:3HXCEECSQNUQQBZGCBB96BJZC35ZYL	22	22	-1	0	1	-1	G	T
0	A21HKDMHYW1ITP:3HXCEECSQNUQQBZGCBB96BJZC35ZYL	23	23	-1	0	1	-1	B	T
0	A21HKDMHYW1ITP:3HXCEECSQNUQQBZGCBB96BJZC35ZYL	24	24	-1	1	1	-1	T	T
0	A21HKDMHYW1ITP:3HXCEECSQNUQQBZGCBB96BJZC35ZYL	25	25	-1	0	1	-1	B	T
0	A21HKDMHYW1ITP:3HXCEECSQNUQQBZGCBB96BJZC35ZYL	26	26	-1	0	1	-1	B	T
0	A21HKDMHYW1ITP:3HXCEECSQNUQQBZGCBB96BJZC35ZYL	27	27	-1	0	1	-1	B	T
0	A21HKDMHYW1ITP:3HXCEECSQNUQQBZGCBB96BJZC35ZYL	28	28	-1	0	1	-1	G	T
0	A21HKDMHYW1ITP:3HXCEECSQNUQQBZGCBB96BJZC35ZYL	29	29	-1	0	1	-1	B	T
0	A21HKDMHYW1ITP:3HXCEECSQNUQQBZGCBB96BJZC35ZYL	30	30	-1	0	1	-1	D	T
0	A21HKDMHYW1ITP:3HXCEECSQNUQQBZGCBB96BJZC35ZYL	31	31	-1	0	1	-1	B	T
0	A21HKDMHYW1ITP:3HXCEECSQNUQQBZGCBB96BJZC35ZYL	32	32	-1	0	1	-1	G	T
0	A21HKDMHYW1ITP:3HXCEECSQNUQQBZGCBB96BJZC35ZYL	33	33	-1	0	1	-1	V	T
0	A21HKDMHYW1ITP:3HXCEECSQNUQQBZGCBB96BJZC35ZYL	34	34	-1	0	1	-1	B	T
0	A21HKDMHYW1ITP:3HXCEECSQNUQQBZGCBB96BJZC35ZYL	35	35	-1	0	1	-1	G	T
0	A21HKDMHYW1ITP:3HXCEECSQNUQQBZGCBB96BJZC35ZYL	36	36	-1	0	1	-1	D	T
0	A21HKDMHYW1ITP:3HXCEECSQNUQQBZGCBB96BJZC35ZYL	37	37	-1	1	1	-1	T	T
0	A21HKDMHYW1ITP:3HXCEECSQNUQQBZGCBB96BJZC35ZYL	38	38	-1	0	1	-1	B	T
0	A21HKDMHYW1ITP:3HXCEECSQNUQQBZGCBB96BJZC35ZYL	39	39	-1	0	1	-1	G	T
0	A21HKDMHYW1ITP:3HXCEECSQNUQQBZGCBB96BJZC35ZYL	40	40	-1	1	1	-1	T	T
0	A21HKDMHYW1ITP:3HXCEECSQNUQQBZGCBB96BJZC35ZYL	41	41	1	0	1	178	D	T
0	A21HKDMHYW1ITP:3HXCEECSQNUQQBZGCBB96BJZC35ZYL	42	42	1	0	1	301	D	T
0	A21HKDMHYW1ITP:3HXCEECSQNUQQBZGCBB96BJZC35ZYL	43	43	1	1	0	264	T	T
0	A21HKDMHYW1ITP:3HXCEECSQNUQQBZGCBB96BJZC35ZYL	44	44	0	0	0	252	V	T
0	A21HKDMHYW1ITP:3HXCEECSQNUQQBZGCBB96BJZC35ZYL	45	45	1	0	1	294	D	T
0	A21HKDMHYW1ITP:3HXCEECSQNUQQBZGCBB96BJZC35ZYL	46	46	0	0	0	457	G	T
0	A21HKDMHYW1ITP:3HXCEECSQNUQQBZGCBB96BJZC35ZYL	47	47	1	0	1	281	V	T
0	A21HKDMHYW1ITP:3HXCEECSQNUQQBZGCBB96BJZC35ZYL	48	48	0	0	0	269	G	T
0	A21HKDMHYW1ITP:3HXCEECSQNUQQBZGCBB96BJZC35ZYL	49	49	1	0	1	226	G	T
0	A21HKDMHYW1ITP:3HXCEECSQNUQQBZGCBB96BJZC35ZYL	50	50	0	0	0	238	D	T
2	A21HKDMHYW1ITP:3HXCEECSQNUQQBZGCBB96BJZC35ZYL	51	1	0	0	0	445	B
2	A21HKDMHYW1ITP:3HXCEECSQNUQQBZGCBB96BJZC35ZYL	52	2	0	0	0	345	D
2	A21HKDMHYW1ITP:3HXCEECSQNUQQBZGCBB96BJZC35ZYL	53	3	1	0	1	80	V	B
2	A21HKDMHYW1ITP:3HXCEECSQNUQQBZGCBB96BJZC35ZYL	54	4	1	1	0	306	D	D
2	A21HKDMHYW1ITP:3HXCEECSQNUQQBZGCBB96BJZC35ZYL	55	5	0	0	0	276	G	V
2	A21HKDMHYW1ITP:3HXCEECSQNUQQBZGCBB96BJZC35ZYL	56	6	1	0	1	301	B	D
2	A21HKDMHYW1ITP:3HXCEECSQNUQQBZGCBB96BJZC35ZYL	57	7	0	0	0	271	V	G
2	A21HKDMHYW1ITP:3HXCEECSQNUQQBZGCBB96BJZC35ZYL	58	8	1	0	1	305	T	B
2	A21HKDMHYW1ITP:3HXCEECSQNUQQBZGCBB96BJZC35ZYL	59	9	0	1	1	290	V	V
2	A21HKDMHYW1ITP:3HXCEECSQNUQQBZGCBB96BJZC35ZYL	60	10	0	0	0	385	D	T
2	A21HKDMHYW1ITP:3HXCEECSQNUQQBZGCBB96BJZC35ZYL	61	11	1	0	1	276	T	V
2	A21HKDMHYW1ITP:3HXCEECSQNUQQBZGCBB96BJZC35ZYL	62	12	0	0	0	85	G	D
2	A21HKDMHYW1ITP:3HXCEECSQNUQQBZGCBB96BJZC35ZYL	63	13	0	0	0	334	D	T
2	A21HKDMHYW1ITP:3HXCEECSQNUQQBZGCBB96BJZC35ZYL	64	14	1	1	0	416	G	G
2	A21HKDMHYW1ITP:3HXCEECSQNUQQBZGCBB96BJZC35ZYL	65	15	0	0	0	455	V	D
2	A21HKDMHYW1ITP:3HXCEECSQNUQQBZGCBB96BJZC35ZYL	66	16	1	1	0	310	G	G
2	A21HKDMHYW1ITP:3HXCEECSQNUQQBZGCBB96BJZC35ZYL	67	17	1	0	1	166	G	V
2	A21HKDMHYW1ITP:3HXCEECSQNUQQBZGCBB96BJZC35ZYL	68	18	1	0	1	525	B	G
2	A21HKDMHYW1ITP:3HXCEECSQNUQQBZGCBB96BJZC35ZYL	69	19	-1	0	1	-1	T	G
2	A21HKDMHYW1ITP:3HXCEECSQNUQQBZGCBB96BJZC35ZYL	70	20	1	0	1	517	T	B
2	A21HKDMHYW1ITP:3HXCEECSQNUQQBZGCBB96BJZC35ZYL	71	21	1	0	1	320	B	T
2	A21HKDMHYW1ITP:3HXCEECSQNUQQBZGCBB96BJZC35ZYL	72	22	0	0	0	304	B	T
2	A21HKDMHYW1ITP:3HXCEECSQNUQQBZGCBB96BJZC35ZYL	73	23	1	0	1	253	T	B
2	A21HKDMHYW1ITP:3HXCEECSQNUQQBZGCBB96BJZC35ZYL	74	24	1	0	1	349	V	B
2	A21HKDMHYW1ITP:3HXCEECSQNUQQBZGCBB96BJZC35ZYL	75	25	0	1	1	323	T	T
2	A21HKDMHYW1ITP:3HXCEECSQNUQQBZGCBB96BJZC35ZYL	76	26	1	0	1	240	G	V
2	A21HKDMHYW1ITP:3HXCEECSQNUQQBZGCBB96BJZC35ZYL	77	27	0	1	1	286	T	T
2	A21HKDMHYW1ITP:3HXCEECSQNUQQBZGCBB96BJZC35ZYL	78	28	-1	0	1	-1	D	G
2	A21HKDMHYW1ITP:3HXCEECSQNUQQBZGCBB96BJZC35ZYL	79	29	0	0	0	267	V	T
2	A21HKDMHYW1ITP:3HXCEECSQNUQQBZGCBB96BJZC35ZYL	80	30	1	0	1	297	B	D
2	A21HKDMHYW1ITP:3HXCEECSQNUQQBZGCBB96BJZC35ZYL	81	31	0	0	0	268	D	V
2	A21HKDMHYW1ITP:3HXCEECSQNUQQBZGCBB96BJZC35ZYL	82	32	1	0	1	578	G	B
2	A21HKDMHYW1ITP:3HXCEECSQNUQQBZGCBB96BJZC35ZYL	83	33	0	1	1	301	D	D
2	A21HKDMHYW1ITP:3HXCEECSQNUQQBZGCBB96BJZC35ZYL	84	34	0	1	1	273	G	G
2	A21HKDMHYW1ITP:3HXCEECSQNUQQBZGCBB96BJZC35ZYL	85	35	1	0	1	231	B	D
2	A21HKDMHYW1ITP:3HXCEECSQNUQQBZGCBB96BJZC35ZYL	86	36	1	0	1	499	V	G
2	A21HKDMHYW1ITP:3HXCEECSQNUQQBZGCBB96BJZC35ZYL	87	37	0	1	1	312	B	B
2	A21HKDMHYW1ITP:3HXCEECSQNUQQBZGCBB96BJZC35ZYL	88	38	1	0	1	421	B	V
2	A21HKDMHYW1ITP:3HXCEECSQNUQQBZGCBB96BJZC35ZYL	89	39	0	0	0	407	G	B
2	A21HKDMHYW1ITP:3HXCEECSQNUQQBZGCBB96BJZC35ZYL	90	40	1	0	1	489	V	B
2	A21HKDMHYW1ITP:3HXCEECSQNUQQBZGCBB96BJZC35ZYL	91	41	1	0	1	470	V	G
2	A21HKDMHYW1ITP:3HXCEECSQNUQQBZGCBB96BJZC35ZYL	92	42	1	1	0	265	V	V
2	A21HKDMHYW1ITP:3HXCEECSQNUQQBZGCBB96BJZC35ZYL	93	43	1	0	1	244	T	V
2	A21HKDMHYW1ITP:3HXCEECSQNUQQBZGCBB96BJZC35ZYL	94	44	1	1	0	297	V	V
2	A21HKDMHYW1ITP:3HXCEECSQNUQQBZGCBB96BJZC35ZYL	95	45	-1	0	1	-1	V	T
2	A21HKDMHYW1ITP:3HXCEECSQNUQQBZGCBB96BJZC35ZYL	96	46	1	0	1	254	B	V
2	A21HKDMHYW1ITP:3HXCEECSQNUQQBZGCBB96BJZC35ZYL	97	47	1	0	1	268	G	V
2	A21HKDMHYW1ITP:3HXCEECSQNUQQBZGCBB96BJZC35ZYL	98	48	1	0	1	772	G	B
2	A21HKDMHYW1ITP:3HXCEECSQNUQQBZGCBB96BJZC35ZYL	99	49	1	0	1	323	B	G
2	A21HKDMHYW1ITP:3HXCEECSQNUQQBZGCBB96BJZC35ZYL	100	50	1	1	0	652	G	G
2	A21HKDMHYW1ITP:3HXCEECSQNUQQBZGCBB96BJZC35ZYL	101	51	1	0	1	639	T
2	A21HKDMHYW1ITP:3HXCEECSQNUQQBZGCBB96BJZC35ZYL	102	52	0	0	0	289	V
2	A21HKDMHYW1ITP:3HXCEECSQNUQQBZGCBB96BJZC35ZYL	103	53	1	0	1	244	G	T
2	A21HKDMHYW1ITP:3HXCEECSQNUQQBZGCBB96BJZC35ZYL	104	54	1	0	1	551	B	V
2	A21HKDMHYW1ITP:3HXCEECSQNUQQBZGCBB96BJZC35ZYL	105	55	1	0	1	257	D	G
2	A21HKDMHYW1ITP:3HXCEECSQNUQQBZGCBB96BJZC35ZYL	106	56	1	0	1	769	V	B
2	A21HKDMHYW1ITP:3HXCEECSQNUQQBZGCBB96BJZC35ZYL	107	57	1	1	0	324	D	D
2	A21HKDMHYW1ITP:3HXCEECSQNUQQBZGCBB96BJZC35ZYL	108	58	1	1	0	499	V	V
2	A21HKDMHYW1ITP:3HXCEECSQNUQQBZGCBB96BJZC35ZYL	109	59	1	0	1	316	G	D
2	A21HKDMHYW1ITP:3HXCEECSQNUQQBZGCBB96BJZC35ZYL	110	60	1	1	0	332	V	V
2	A21HKDMHYW1ITP:3HXCEECSQNUQQBZGCBB96BJZC35ZYL	111	61	0	0	0	564	V	G
2	A21HKDMHYW1ITP:3HXCEECSQNUQQBZGCBB96BJZC35ZYL	112	62	1	0	1	830	T	V
2	A21HKDMHYW1ITP:3HXCEECSQNUQQBZGCBB96BJZC35ZYL	113	63	1	0	1	543	G	V
2	A21HKDMHYW1ITP:3HXCEECSQNUQQBZGCBB96BJZC35ZYL	114	64	1	0	1	295	D	T
2	A21HKDMHYW1ITP:3HXCEECSQNUQQBZGCBB96BJZC35ZYL	115	65	1	0	1	265	T	G
2	A21HKDMHYW1ITP:3HXCEECSQNUQQBZGCBB96BJZC35ZYL	116	66	1	0	1	357	V	D
2	A21HKDMHYW1ITP:3HXCEECSQNUQQBZGCBB96BJZC35ZYL	117	67	1	1	0	373	T	T
2	A21HKDMHYW1ITP:3HXCEECSQNUQQBZGCBB96BJZC35ZYL	118	68	1	0	1	303	T	V
2	A21HKDMHYW1ITP:3HXCEECSQNUQQBZGCBB96BJZC35ZYL	119	69	0	0	0	1002	V	T
2	A21HKDMHYW1ITP:3HXCEECSQNUQQBZGCBB96BJZC35ZYL	120	70	0	0	0	1539	V	T
2	A21HKDMHYW1ITP:3HXCEECSQNUQQBZGCBB96BJZC35ZYL	121	71	1	1	0	1189	V	V
2	A21HKDMHYW1ITP:3HXCEECSQNUQQBZGCBB96BJZC35ZYL	122	72	-1	1	1	-1	V	V
2	A21HKDMHYW1ITP:3HXCEECSQNUQQBZGCBB96BJZC35ZYL	123	73	1	0	1	347	B	V
2	A21HKDMHYW1ITP:3HXCEECSQNUQQBZGCBB96BJZC35ZYL	124	74	1	1	0	419	V	V
2	A21HKDMHYW1ITP:3HXCEECSQNUQQBZGCBB96BJZC35ZYL	125	75	1	0	1	1714	T	B
2	A21HKDMHYW1ITP:3HXCEECSQNUQQBZGCBB96BJZC35ZYL	126	76	-1	1	1	-1	V	V
2	A21HKDMHYW1ITP:3HXCEECSQNUQQBZGCBB96BJZC35ZYL	127	77	1	1	0	1566	T	T
2	A21HKDMHYW1ITP:3HXCEECSQNUQQBZGCBB96BJZC35ZYL	128	78	1	0	1	1542	G	V
2	A21HKDMHYW1ITP:3HXCEECSQNUQQBZGCBB96BJZC35ZYL	129	79	1	0	1	1692	B	T
2	A21HKDMHYW1ITP:3HXCEECSQNUQQBZGCBB96BJZC35ZYL	130	80	1	0	1	1360	V	G
2	A21HKDMHYW1ITP:3HXCEECSQNUQQBZGCBB96BJZC35ZYL	131	81	1	0	1	1663	G	B
2	A21HKDMHYW1ITP:3HXCEECSQNUQQBZGCBB96BJZC35ZYL	132	82	-1	0	1	-1	G	V
2	A21HKDMHYW1ITP:3HXCEECSQNUQQBZGCBB96BJZC35ZYL	133	83	1	1	0	378	G	G
2	A21HKDMHYW1ITP:3HXCEECSQNUQQBZGCBB96BJZC35ZYL	134	84	0	0	0	426	T	G
2	A21HKDMHYW1ITP:3HXCEECSQNUQQBZGCBB96BJZC35ZYL	135	85	1	1	0	520	G	G
2	A21HKDMHYW1ITP:3HXCEECSQNUQQBZGCBB96BJZC35ZYL	136	86	1	0	1	302	V	T
2	A21HKDMHYW1ITP:3HXCEECSQNUQQBZGCBB96BJZC35ZYL	137	87	1	0	1	283	V	G
2	A21HKDMHYW1ITP:3HXCEECSQNUQQBZGCBB96BJZC35ZYL	138	88	1	1	0	464	V	V
2	A21HKDMHYW1ITP:3HXCEECSQNUQQBZGCBB96BJZC35ZYL	139	89	1	1	0	409	V	V
2	A21HKDMHYW1ITP:3HXCEECSQNUQQBZGCBB96BJZC35ZYL	140	90	0	1	1	275	V	V
2	A21HKDMHYW1ITP:3HXCEECSQNUQQBZGCBB96BJZC35ZYL	141	91	1	0	1	295	D	V
2	A21HKDMHYW1ITP:3HXCEECSQNUQQBZGCBB96BJZC35ZYL	142	92	0	0	0	550	G	V
2	A21HKDMHYW1ITP:3HXCEECSQNUQQBZGCBB96BJZC35ZYL	143	93	1	0	1	594	B	D
2	A21HKDMHYW1ITP:3HXCEECSQNUQQBZGCBB96BJZC35ZYL	144	94	0	0	0	696	D	G
2	A21HKDMHYW1ITP:3HXCEECSQNUQQBZGCBB96BJZC35ZYL	145	95	1	1	0	1332	B	B
2	A21HKDMHYW1ITP:3HXCEECSQNUQQBZGCBB96BJZC35ZYL	146	96	0	0	0	335	T	D
2	A21HKDMHYW1ITP:3HXCEECSQNUQQBZGCBB96BJZC35ZYL	147	97	1	0	1	275	T	B
2	A21HKDMHYW1ITP:3HXCEECSQNUQQBZGCBB96BJZC35ZYL	148	98	0	0	0	279	B	T
2	A21HKDMHYW1ITP:3HXCEECSQNUQQBZGCBB96BJZC35ZYL	149	99	1	0	1	837	G	T
2	A21HKDMHYW1ITP:3HXCEECSQNUQQBZGCBB96BJZC35ZYL	150	100	1	0	1	451	T	B
3	A21HKDMHYW1ITP:3HXCEECSQNUQQBZGCBB96BJZC35ZYL	151	1	1	0	1	614	D
3	A21HKDMHYW1ITP:3HXCEECSQNUQQBZGCBB96BJZC35ZYL	152	2	1	0	1	330	G
3	A21HKDMHYW1ITP:3HXCEECSQNUQQBZGCBB96BJZC35ZYL	153	3	0	0	0	620	T
3	A21HKDMHYW1ITP:3HXCEECSQNUQQBZGCBB96BJZC35ZYL	154	4	0	0	0	536	T	D
3	A21HKDMHYW1ITP:3HXCEECSQNUQQBZGCBB96BJZC35ZYL	155	5	1	1	0	568	G	G
3	A21HKDMHYW1ITP:3HXCEECSQNUQQBZGCBB96BJZC35ZYL	156	6	0	0	0	344	B	T
3	A21HKDMHYW1ITP:3HXCEECSQNUQQBZGCBB96BJZC35ZYL	157	7	0	0	0	849	G	T
3	A21HKDMHYW1ITP:3HXCEECSQNUQQBZGCBB96BJZC35ZYL	158	8	0	0	0	689	D	G
3	A21HKDMHYW1ITP:3HXCEECSQNUQQBZGCBB96BJZC35ZYL	159	9	0	0	0	537	G	B
3	A21HKDMHYW1ITP:3HXCEECSQNUQQBZGCBB96BJZC35ZYL	160	10	0	0	0	611	D	G
3	A21HKDMHYW1ITP:3HXCEECSQNUQQBZGCBB96BJZC35ZYL	161	11	0	0	0	572	V	D
3	A21HKDMHYW1ITP:3HXCEECSQNUQQBZGCBB96BJZC35ZYL	162	12	1	1	0	534	G	G
3	A21HKDMHYW1ITP:3HXCEECSQNUQQBZGCBB96BJZC35ZYL	163	13	0	0	0	356	G	D
3	A21HKDMHYW1ITP:3HXCEECSQNUQQBZGCBB96BJZC35ZYL	164	14	1	0	1	328	T	V
3	A21HKDMHYW1ITP:3HXCEECSQNUQQBZGCBB96BJZC35ZYL	165	15	1	0	1	303	T	G
3	A21HKDMHYW1ITP:3HXCEECSQNUQQBZGCBB96BJZC35ZYL	166	16	1	0	1	291	T	G
3	A21HKDMHYW1ITP:3HXCEECSQNUQQBZGCBB96BJZC35ZYL	167	17	0	0	0	277	V	T
3	A21HKDMHYW1ITP:3HXCEECSQNUQQBZGCBB96BJZC35ZYL	168	18	0	0	0	311	D	T
3	A21HKDMHYW1ITP:3HXCEECSQNUQQBZGCBB96BJZC35ZYL	169	19	1	1	0	254	T	T
3	A21HKDMHYW1ITP:3HXCEECSQNUQQBZGCBB96BJZC35ZYL	170	20	1	0	1	507	B	V
3	A21HKDMHYW1ITP:3HXCEECSQNUQQBZGCBB96BJZC35ZYL	171	21	0	1	1	763	D	D
3	A21HKDMHYW1ITP:3HXCEECSQNUQQBZGCBB96BJZC35ZYL	172	22	0	0	0	791	G	T
3	A21HKDMHYW1ITP:3HXCEECSQNUQQBZGCBB96BJZC35ZYL	173	23	1	1	0	399	B	B
3	A21HKDMHYW1ITP:3HXCEECSQNUQQBZGCBB96BJZC35ZYL	174	24	0	0	0	651	B	D
3	A21HKDMHYW1ITP:3HXCEECSQNUQQBZGCBB96BJZC35ZYL	175	25	0	0	0	470	T	G
3	A21HKDMHYW1ITP:3HXCEECSQNUQQBZGCBB96BJZC35ZYL	176	26	0	0	0	442	T	B
3	A21HKDMHYW1ITP:3HXCEECSQNUQQBZGCBB96BJZC35ZYL	177	27	0	1	1	792	B	B
3	A21HKDMHYW1ITP:3HXCEECSQNUQQBZGCBB96BJZC35ZYL	178	28	1	0	1	390	D	T
3	A21HKDMHYW1ITP:3HXCEECSQNUQQBZGCBB96BJZC35ZYL	179	29	1	0	1	338	G	T
3	A21HKDMHYW1ITP:3HXCEECSQNUQQBZGCBB96BJZC35ZYL	180	30	0	0	0	345	T	B
3	A21HKDMHYW1ITP:3HXCEECSQNUQQBZGCBB96BJZC35ZYL	181	31	0	0	0	478	T	D
3	A21HKDMHYW1ITP:3HXCEECSQNUQQBZGCBB96BJZC35ZYL	182	32	1	1	0	720	G	G
3	A21HKDMHYW1ITP:3HXCEECSQNUQQBZGCBB96BJZC35ZYL	183	33	1	0	1	325	G	T
3	A21HKDMHYW1ITP:3HXCEECSQNUQQBZGCBB96BJZC35ZYL	184	34	1	0	1	321	G	T
3	A21HKDMHYW1ITP:3HXCEECSQNUQQBZGCBB96BJZC35ZYL	185	35	1	0	1	374	T	G
3	A21HKDMHYW1ITP:3HXCEECSQNUQQBZGCBB96BJZC35ZYL	186	36	1	0	1	345	B	G
3	A21HKDMHYW1ITP:3HXCEECSQNUQQBZGCBB96BJZC35ZYL	187	37	1	0	1	391	T	G
3	A21HKDMHYW1ITP:3HXCEECSQNUQQBZGCBB96BJZC35ZYL	188	38	0	0	0	356	V	T
3	A21HKDMHYW1ITP:3HXCEECSQNUQQBZGCBB96BJZC35ZYL	189	39	1	0	1	1	T	B
3	A21HKDMHYW1ITP:3HXCEECSQNUQQBZGCBB96BJZC35ZYL	190	40	0	1	1	884	T	T
3	A21HKDMHYW1ITP:3HXCEECSQNUQQBZGCBB96BJZC35ZYL	191	41	1	1	0	434	V	V
3	A21HKDMHYW1ITP:3HXCEECSQNUQQBZGCBB96BJZC35ZYL	192	42	1	0	1	140	D	T
3	A21HKDMHYW1ITP:3HXCEECSQNUQQBZGCBB96BJZC35ZYL	193	43	1	0	1	514	V	T
3	A21HKDMHYW1ITP:3HXCEECSQNUQQBZGCBB96BJZC35ZYL	194	44	-1	0	1	-1	D	V
3	A21HKDMHYW1ITP:3HXCEECSQNUQQBZGCBB96BJZC35ZYL	195	45	1	0	1	297	G	D
3	A21HKDMHYW1ITP:3HXCEECSQNUQQBZGCBB96BJZC35ZYL	196	46	0	0	0	283	G	V
3	A21HKDMHYW1ITP:3HXCEECSQNUQQBZGCBB96BJZC35ZYL	197	47	1	0	1	292	B	D
3	A21HKDMHYW1ITP:3HXCEECSQNUQQBZGCBB96BJZC35ZYL	198	48	0	0	0	516	V	G
3	A21HKDMHYW1ITP:3HXCEECSQNUQQBZGCBB96BJZC35ZYL	199	49	1	0	1	326	B	G
3	A21HKDMHYW1ITP:3HXCEECSQNUQQBZGCBB96BJZC35ZYL	200	50	0	0	0	377	V	B
3	A21HKDMHYW1ITP:3HXCEECSQNUQQBZGCBB96BJZC35ZYL	201	51	1	0	1	677	G
3	A21HKDMHYW1ITP:3HXCEECSQNUQQBZGCBB96BJZC35ZYL	202	52	0	0	0	408	B
3	A21HKDMHYW1ITP:3HXCEECSQNUQQBZGCBB96BJZC35ZYL	203	53	0	0	0	327	G
3	A21HKDMHYW1ITP:3HXCEECSQNUQQBZGCBB96BJZC35ZYL	204	54	1	0	1	580	D	G
3	A21HKDMHYW1ITP:3HXCEECSQNUQQBZGCBB96BJZC35ZYL	205	55	0	0	0	549	V	B
3	A21HKDMHYW1ITP:3HXCEECSQNUQQBZGCBB96BJZC35ZYL	206	56	0	0	0	493	V	G
3	A21HKDMHYW1ITP:3HXCEECSQNUQQBZGCBB96BJZC35ZYL	207	57	1	0	1	609	V	D
3	A21HKDMHYW1ITP:3HXCEECSQNUQQBZGCBB96BJZC35ZYL	208	58	0	0	0	755	T	V
3	A21HKDMHYW1ITP:3HXCEECSQNUQQBZGCBB96BJZC35ZYL	209	59	1	0	1	436	D	V
3	A21HKDMHYW1ITP:3HXCEECSQNUQQBZGCBB96BJZC35ZYL	210	60	0	0	0	573	G	V
3	A21HKDMHYW1ITP:3HXCEECSQNUQQBZGCBB96BJZC35ZYL	211	61	1	0	1	535	D	T
3	A21HKDMHYW1ITP:3HXCEECSQNUQQBZGCBB96BJZC35ZYL	212	62	0	1	1	584	D	D
3	A21HKDMHYW1ITP:3HXCEECSQNUQQBZGCBB96BJZC35ZYL	213	63	1	1	0	408	G	G
3	A21HKDMHYW1ITP:3HXCEECSQNUQQBZGCBB96BJZC35ZYL	214	64	1	1	0	352	D	D
3	A21HKDMHYW1ITP:3HXCEECSQNUQQBZGCBB96BJZC35ZYL	215	65	0	1	1	339	D	D
3	A21HKDMHYW1ITP:3HXCEECSQNUQQBZGCBB96BJZC35ZYL	216	66	0	0	0	357	T	G
3	A21HKDMHYW1ITP:3HXCEECSQNUQQBZGCBB96BJZC35ZYL	217	67	1	0	1	353	G	D
3	A21HKDMHYW1ITP:3HXCEECSQNUQQBZGCBB96BJZC35ZYL	218	68	0	0	0	305	B	D
3	A21HKDMHYW1ITP:3HXCEECSQNUQQBZGCBB96BJZC35ZYL	219	69	1	0	1	328	D	T
3	A21HKDMHYW1ITP:3HXCEECSQNUQQBZGCBB96BJZC35ZYL	220	70	1	1	0	334	G	G
3	A21HKDMHYW1ITP:3HXCEECSQNUQQBZGCBB96BJZC35ZYL	221	71	1	0	1	279	D	B
3	A21HKDMHYW1ITP:3HXCEECSQNUQQBZGCBB96BJZC35ZYL	222	72	0	0	0	302	B	D
3	A21HKDMHYW1ITP:3HXCEECSQNUQQBZGCBB96BJZC35ZYL	223	73	1	0	1	340	V	G
3	A21HKDMHYW1ITP:3HXCEECSQNUQQBZGCBB96BJZC35ZYL	224	74	0	0	0	201	V	D
3	A21HKDMHYW1ITP:3HXCEECSQNUQQBZGCBB96BJZC35ZYL	225	75	0	0	0	298	T	B
3	A21HKDMHYW1ITP:3HXCEECSQNUQQBZGCBB96BJZC35ZYL	226	76	0	0	0	1379	B	V
3	A21HKDMHYW1ITP:3HXCEECSQNUQQBZGCBB96BJZC35ZYL	227	77	0	0	0	1204	T	V
3	A21HKDMHYW1ITP:3HXCEECSQNUQQBZGCBB96BJZC35ZYL	228	78	1	0	1	1130	V	T
3	A21HKDMHYW1ITP:3HXCEECSQNUQQBZGCBB96BJZC35ZYL	229	79	1	0	1	458	T	B
3	A21HKDMHYW1ITP:3HXCEECSQNUQQBZGCBB96BJZC35ZYL	230	80	-1	0	1	-1	B	T
3	A21HKDMHYW1ITP:3HXCEECSQNUQQBZGCBB96BJZC35ZYL	231	81	1	0	1	16	B	V
3	A21HKDMHYW1ITP:3HXCEECSQNUQQBZGCBB96BJZC35ZYL	232	82	1	0	1	82	G	T
3	A21HKDMHYW1ITP:3HXCEECSQNUQQBZGCBB96BJZC35ZYL	233	83	1	0	1	74	T	B
3	A21HKDMHYW1ITP:3HXCEECSQNUQQBZGCBB96BJZC35ZYL	234	84	0	1	1	1931	B	B
3	A21HKDMHYW1ITP:3HXCEECSQNUQQBZGCBB96BJZC35ZYL	235	85	-1	0	1	-1	T	G
3	A21HKDMHYW1ITP:3HXCEECSQNUQQBZGCBB96BJZC35ZYL	236	86	1	0	1	84	G	T
3	A21HKDMHYW1ITP:3HXCEECSQNUQQBZGCBB96BJZC35ZYL	237	87	1	0	1	1795	T	B
3	A21HKDMHYW1ITP:3HXCEECSQNUQQBZGCBB96BJZC35ZYL	238	88	1	0	1	806	G	T
3	A21HKDMHYW1ITP:3HXCEECSQNUQQBZGCBB96BJZC35ZYL	239	89	1	0	1	407	B	G
3	A21HKDMHYW1ITP:3HXCEECSQNUQQBZGCBB96BJZC35ZYL	240	90	0	0	0	334	V	T
3	A21HKDMHYW1ITP:3HXCEECSQNUQQBZGCBB96BJZC35ZYL	241	91	1	0	1	1060	V	G
3	A21HKDMHYW1ITP:3HXCEECSQNUQQBZGCBB96BJZC35ZYL	242	92	1	0	1	1082	V	B
3	A21HKDMHYW1ITP:3HXCEECSQNUQQBZGCBB96BJZC35ZYL	243	93	1	0	1	1071	T	V
3	A21HKDMHYW1ITP:3HXCEECSQNUQQBZGCBB96BJZC35ZYL	244	94	1	0	1	1490	B	V
3	A21HKDMHYW1ITP:3HXCEECSQNUQQBZGCBB96BJZC35ZYL	245	95	1	0	1	806	B	V
3	A21HKDMHYW1ITP:3HXCEECSQNUQQBZGCBB96BJZC35ZYL	246	96	1	0	1	1	B	T
3	A21HKDMHYW1ITP:3HXCEECSQNUQQBZGCBB96BJZC35ZYL	247	97	1	0	1	523	T	B
3	A21HKDMHYW1ITP:3HXCEECSQNUQQBZGCBB96BJZC35ZYL	248	98	1	0	1	945	V	B
3	A21HKDMHYW1ITP:3HXCEECSQNUQQBZGCBB96BJZC35ZYL	249	99	-1	0	1	-1	V	B
3	A21HKDMHYW1ITP:3HXCEECSQNUQQBZGCBB96BJZC35ZYL	250	100	1	1	0	894	T	T
1	A21HKDMHYW1ITP:3HXCEECSQNUQQBZGCBB96BJZC35ZYL	251	1	1	0	1	575	G
1	A21HKDMHYW1ITP:3HXCEECSQNUQQBZGCBB96BJZC35ZYL	252	2	0	0	0	280	D	G
1	A21HKDMHYW1ITP:3HXCEECSQNUQQBZGCBB96BJZC35ZYL	253	3	1	0	1	369	V	D
1	A21HKDMHYW1ITP:3HXCEECSQNUQQBZGCBB96BJZC35ZYL	254	4	0	0	0	318	D	V
1	A21HKDMHYW1ITP:3HXCEECSQNUQQBZGCBB96BJZC35ZYL	255	5	1	0	1	312	G	D
1	A21HKDMHYW1ITP:3HXCEECSQNUQQBZGCBB96BJZC35ZYL	256	6	0	0	0	571	V	G
1	A21HKDMHYW1ITP:3HXCEECSQNUQQBZGCBB96BJZC35ZYL	257	7	1	0	1	459	D	V
1	A21HKDMHYW1ITP:3HXCEECSQNUQQBZGCBB96BJZC35ZYL	258	8	0	0	0	358	T	D
1	A21HKDMHYW1ITP:3HXCEECSQNUQQBZGCBB96BJZC35ZYL	259	9	0	1	1	475	T	T
1	A21HKDMHYW1ITP:3HXCEECSQNUQQBZGCBB96BJZC35ZYL	260	10	1	1	0	483	T	T
1	A21HKDMHYW1ITP:3HXCEECSQNUQQBZGCBB96BJZC35ZYL	261	11	1	0	1	541	B	T
1	A21HKDMHYW1ITP:3HXCEECSQNUQQBZGCBB96BJZC35ZYL	262	12	1	1	0	515	B	B
1	A21HKDMHYW1ITP:3HXCEECSQNUQQBZGCBB96BJZC35ZYL	263	13	0	1	1	514	B	B
1	A21HKDMHYW1ITP:3HXCEECSQNUQQBZGCBB96BJZC35ZYL	264	14	1	0	1	450	V	B
1	A21HKDMHYW1ITP:3HXCEECSQNUQQBZGCBB96BJZC35ZYL	265	15	0	0	0	384	T	V
1	A21HKDMHYW1ITP:3HXCEECSQNUQQBZGCBB96BJZC35ZYL	266	16	1	0	1	320	V	T
1	A21HKDMHYW1ITP:3HXCEECSQNUQQBZGCBB96BJZC35ZYL	267	17	0	0	0	297	B	V
1	A21HKDMHYW1ITP:3HXCEECSQNUQQBZGCBB96BJZC35ZYL	268	18	1	0	1	448	G	B
1	A21HKDMHYW1ITP:3HXCEECSQNUQQBZGCBB96BJZC35ZYL	269	19	0	0	0	300	D	G
1	A21HKDMHYW1ITP:3HXCEECSQNUQQBZGCBB96BJZC35ZYL	270	20	0	0	0	345	T	D
1	A21HKDMHYW1ITP:3HXCEECSQNUQQBZGCBB96BJZC35ZYL	271	21	1	0	1	682	V	T
1	A21HKDMHYW1ITP:3HXCEECSQNUQQBZGCBB96BJZC35ZYL	272	22	0	0	0	467	G	V
1	A21HKDMHYW1ITP:3HXCEECSQNUQQBZGCBB96BJZC35ZYL	273	23	0	0	0	628	T	G
1	A21HKDMHYW1ITP:3HXCEECSQNUQQBZGCBB96BJZC35ZYL	274	24	1	0	1	519	B	T
1	A21HKDMHYW1ITP:3HXCEECSQNUQQBZGCBB96BJZC35ZYL	275	25	0	0	0	313	T	B
1	A21HKDMHYW1ITP:3HXCEECSQNUQQBZGCBB96BJZC35ZYL	276	26	0	0	0	566	V	T
1	A21HKDMHYW1ITP:3HXCEECSQNUQQBZGCBB96BJZC35ZYL	277	27	1	0	1	482	D	V
1	A21HKDMHYW1ITP:3HXCEECSQNUQQBZGCBB96BJZC35ZYL	278	28	0	0	0	943	B	D
1	A21HKDMHYW1ITP:3HXCEECSQNUQQBZGCBB96BJZC35ZYL	279	29	1	0	1	609	G	B
1	A21HKDMHYW1ITP:3HXCEECSQNUQQBZGCBB96BJZC35ZYL	280	30	1	1	0	513	G	G
1	A21HKDMHYW1ITP:3HXCEECSQNUQQBZGCBB96BJZC35ZYL	281	31	0	0	0	497	V	G
1	A21HKDMHYW1ITP:3HXCEECSQNUQQBZGCBB96BJZC35ZYL	282	32	0	1	1	534	V	V
1	A21HKDMHYW1ITP:3HXCEECSQNUQQBZGCBB96BJZC35ZYL	283	33	1	0	1	737	G	V
1	A21HKDMHYW1ITP:3HXCEECSQNUQQBZGCBB96BJZC35ZYL	284	34	1	0	1	537	V	G
1	A21HKDMHYW1ITP:3HXCEECSQNUQQBZGCBB96BJZC35ZYL	285	35	1	0	1	436	D	V
1	A21HKDMHYW1ITP:3HXCEECSQNUQQBZGCBB96BJZC35ZYL	286	36	1	0	1	298	V	D
1	A21HKDMHYW1ITP:3HXCEECSQNUQQBZGCBB96BJZC35ZYL	287	37	0	0	0	552	G	V
1	A21HKDMHYW1ITP:3HXCEECSQNUQQBZGCBB96BJZC35ZYL	288	38	0	0	0	482	T	G
1	A21HKDMHYW1ITP:3HXCEECSQNUQQBZGCBB96BJZC35ZYL	289	39	0	0	0	482	D	T
1	A21HKDMHYW1ITP:3HXCEECSQNUQQBZGCBB96BJZC35ZYL	290	40	0	0	0	360	T	D
1	A21HKDMHYW1ITP:3HXCEECSQNUQQBZGCBB96BJZC35ZYL	291	41	0	0	0	331	B	T
1	A21HKDMHYW1ITP:3HXCEECSQNUQQBZGCBB96BJZC35ZYL	292	42	0	1	1	301	B	B
1	A21HKDMHYW1ITP:3HXCEECSQNUQQBZGCBB96BJZC35ZYL	293	43	1	0	1	591	V	B
1	A21HKDMHYW1ITP:3HXCEECSQNUQQBZGCBB96BJZC35ZYL	294	44	0	0	0	522	G	V
1	A21HKDMHYW1ITP:3HXCEECSQNUQQBZGCBB96BJZC35ZYL	295	45	1	1	0	428	G	G
1	A21HKDMHYW1ITP:3HXCEECSQNUQQBZGCBB96BJZC35ZYL	296	46	0	0	0	405	B	G
1	A21HKDMHYW1ITP:3HXCEECSQNUQQBZGCBB96BJZC35ZYL	297	47	1	0	1	435	T	B
1	A21HKDMHYW1ITP:3HXCEECSQNUQQBZGCBB96BJZC35ZYL	298	48	0	0	0	339	G	T
1	A21HKDMHYW1ITP:3HXCEECSQNUQQBZGCBB96BJZC35ZYL	299	49	1	0	1	560	B	G
1	A21HKDMHYW1ITP:3HXCEECSQNUQQBZGCBB96BJZC35ZYL	300	50	1	0	1	359	D	B
1	A21HKDMHYW1ITP:3HXCEECSQNUQQBZGCBB96BJZC35ZYL	301	51	1	0	1	472	T
1	A21HKDMHYW1ITP:3HXCEECSQNUQQBZGCBB96BJZC35ZYL	302	52	0	0	0	345	V	T
1	A21HKDMHYW1ITP:3HXCEECSQNUQQBZGCBB96BJZC35ZYL	303	53	1	0	1	294	G	V
1	A21HKDMHYW1ITP:3HXCEECSQNUQQBZGCBB96BJZC35ZYL	304	54	0	0	0	278	T	G
1	A21HKDMHYW1ITP:3HXCEECSQNUQQBZGCBB96BJZC35ZYL	305	55	0	0	0	776	D	T
1	A21HKDMHYW1ITP:3HXCEECSQNUQQBZGCBB96BJZC35ZYL	306	56	0	0	0	528	B	D
1	A21HKDMHYW1ITP:3HXCEECSQNUQQBZGCBB96BJZC35ZYL	307	57	0	0	0	463	T	B
1	A21HKDMHYW1ITP:3HXCEECSQNUQQBZGCBB96BJZC35ZYL	308	58	0	0	0	360	D	T
1	A21HKDMHYW1ITP:3HXCEECSQNUQQBZGCBB96BJZC35ZYL	309	59	1	1	0	382	D	D
1	A21HKDMHYW1ITP:3HXCEECSQNUQQBZGCBB96BJZC35ZYL	310	60	1	1	0	311	D	D
1	A21HKDMHYW1ITP:3HXCEECSQNUQQBZGCBB96BJZC35ZYL	311	61	0	0	0	366	B	D
1	A21HKDMHYW1ITP:3HXCEECSQNUQQBZGCBB96BJZC35ZYL	312	62	0	0	0	598	G	B
1	A21HKDMHYW1ITP:3HXCEECSQNUQQBZGCBB96BJZC35ZYL	313	63	1	1	0	543	G	G
1	A21HKDMHYW1ITP:3HXCEECSQNUQQBZGCBB96BJZC35ZYL	314	64	1	1	0	479	G	G
1	A21HKDMHYW1ITP:3HXCEECSQNUQQBZGCBB96BJZC35ZYL	315	65	0	0	0	464	T	G
1	A21HKDMHYW1ITP:3HXCEECSQNUQQBZGCBB96BJZC35ZYL	316	66	1	0	1	502	D	T
1	A21HKDMHYW1ITP:3HXCEECSQNUQQBZGCBB96BJZC35ZYL	317	67	0	0	0	299	T	D
1	A21HKDMHYW1ITP:3HXCEECSQNUQQBZGCBB96BJZC35ZYL	318	68	0	0	0	579	G	T
1	A21HKDMHYW1ITP:3HXCEECSQNUQQBZGCBB96BJZC35ZYL	319	69	1	0	1	362	T	G
1	A21HKDMHYW1ITP:3HXCEECSQNUQQBZGCBB96BJZC35ZYL	320	70	0	0	0	298	V	T
1	A21HKDMHYW1ITP:3HXCEECSQNUQQBZGCBB96BJZC35ZYL	321	71	1	1	0	490	V	V
1	A21HKDMHYW1ITP:3HXCEECSQNUQQBZGCBB96BJZC35ZYL	322	72	0	1	1	321	V	V
1	A21HKDMHYW1ITP:3HXCEECSQNUQQBZGCBB96BJZC35ZYL	323	73	1	1	0	479	V	V
1	A21HKDMHYW1ITP:3HXCEECSQNUQQBZGCBB96BJZC35ZYL	324	74	0	0	0	783	B	V
1	A21HKDMHYW1ITP:3HXCEECSQNUQQBZGCBB96BJZC35ZYL	325	75	1	1	0	1951	B	B
1	A21HKDMHYW1ITP:3HXCEECSQNUQQBZGCBB96BJZC35ZYL	326	76	-1	0	1	-1	G	B
1	A21HKDMHYW1ITP:3HXCEECSQNUQQBZGCBB96BJZC35ZYL	327	77	0	0	0	651	T	G
1	A21HKDMHYW1ITP:3HXCEECSQNUQQBZGCBB96BJZC35ZYL	328	78	1	0	1	31	V	T
1	A21HKDMHYW1ITP:3HXCEECSQNUQQBZGCBB96BJZC35ZYL	329	79	-1	1	1	-1	V	V
1	A21HKDMHYW1ITP:3HXCEECSQNUQQBZGCBB96BJZC35ZYL	330	80	1	0	1	282	G	V
1	A21HKDMHYW1ITP:3HXCEECSQNUQQBZGCBB96BJZC35ZYL	331	81	1	0	1	627	D	G
1	A21HKDMHYW1ITP:3HXCEECSQNUQQBZGCBB96BJZC35ZYL	332	82	-1	0	1	-1	T	D
1	A21HKDMHYW1ITP:3HXCEECSQNUQQBZGCBB96BJZC35ZYL	333	83	1	0	1	610	B	T
1	A21HKDMHYW1ITP:3HXCEECSQNUQQBZGCBB96BJZC35ZYL	334	84	1	0	1	453	V	B
1	A21HKDMHYW1ITP:3HXCEECSQNUQQBZGCBB96BJZC35ZYL	335	85	-1	0	1	-1	T	V
1	A21HKDMHYW1ITP:3HXCEECSQNUQQBZGCBB96BJZC35ZYL	336	86	1	0	1	358	D	T
1	A21HKDMHYW1ITP:3HXCEECSQNUQQBZGCBB96BJZC35ZYL	337	87	-1	0	1	-1	T	D
1	A21HKDMHYW1ITP:3HXCEECSQNUQQBZGCBB96BJZC35ZYL	338	88	0	1	1	538	T	T
1	A21HKDMHYW1ITP:3HXCEECSQNUQQBZGCBB96BJZC35ZYL	339	89	1	0	1	731	V	T
1	A21HKDMHYW1ITP:3HXCEECSQNUQQBZGCBB96BJZC35ZYL	340	90	1	1	0	550	V	V
1	A21HKDMHYW1ITP:3HXCEECSQNUQQBZGCBB96BJZC35ZYL	341	91	1	0	1	707	G	V
1	A21HKDMHYW1ITP:3HXCEECSQNUQQBZGCBB96BJZC35ZYL	342	92	-1	0	1	-1	V	G
1	A21HKDMHYW1ITP:3HXCEECSQNUQQBZGCBB96BJZC35ZYL	343	93	1	0	1	499	G	V
1	A21HKDMHYW1ITP:3HXCEECSQNUQQBZGCBB96BJZC35ZYL	344	94	1	1	0	626	G	G
1	A21HKDMHYW1ITP:3HXCEECSQNUQQBZGCBB96BJZC35ZYL	345	95	0	0	0	333	V	G
1	A21HKDMHYW1ITP:3HXCEECSQNUQQBZGCBB96BJZC35ZYL	346	96	1	0	1	588	T	V
1	A21HKDMHYW1ITP:3HXCEECSQNUQQBZGCBB96BJZC35ZYL	347	97	1	0	1	449	G	T
1	A21HKDMHYW1ITP:3HXCEECSQNUQQBZGCBB96BJZC35ZYL	348	98	1	0	1	397	V	G
1	A21HKDMHYW1ITP:3HXCEECSQNUQQBZGCBB96BJZC35ZYL	349	99	1	0	1	528	T	V
1	A21HKDMHYW1ITP:3HXCEECSQNUQQBZGCBB96BJZC35ZYL	350	100	-1	1	1	-1	T	T
1	A3VHDQR8A9JJ4F:3HXCEECSQNUQQBZGCBB96BJZC35ZYL	1	1	0	0	0	1295	T
1	A3VHDQR8A9JJ4F:3HXCEECSQNUQQBZGCBB96BJZC35ZYL	2	2	0	0	0	1014	V	T
1	A3VHDQR8A9JJ4F:3HXCEECSQNUQQBZGCBB96BJZC35ZYL	3	3	0	0	0	766	G	V
1	A3VHDQR8A9JJ4F:3HXCEECSQNUQQBZGCBB96BJZC35ZYL	4	4	1	0	1	797	T	G
1	A3VHDQR8A9JJ4F:3HXCEECSQNUQQBZGCBB96BJZC35ZYL	5	5	0	1	1	435	T	T
1	A3VHDQR8A9JJ4F:3HXCEECSQNUQQBZGCBB96BJZC35ZYL	6	6	0	0	0	421	B	T
1	A3VHDQR8A9JJ4F:3HXCEECSQNUQQBZGCBB96BJZC35ZYL	7	7	0	0	0	493	D	B
1	A3VHDQR8A9JJ4F:3HXCEECSQNUQQBZGCBB96BJZC35ZYL	8	8	0	0	0	518	V	D
1	A3VHDQR8A9JJ4F:3HXCEECSQNUQQBZGCBB96BJZC35ZYL	9	9	0	0	0	426	G	V
1	A3VHDQR8A9JJ4F:3HXCEECSQNUQQBZGCBB96BJZC35ZYL	10	10	0	0	0	398	T	G
1	A3VHDQR8A9JJ4F:3HXCEECSQNUQQBZGCBB96BJZC35ZYL	11	11	0	0	0	529	V	T
1	A3VHDQR8A9JJ4F:3HXCEECSQNUQQBZGCBB96BJZC35ZYL	12	12	1	1	0	601	V	V
1	A3VHDQR8A9JJ4F:3HXCEECSQNUQQBZGCBB96BJZC35ZYL	13	13	0	0	0	384	B	V
1	A3VHDQR8A9JJ4F:3HXCEECSQNUQQBZGCBB96BJZC35ZYL	14	14	0	0	0	619	T	B
1	A3VHDQR8A9JJ4F:3HXCEECSQNUQQBZGCBB96BJZC35ZYL	15	15	0	0	0	952	B	T
1	A3VHDQR8A9JJ4F:3HXCEECSQNUQQBZGCBB96BJZC35ZYL	16	16	1	1	0	642	B	B
1	A3VHDQR8A9JJ4F:3HXCEECSQNUQQBZGCBB96BJZC35ZYL	17	17	0	0	0	724	V	B
1	A3VHDQR8A9JJ4F:3HXCEECSQNUQQBZGCBB96BJZC35ZYL	18	18	0	0	0	547	G	V
1	A3VHDQR8A9JJ4F:3HXCEECSQNUQQBZGCBB96BJZC35ZYL	19	19	0	0	0	464	B	G
1	A3VHDQR8A9JJ4F:3HXCEECSQNUQQBZGCBB96BJZC35ZYL	20	20	0	0	0	781	D	B
1	A3VHDQR8A9JJ4F:3HXCEECSQNUQQBZGCBB96BJZC35ZYL	21	21	0	0	0	617	G	D
1	A3VHDQR8A9JJ4F:3HXCEECSQNUQQBZGCBB96BJZC35ZYL	22	22	0	0	0	516	V	G
1	A3VHDQR8A9JJ4F:3HXCEECSQNUQQBZGCBB96BJZC35ZYL	23	23	0	0	0	465	T	V
1	A3VHDQR8A9JJ4F:3HXCEECSQNUQQBZGCBB96BJZC35ZYL	24	24	0	0	0	952	B	T
1	A3VHDQR8A9JJ4F:3HXCEECSQNUQQBZGCBB96BJZC35ZYL	25	25	1	1	0	771	B	B
1	A3VHDQR8A9JJ4F:3HXCEECSQNUQQBZGCBB96BJZC35ZYL	26	26	1	0	1	1054	T	B
1	A3VHDQR8A9JJ4F:3HXCEECSQNUQQBZGCBB96BJZC35ZYL	27	27	1	1	0	699	T	T
1	A3VHDQR8A9JJ4F:3HXCEECSQNUQQBZGCBB96BJZC35ZYL	28	28	1	0	1	1105	G	T
1	A3VHDQR8A9JJ4F:3HXCEECSQNUQQBZGCBB96BJZC35ZYL	29	29	0	1	1	571	G	G
1	A3VHDQR8A9JJ4F:3HXCEECSQNUQQBZGCBB96BJZC35ZYL	30	30	1	1	0	766	G	G
1	A3VHDQR8A9JJ4F:3HXCEECSQNUQQBZGCBB96BJZC35ZYL	31	31	1	1	0	530	G	G
1	A3VHDQR8A9JJ4F:3HXCEECSQNUQQBZGCBB96BJZC35ZYL	32	32	1	1	0	593	G	G
1	A3VHDQR8A9JJ4F:3HXCEECSQNUQQBZGCBB96BJZC35ZYL	33	33	0	0	0	586	V	G
1	A3VHDQR8A9JJ4F:3HXCEECSQNUQQBZGCBB96BJZC35ZYL	34	34	0	0	0	572	B	V
1	A3VHDQR8A9JJ4F:3HXCEECSQNUQQBZGCBB96BJZC35ZYL	35	35	0	0	0	709	G	B
1	A3VHDQR8A9JJ4F:3HXCEECSQNUQQBZGCBB96BJZC35ZYL	36	36	0	0	0	445	B	G
1	A3VHDQR8A9JJ4F:3HXCEECSQNUQQBZGCBB96BJZC35ZYL	37	37	0	0	0	544	G	B
1	A3VHDQR8A9JJ4F:3HXCEECSQNUQQBZGCBB96BJZC35ZYL	38	38	0	0	0	607	D	G
1	A3VHDQR8A9JJ4F:3HXCEECSQNUQQBZGCBB96BJZC35ZYL	39	39	1	1	0	744	D	D
1	A3VHDQR8A9JJ4F:3HXCEECSQNUQQBZGCBB96BJZC35ZYL	40	40	0	0	0	542	B	D
1	A3VHDQR8A9JJ4F:3HXCEECSQNUQQBZGCBB96BJZC35ZYL	41	41	0	0	0	684	G	B
1	A3VHDQR8A9JJ4F:3HXCEECSQNUQQBZGCBB96BJZC35ZYL	42	42	0	1	1	537	G	G
1	A3VHDQR8A9JJ4F:3HXCEECSQNUQQBZGCBB96BJZC35ZYL	43	43	0	0	0	521	B	G
1	A3VHDQR8A9JJ4F:3HXCEECSQNUQQBZGCBB96BJZC35ZYL	44	44	1	1	0	581	B	B
1	A3VHDQR8A9JJ4F:3HXCEECSQNUQQBZGCBB96BJZC35ZYL	45	45	0	0	0	426	V	B
1	A3VHDQR8A9JJ4F:3HXCEECSQNUQQBZGCBB96BJZC35ZYL	46	46	0	0	0	470	T	V
1	A3VHDQR8A9JJ4F:3HXCEECSQNUQQBZGCBB96BJZC35ZYL	47	47	1	1	0	699	T	T
1	A3VHDQR8A9JJ4F:3HXCEECSQNUQQBZGCBB96BJZC35ZYL	48	48	1	1	0	689	T	T
1	A3VHDQR8A9JJ4F:3HXCEECSQNUQQBZGCBB96BJZC35ZYL	49	49	0	0	0	482	B	T
1	A3VHDQR8A9JJ4F:3HXCEECSQNUQQBZGCBB96BJZC35ZYL	50	50	1	1	0	743	B	B
1	A3VHDQR8A9JJ4F:3HXCEECSQNUQQBZGCBB96BJZC35ZYL	51	51	0	0	0	786	B
1	A3VHDQR8A9JJ4F:3HXCEECSQNUQQBZGCBB96BJZC35ZYL	52	52	0	0	0	391	T	B
1	A3VHDQR8A9JJ4F:3HXCEECSQNUQQBZGCBB96BJZC35ZYL	53	53	0	0	0	388	V	T
1	A3VHDQR8A9JJ4F:3HXCEECSQNUQQBZGCBB96BJZC35ZYL	54	54	0	0	0	500	T	V
1	A3VHDQR8A9JJ4F:3HXCEECSQNUQQBZGCBB96BJZC35ZYL	55	55	0	0	0	508	B	T
1	A3VHDQR8A9JJ4F:3HXCEECSQNUQQBZGCBB96BJZC35ZYL	56	56	0	0	0	525	T	B
1	A3VHDQR8A9JJ4F:3HXCEECSQNUQQBZGCBB96BJZC35ZYL	57	57	1	1	0	434	T	T
1	A3VHDQR8A9JJ4F:3HXCEECSQNUQQBZGCBB96BJZC35ZYL	58	58	1	1	0	415	T	T
1	A3VHDQR8A9JJ4F:3HXCEECSQNUQQBZGCBB96BJZC35ZYL	59	59	0	0	0	495	V	T
1	A3VHDQR8A9JJ4F:3HXCEECSQNUQQBZGCBB96BJZC35ZYL	60	60	0	0	0	715	T	V
1	A3VHDQR8A9JJ4F:3HXCEECSQNUQQBZGCBB96BJZC35ZYL	61	61	0	0	0	466	B	T
1	A3VHDQR8A9JJ4F:3HXCEECSQNUQQBZGCBB96BJZC35ZYL	62	62	0	0	0	508	V	B
1	A3VHDQR8A9JJ4F:3HXCEECSQNUQQBZGCBB96BJZC35ZYL	63	63	0	1	1	516	V	V
1	A3VHDQR8A9JJ4F:3HXCEECSQNUQQBZGCBB96BJZC35ZYL	64	64	0	0	0	488	T	V
1	A3VHDQR8A9JJ4F:3HXCEECSQNUQQBZGCBB96BJZC35ZYL	65	65	0	0	0	482	B	T
1	A3VHDQR8A9JJ4F:3HXCEECSQNUQQBZGCBB96BJZC35ZYL	66	66	0	0	0	568	T	B
1	A3VHDQR8A9JJ4F:3HXCEECSQNUQQBZGCBB96BJZC35ZYL	67	67	0	0	0	417	G	T
1	A3VHDQR8A9JJ4F:3HXCEECSQNUQQBZGCBB96BJZC35ZYL	68	68	0	0	0	474	V	G
1	A3VHDQR8A9JJ4F:3HXCEECSQNUQQBZGCBB96BJZC35ZYL	69	69	0	0	0	471	D	V
1	A3VHDQR8A9JJ4F:3HXCEECSQNUQQBZGCBB96BJZC35ZYL	70	70	0	0	0	469	G	D
1	A3VHDQR8A9JJ4F:3HXCEECSQNUQQBZGCBB96BJZC35ZYL	71	71	0	0	0	503	T	G
1	A3VHDQR8A9JJ4F:3HXCEECSQNUQQBZGCBB96BJZC35ZYL	72	72	0	0	0	468	G	T
1	A3VHDQR8A9JJ4F:3HXCEECSQNUQQBZGCBB96BJZC35ZYL	73	73	0	0	0	422	D	G
1	A3VHDQR8A9JJ4F:3HXCEECSQNUQQBZGCBB96BJZC35ZYL	74	74	1	1	0	566	D	D
1	A3VHDQR8A9JJ4F:3HXCEECSQNUQQBZGCBB96BJZC35ZYL	75	75	0	0	0	450	G	D
1	A3VHDQR8A9JJ4F:3HXCEECSQNUQQBZGCBB96BJZC35ZYL	76	76	0	0	0	505	B	G
1	A3VHDQR8A9JJ4F:3HXCEECSQNUQQBZGCBB96BJZC35ZYL	77	77	0	0	0	509	D	B
1	A3VHDQR8A9JJ4F:3HXCEECSQNUQQBZGCBB96BJZC35ZYL	78	78	1	0	1	572	B	D
1	A3VHDQR8A9JJ4F:3HXCEECSQNUQQBZGCBB96BJZC35ZYL	79	79	0	0	0	445	D	B
1	A3VHDQR8A9JJ4F:3HXCEECSQNUQQBZGCBB96BJZC35ZYL	80	80	1	1	0	544	D	D
1	A3VHDQR8A9JJ4F:3HXCEECSQNUQQBZGCBB96BJZC35ZYL	81	81	1	1	0	640	D	D
1	A3VHDQR8A9JJ4F:3HXCEECSQNUQQBZGCBB96BJZC35ZYL	82	82	1	1	0	831	D	D
1	A3VHDQR8A9JJ4F:3HXCEECSQNUQQBZGCBB96BJZC35ZYL	83	83	1	0	1	1316	T	D
1	A3VHDQR8A9JJ4F:3HXCEECSQNUQQBZGCBB96BJZC35ZYL	84	84	0	0	0	744	B	T
1	A3VHDQR8A9JJ4F:3HXCEECSQNUQQBZGCBB96BJZC35ZYL	85	85	0	0	0	1037	T	B
1	A3VHDQR8A9JJ4F:3HXCEECSQNUQQBZGCBB96BJZC35ZYL	86	86	0	0	0	949	B	T
1	A3VHDQR8A9JJ4F:3HXCEECSQNUQQBZGCBB96BJZC35ZYL	87	87	1	1	0	737	B	B
1	A3VHDQR8A9JJ4F:3HXCEECSQNUQQBZGCBB96BJZC35ZYL	88	88	0	0	0	517	V	B
1	A3VHDQR8A9JJ4F:3HXCEECSQNUQQBZGCBB96BJZC35ZYL	89	89	0	0	0	759	B	V
1	A3VHDQR8A9JJ4F:3HXCEECSQNUQQBZGCBB96BJZC35ZYL	90	90	0	0	0	766	G	B
1	A3VHDQR8A9JJ4F:3HXCEECSQNUQQBZGCBB96BJZC35ZYL	91	91	0	0	0	789	T	G
1	A3VHDQR8A9JJ4F:3HXCEECSQNUQQBZGCBB96BJZC35ZYL	92	92	0	1	1	732	T	T
1	A3VHDQR8A9JJ4F:3HXCEECSQNUQQBZGCBB96BJZC35ZYL	93	93	0	0	0	555	B	T
1	A3VHDQR8A9JJ4F:3HXCEECSQNUQQBZGCBB96BJZC35ZYL	94	94	0	0	0	599	T	B
1	A3VHDQR8A9JJ4F:3HXCEECSQNUQQBZGCBB96BJZC35ZYL	95	95	1	1	0	546	T	T
1	A3VHDQR8A9JJ4F:3HXCEECSQNUQQBZGCBB96BJZC35ZYL	96	96	1	1	0	614	T	T
1	A3VHDQR8A9JJ4F:3HXCEECSQNUQQBZGCBB96BJZC35ZYL	97	97	0	0	0	480	G	T
1	A3VHDQR8A9JJ4F:3HXCEECSQNUQQBZGCBB96BJZC35ZYL	98	98	0	0	0	508	D	G
1	A3VHDQR8A9JJ4F:3HXCEECSQNUQQBZGCBB96BJZC35ZYL	99	99	0	0	0	426	G	D
1	A3VHDQR8A9JJ4F:3HXCEECSQNUQQBZGCBB96BJZC35ZYL	100	100	0	0	0	482	V	G
2	A3VHDQR8A9JJ4F:3HXCEECSQNUQQBZGCBB96BJZC35ZYL	101	1	0	0	0	1062	T
2	A3VHDQR8A9JJ4F:3HXCEECSQNUQQBZGCBB96BJZC35ZYL	102	2	0	0	0	360	G
2	A3VHDQR8A9JJ4F:3HXCEECSQNUQQBZGCBB96BJZC35ZYL	103	3	0	0	0	404	V	T
2	A3VHDQR8A9JJ4F:3HXCEECSQNUQQBZGCBB96BJZC35ZYL	104	4	0	0	0	232	B	G
2	A3VHDQR8A9JJ4F:3HXCEECSQNUQQBZGCBB96BJZC35ZYL	105	5	0	0	0	16	B	V
2	A3VHDQR8A9JJ4F:3HXCEECSQNUQQBZGCBB96BJZC35ZYL	106	6	0	0	0	436	V	B
2	A3VHDQR8A9JJ4F:3HXCEECSQNUQQBZGCBB96BJZC35ZYL	107	7	0	0	0	442	T	B
2	A3VHDQR8A9JJ4F:3HXCEECSQNUQQBZGCBB96BJZC35ZYL	108	8	1	1	0	419	V	V
2	A3VHDQR8A9JJ4F:3HXCEECSQNUQQBZGCBB96BJZC35ZYL	109	9	0	0	0	342	B	T
2	A3VHDQR8A9JJ4F:3HXCEECSQNUQQBZGCBB96BJZC35ZYL	110	10	0	0	0	326	G	V
2	A3VHDQR8A9JJ4F:3HXCEECSQNUQQBZGCBB96BJZC35ZYL	111	11	1	1	0	461	B	B
2	A3VHDQR8A9JJ4F:3HXCEECSQNUQQBZGCBB96BJZC35ZYL	112	12	0	0	0	308	T	G
2	A3VHDQR8A9JJ4F:3HXCEECSQNUQQBZGCBB96BJZC35ZYL	113	13	0	0	0	347	T	B
2	A3VHDQR8A9JJ4F:3HXCEECSQNUQQBZGCBB96BJZC35ZYL	114	14	1	1	0	458	T	T
2	A3VHDQR8A9JJ4F:3HXCEECSQNUQQBZGCBB96BJZC35ZYL	115	15	0	0	0	524	V	T
2	A3VHDQR8A9JJ4F:3HXCEECSQNUQQBZGCBB96BJZC35ZYL	116	16	0	1	1	516	T	T
2	A3VHDQR8A9JJ4F:3HXCEECSQNUQQBZGCBB96BJZC35ZYL	117	17	1	1	0	393	V	V
2	A3VHDQR8A9JJ4F:3HXCEECSQNUQQBZGCBB96BJZC35ZYL	118	18	0	0	0	298	D	T
2	A3VHDQR8A9JJ4F:3HXCEECSQNUQQBZGCBB96BJZC35ZYL	119	19	0	1	1	486	V	V
2	A3VHDQR8A9JJ4F:3HXCEECSQNUQQBZGCBB96BJZC35ZYL	120	20	0	0	0	525	B	D
2	A3VHDQR8A9JJ4F:3HXCEECSQNUQQBZGCBB96BJZC35ZYL	121	21	0	0	0	425	G	V
2	A3VHDQR8A9JJ4F:3HXCEECSQNUQQBZGCBB96BJZC35ZYL	122	22	0	0	0	672	D	B
2	A3VHDQR8A9JJ4F:3HXCEECSQNUQQBZGCBB96BJZC35ZYL	123	23	1	0	1	725	V	G
2	A3VHDQR8A9JJ4F:3HXCEECSQNUQQBZGCBB96BJZC35ZYL	124	24	0	0	0	423	B	D
2	A3VHDQR8A9JJ4F:3HXCEECSQNUQQBZGCBB96BJZC35ZYL	125	25	0	0	0	682	B	V
2	A3VHDQR8A9JJ4F:3HXCEECSQNUQQBZGCBB96BJZC35ZYL	126	26	1	0	1	517	V	B
2	A3VHDQR8A9JJ4F:3HXCEECSQNUQQBZGCBB96BJZC35ZYL	127	27	0	0	0	376	V	B
2	A3VHDQR8A9JJ4F:3HXCEECSQNUQQBZGCBB96BJZC35ZYL	128	28	0	0	0	483	D	V
2	A3VHDQR8A9JJ4F:3HXCEECSQNUQQBZGCBB96BJZC35ZYL	129	29	0	0	0	540	T	V
2	A3VHDQR8A9JJ4F:3HXCEECSQNUQQBZGCBB96BJZC35ZYL	130	30	1	0	1	620	B	D
2	A3VHDQR8A9JJ4F:3HXCEECSQNUQQBZGCBB96BJZC35ZYL	131	31	0	0	0	304	B	T
2	A3VHDQR8A9JJ4F:3HXCEECSQNUQQBZGCBB96BJZC35ZYL	132	32	0	0	0	510	V	B
2	A3VHDQR8A9JJ4F:3HXCEECSQNUQQBZGCBB96BJZC35ZYL	133	33	0	0	0	499	D	B
2	A3VHDQR8A9JJ4F:3HXCEECSQNUQQBZGCBB96BJZC35ZYL	134	34	0	0	0	458	G	V
2	A3VHDQR8A9JJ4F:3HXCEECSQNUQQBZGCBB96BJZC35ZYL	135	35	1	0	1	577	G	D
2	A3VHDQR8A9JJ4F:3HXCEECSQNUQQBZGCBB96BJZC35ZYL	136	36	1	1	0	549	G	G
2	A3VHDQR8A9JJ4F:3HXCEECSQNUQQBZGCBB96BJZC35ZYL	137	37	0	0	0	481	B	G
2	A3VHDQR8A9JJ4F:3HXCEECSQNUQQBZGCBB96BJZC35ZYL	138	38	0	0	0	506	D	G
2	A3VHDQR8A9JJ4F:3HXCEECSQNUQQBZGCBB96BJZC35ZYL	139	39	0	0	0	509	V	B
2	A3VHDQR8A9JJ4F:3HXCEECSQNUQQBZGCBB96BJZC35ZYL	140	40	0	0	0	510	V	D
2	A3VHDQR8A9JJ4F:3HXCEECSQNUQQBZGCBB96BJZC35ZYL	141	41	0	0	0	494	D	V
2	A3VHDQR8A9JJ4F:3HXCEECSQNUQQBZGCBB96BJZC35ZYL	142	42	1	0	1	461	G	V
2	A3VHDQR8A9JJ4F:3HXCEECSQNUQQBZGCBB96BJZC35ZYL	143	43	0	0	0	408	V	D
2	A3VHDQR8A9JJ4F:3HXCEECSQNUQQBZGCBB96BJZC35ZYL	144	44	0	0	0	475	B	G
2	A3VHDQR8A9JJ4F:3HXCEECSQNUQQBZGCBB96BJZC35ZYL	145	45	0	0	0	527	D	V
2	A3VHDQR8A9JJ4F:3HXCEECSQNUQQBZGCBB96BJZC35ZYL	146	46	0	0	0	676	G	B
2	A3VHDQR8A9JJ4F:3HXCEECSQNUQQBZGCBB96BJZC35ZYL	147	47	1	0	1	699	V	D
2	A3VHDQR8A9JJ4F:3HXCEECSQNUQQBZGCBB96BJZC35ZYL	148	48	0	0	0	399	D	G
2	A3VHDQR8A9JJ4F:3HXCEECSQNUQQBZGCBB96BJZC35ZYL	149	49	0	0	0	531	D	V
2	A3VHDQR8A9JJ4F:3HXCEECSQNUQQBZGCBB96BJZC35ZYL	150	50	0	0	0	715	G	D
2	A3VHDQR8A9JJ4F:3HXCEECSQNUQQBZGCBB96BJZC35ZYL	151	51	0	0	0	691	T
2	A3VHDQR8A9JJ4F:3HXCEECSQNUQQBZGCBB96BJZC35ZYL	152	52	0	0	0	445	V
2	A3VHDQR8A9JJ4F:3HXCEECSQNUQQBZGCBB96BJZC35ZYL	153	53	0	0	0	575	G	T
2	A3VHDQR8A9JJ4F:3HXCEECSQNUQQBZGCBB96BJZC35ZYL	154	54	1	1	0	501	V	V
2	A3VHDQR8A9JJ4F:3HXCEECSQNUQQBZGCBB96BJZC35ZYL	155	55	0	0	0	519	D	G
2	A3VHDQR8A9JJ4F:3HXCEECSQNUQQBZGCBB96BJZC35ZYL	156	56	0	0	0	431	T	V
2	A3VHDQR8A9JJ4F:3HXCEECSQNUQQBZGCBB96BJZC35ZYL	157	57	0	0	0	480	T	D
2	A3VHDQR8A9JJ4F:3HXCEECSQNUQQBZGCBB96BJZC35ZYL	158	58	0	0	0	476	D	T
2	A3VHDQR8A9JJ4F:3HXCEECSQNUQQBZGCBB96BJZC35ZYL	159	59	0	1	1	540	T	T
2	A3VHDQR8A9JJ4F:3HXCEECSQNUQQBZGCBB96BJZC35ZYL	160	60	1	0	1	704	T	D
2	A3VHDQR8A9JJ4F:3HXCEECSQNUQQBZGCBB96BJZC35ZYL	161	61	0	0	0	409	B	T
2	A3VHDQR8A9JJ4F:3HXCEECSQNUQQBZGCBB96BJZC35ZYL	162	62	0	0	0	417	G	T
2	A3VHDQR8A9JJ4F:3HXCEECSQNUQQBZGCBB96BJZC35ZYL	163	63	1	1	0	486	B	B
2	A3VHDQR8A9JJ4F:3HXCEECSQNUQQBZGCBB96BJZC35ZYL	164	64	0	0	0	277	B	G
2	A3VHDQR8A9JJ4F:3HXCEECSQNUQQBZGCBB96BJZC35ZYL	165	65	0	0	0	436	D	B
2	A3VHDQR8A9JJ4F:3HXCEECSQNUQQBZGCBB96BJZC35ZYL	166	66	0	0	0	410	V	B
2	A3VHDQR8A9JJ4F:3HXCEECSQNUQQBZGCBB96BJZC35ZYL	167	67	0	0	0	400	V	D
2	A3VHDQR8A9JJ4F:3HXCEECSQNUQQBZGCBB96BJZC35ZYL	168	68	0	0	0	469	T	V
2	A3VHDQR8A9JJ4F:3HXCEECSQNUQQBZGCBB96BJZC35ZYL	169	69	1	0	1	488	B	V
2	A3VHDQR8A9JJ4F:3HXCEECSQNUQQBZGCBB96BJZC35ZYL	170	70	0	0	0	447	V	T
2	A3VHDQR8A9JJ4F:3HXCEECSQNUQQBZGCBB96BJZC35ZYL	171	71	0	0	0	477	D	B
2	A3VHDQR8A9JJ4F:3HXCEECSQNUQQBZGCBB96BJZC35ZYL	172	72	0	0	0	434	D	V
2	A3VHDQR8A9JJ4F:3HXCEECSQNUQQBZGCBB96BJZC35ZYL	173	73	0	0	0	469	B	D
2	A3VHDQR8A9JJ4F:3HXCEECSQNUQQBZGCBB96BJZC35ZYL	174	74	1	1	0	569	D	D
2	A3VHDQR8A9JJ4F:3HXCEECSQNUQQBZGCBB96BJZC35ZYL	175	75	0	1	1	522	B	B
2	A3VHDQR8A9JJ4F:3HXCEECSQNUQQBZGCBB96BJZC35ZYL	176	76	0	0	0	369	T	D
2	A3VHDQR8A9JJ4F:3HXCEECSQNUQQBZGCBB96BJZC35ZYL	177	77	0	0	0	460	V	B
2	A3VHDQR8A9JJ4F:3HXCEECSQNUQQBZGCBB96BJZC35ZYL	178	78	0	0	0	397	B	T
2	A3VHDQR8A9JJ4F:3HXCEECSQNUQQBZGCBB96BJZC35ZYL	179	79	1	0	1	478	G	V
2	A3VHDQR8A9JJ4F:3HXCEECSQNUQQBZGCBB96BJZC35ZYL	180	80	0	1	1	419	B	B
2	A3VHDQR8A9JJ4F:3HXCEECSQNUQQBZGCBB96BJZC35ZYL	181	81	0	1	1	409	G	G
2	A3VHDQR8A9JJ4F:3HXCEECSQNUQQBZGCBB96BJZC35ZYL	182	82	0	0	0	468	G	B
2	A3VHDQR8A9JJ4F:3HXCEECSQNUQQBZGCBB96BJZC35ZYL	183	83	1	0	1	640	V	G
2	A3VHDQR8A9JJ4F:3HXCEECSQNUQQBZGCBB96BJZC35ZYL	184	84	0	0	0	383	D	G
2	A3VHDQR8A9JJ4F:3HXCEECSQNUQQBZGCBB96BJZC35ZYL	185	85	0	0	0	495	G	V
2	A3VHDQR8A9JJ4F:3HXCEECSQNUQQBZGCBB96BJZC35ZYL	186	86	0	0	0	346	G	D
2	A3VHDQR8A9JJ4F:3HXCEECSQNUQQBZGCBB96BJZC35ZYL	187	87	0	0	0	448	V	G
2	A3VHDQR8A9JJ4F:3HXCEECSQNUQQBZGCBB96BJZC35ZYL	188	88	1	0	1	407	T	G
2	A3VHDQR8A9JJ4F:3HXCEECSQNUQQBZGCBB96BJZC35ZYL	189	89	0	0	0	398	B	V
2	A3VHDQR8A9JJ4F:3HXCEECSQNUQQBZGCBB96BJZC35ZYL	190	90	0	0	0	478	D	T
2	A3VHDQR8A9JJ4F:3HXCEECSQNUQQBZGCBB96BJZC35ZYL	191	91	1	0	1	305	T	B
2	A3VHDQR8A9JJ4F:3HXCEECSQNUQQBZGCBB96BJZC35ZYL	192	92	0	1	1	266	D	D
2	A3VHDQR8A9JJ4F:3HXCEECSQNUQQBZGCBB96BJZC35ZYL	193	93	0	1	1	465	T	T
2	A3VHDQR8A9JJ4F:3HXCEECSQNUQQBZGCBB96BJZC35ZYL	194	94	0	0	0	369	B	D
2	A3VHDQR8A9JJ4F:3HXCEECSQNUQQBZGCBB96BJZC35ZYL	195	95	1	1	0	430	T	T
2	A3VHDQR8A9JJ4F:3HXCEECSQNUQQBZGCBB96BJZC35ZYL	196	96	1	0	1	391	T	B
2	A3VHDQR8A9JJ4F:3HXCEECSQNUQQBZGCBB96BJZC35ZYL	197	97	0	0	0	420	G	T
2	A3VHDQR8A9JJ4F:3HXCEECSQNUQQBZGCBB96BJZC35ZYL	198	98	0	0	0	418	B	T
2	A3VHDQR8A9JJ4F:3HXCEECSQNUQQBZGCBB96BJZC35ZYL	199	99	0	1	1	420	G	G
2	A3VHDQR8A9JJ4F:3HXCEECSQNUQQBZGCBB96BJZC35ZYL	200	100	1	0	1	611	V	B
3	A3VHDQR8A9JJ4F:3HXCEECSQNUQQBZGCBB96BJZC35ZYL	201	1	0	0	0	530	B
3	A3VHDQR8A9JJ4F:3HXCEECSQNUQQBZGCBB96BJZC35ZYL	202	2	0	0	0	228	T
3	A3VHDQR8A9JJ4F:3HXCEECSQNUQQBZGCBB96BJZC35ZYL	203	3	0	0	0	308	V
3	A3VHDQR8A9JJ4F:3HXCEECSQNUQQBZGCBB96BJZC35ZYL	204	4	0	0	0	446	T	B
3	A3VHDQR8A9JJ4F:3HXCEECSQNUQQBZGCBB96BJZC35ZYL	205	5	0	0	0	570	V	T
3	A3VHDQR8A9JJ4F:3HXCEECSQNUQQBZGCBB96BJZC35ZYL	206	6	0	1	1	648	V	V
3	A3VHDQR8A9JJ4F:3HXCEECSQNUQQBZGCBB96BJZC35ZYL	207	7	1	1	0	539	T	T
3	A3VHDQR8A9JJ4F:3HXCEECSQNUQQBZGCBB96BJZC35ZYL	208	8	1	0	1	442	T	V
3	A3VHDQR8A9JJ4F:3HXCEECSQNUQQBZGCBB96BJZC35ZYL	209	9	0	1	1	291	V	V
3	A3VHDQR8A9JJ4F:3HXCEECSQNUQQBZGCBB96BJZC35ZYL	210	10	0	0	0	348	D	T
3	A3VHDQR8A9JJ4F:3HXCEECSQNUQQBZGCBB96BJZC35ZYL	211	11	0	0	0	394	B	T
3	A3VHDQR8A9JJ4F:3HXCEECSQNUQQBZGCBB96BJZC35ZYL	212	12	1	0	1	542	B	V
3	A3VHDQR8A9JJ4F:3HXCEECSQNUQQBZGCBB96BJZC35ZYL	213	13	1	0	1	337	T	D
3	A3VHDQR8A9JJ4F:3HXCEECSQNUQQBZGCBB96BJZC35ZYL	214	14	0	0	0	82	T	B
3	A3VHDQR8A9JJ4F:3HXCEECSQNUQQBZGCBB96BJZC35ZYL	215	15	0	0	0	267	G	B
3	A3VHDQR8A9JJ4F:3HXCEECSQNUQQBZGCBB96BJZC35ZYL	216	16	0	1	1	278	T	T
3	A3VHDQR8A9JJ4F:3HXCEECSQNUQQBZGCBB96BJZC35ZYL	217	17	1	0	1	423	B	T
3	A3VHDQR8A9JJ4F:3HXCEECSQNUQQBZGCBB96BJZC35ZYL	218	18	0	0	0	221	B	G
3	A3VHDQR8A9JJ4F:3HXCEECSQNUQQBZGCBB96BJZC35ZYL	219	19	0	0	0	224	B	T
3	A3VHDQR8A9JJ4F:3HXCEECSQNUQQBZGCBB96BJZC35ZYL	220	20	1	1	0	392	B	B
3	A3VHDQR8A9JJ4F:3HXCEECSQNUQQBZGCBB96BJZC35ZYL	221	21	0	0	0	290	V	B
3	A3VHDQR8A9JJ4F:3HXCEECSQNUQQBZGCBB96BJZC35ZYL	222	22	0	1	1	311	B	B
3	A3VHDQR8A9JJ4F:3HXCEECSQNUQQBZGCBB96BJZC35ZYL	223	23	0	1	1	374	B	B
3	A3VHDQR8A9JJ4F:3HXCEECSQNUQQBZGCBB96BJZC35ZYL	224	24	0	0	0	649	G	V
3	A3VHDQR8A9JJ4F:3HXCEECSQNUQQBZGCBB96BJZC35ZYL	225	25	0	0	0	450	G	B
3	A3VHDQR8A9JJ4F:3HXCEECSQNUQQBZGCBB96BJZC35ZYL	226	26	0	0	0	480	G	B
3	A3VHDQR8A9JJ4F:3HXCEECSQNUQQBZGCBB96BJZC35ZYL	227	27	0	0	0	730	V	G
3	A3VHDQR8A9JJ4F:3HXCEECSQNUQQBZGCBB96BJZC35ZYL	228	28	0	0	0	529	V	G
3	A3VHDQR8A9JJ4F:3HXCEECSQNUQQBZGCBB96BJZC35ZYL	229	29	0	0	0	487	B	G
3	A3VHDQR8A9JJ4F:3HXCEECSQNUQQBZGCBB96BJZC35ZYL	230	30	1	1	0	402	V	V
3	A3VHDQR8A9JJ4F:3HXCEECSQNUQQBZGCBB96BJZC35ZYL	231	31	0	0	0	416	B	V
3	A3VHDQR8A9JJ4F:3HXCEECSQNUQQBZGCBB96BJZC35ZYL	232	32	0	0	0	554	D	B
3	A3VHDQR8A9JJ4F:3HXCEECSQNUQQBZGCBB96BJZC35ZYL	233	33	0	0	0	440	D	V
3	A3VHDQR8A9JJ4F:3HXCEECSQNUQQBZGCBB96BJZC35ZYL	234	34	0	0	0	531	T	B
3	A3VHDQR8A9JJ4F:3HXCEECSQNUQQBZGCBB96BJZC35ZYL	235	35	0	0	0	423	B	D
3	A3VHDQR8A9JJ4F:3HXCEECSQNUQQBZGCBB96BJZC35ZYL	236	36	0	0	0	462	T	D
3	A3VHDQR8A9JJ4F:3HXCEECSQNUQQBZGCBB96BJZC35ZYL	237	37	1	0	1	365	D	T
3	A3VHDQR8A9JJ4F:3HXCEECSQNUQQBZGCBB96BJZC35ZYL	238	38	0	0	0	347	T	B
3	A3VHDQR8A9JJ4F:3HXCEECSQNUQQBZGCBB96BJZC35ZYL	239	39	0	0	0	430	B	T
3	A3VHDQR8A9JJ4F:3HXCEECSQNUQQBZGCBB96BJZC35ZYL	240	40	0	1	1	361	D	D
3	A3VHDQR8A9JJ4F:3HXCEECSQNUQQBZGCBB96BJZC35ZYL	241	41	0	0	0	538	G	T
3	A3VHDQR8A9JJ4F:3HXCEECSQNUQQBZGCBB96BJZC35ZYL	242	42	0	0	0	608	G	B
3	A3VHDQR8A9JJ4F:3HXCEECSQNUQQBZGCBB96BJZC35ZYL	243	43	1	0	1	424	T	D
3	A3VHDQR8A9JJ4F:3HXCEECSQNUQQBZGCBB96BJZC35ZYL	244	44	0	1	1	387	G	G
3	A3VHDQR8A9JJ4F:3HXCEECSQNUQQBZGCBB96BJZC35ZYL	245	45	0	1	1	542	G	G
3	A3VHDQR8A9JJ4F:3HXCEECSQNUQQBZGCBB96BJZC35ZYL	246	46	0	0	0	541	B	T
3	A3VHDQR8A9JJ4F:3HXCEECSQNUQQBZGCBB96BJZC35ZYL	247	47	0	0	0	488	V	G
3	A3VHDQR8A9JJ4F:3HXCEECSQNUQQBZGCBB96BJZC35ZYL	248	48	1	0	1	447	T	G
3	A3VHDQR8A9JJ4F:3HXCEECSQNUQQBZGCBB96BJZC35ZYL	249	49	0	0	0	272	T	B
3	A3VHDQR8A9JJ4F:3HXCEECSQNUQQBZGCBB96BJZC35ZYL	250	50	0	0	0	407	B	V
3	A3VHDQR8A9JJ4F:3HXCEECSQNUQQBZGCBB96BJZC35ZYL	251	51	0	0	0	603	V
3	A3VHDQR8A9JJ4F:3HXCEECSQNUQQBZGCBB96BJZC35ZYL	252	52	0	0	0	301	B
3	A3VHDQR8A9JJ4F:3HXCEECSQNUQQBZGCBB96BJZC35ZYL	253	53	0	0	0	399	B
3	A3VHDQR8A9JJ4F:3HXCEECSQNUQQBZGCBB96BJZC35ZYL	254	54	0	0	0	410	B	V
3	A3VHDQR8A9JJ4F:3HXCEECSQNUQQBZGCBB96BJZC35ZYL	255	55	0	1	1	528	B	B
3	A3VHDQR8A9JJ4F:3HXCEECSQNUQQBZGCBB96BJZC35ZYL	256	56	1	0	1	428	V	B
3	A3VHDQR8A9JJ4F:3HXCEECSQNUQQBZGCBB96BJZC35ZYL	257	57	0	1	1	373	B	B
3	A3VHDQR8A9JJ4F:3HXCEECSQNUQQBZGCBB96BJZC35ZYL	258	58	1	1	0	708	B	B
3	A3VHDQR8A9JJ4F:3HXCEECSQNUQQBZGCBB96BJZC35ZYL	259	59	1	0	1	466	B	V
3	A3VHDQR8A9JJ4F:3HXCEECSQNUQQBZGCBB96BJZC35ZYL	260	60	0	0	0	462	T	B
3	A3VHDQR8A9JJ4F:3HXCEECSQNUQQBZGCBB96BJZC35ZYL	261	61	0	0	0	396	T	B
3	A3VHDQR8A9JJ4F:3HXCEECSQNUQQBZGCBB96BJZC35ZYL	262	62	0	0	0	491	G	B
3	A3VHDQR8A9JJ4F:3HXCEECSQNUQQBZGCBB96BJZC35ZYL	263	63	0	0	0	460	V	T
3	A3VHDQR8A9JJ4F:3HXCEECSQNUQQBZGCBB96BJZC35ZYL	264	64	1	1	0	456	T	T
3	A3VHDQR8A9JJ4F:3HXCEECSQNUQQBZGCBB96BJZC35ZYL	265	65	0	0	0	396	B	G
3	A3VHDQR8A9JJ4F:3HXCEECSQNUQQBZGCBB96BJZC35ZYL	266	66	0	0	0	464	T	V
3	A3VHDQR8A9JJ4F:3HXCEECSQNUQQBZGCBB96BJZC35ZYL	267	67	1	1	0	555	T	T
3	A3VHDQR8A9JJ4F:3HXCEECSQNUQQBZGCBB96BJZC35ZYL	268	68	0	1	1	440	B	B
3	A3VHDQR8A9JJ4F:3HXCEECSQNUQQBZGCBB96BJZC35ZYL	269	69	0	0	0	397	V	T
3	A3VHDQR8A9JJ4F:3HXCEECSQNUQQBZGCBB96BJZC35ZYL	270	70	0	0	0	465	G	T
3	A3VHDQR8A9JJ4F:3HXCEECSQNUQQBZGCBB96BJZC35ZYL	271	71	1	0	1	493	D	B
3	A3VHDQR8A9JJ4F:3HXCEECSQNUQQBZGCBB96BJZC35ZYL	272	72	0	0	0	288	T	V
3	A3VHDQR8A9JJ4F:3HXCEECSQNUQQBZGCBB96BJZC35ZYL	273	73	0	1	1	428	G	G
3	A3VHDQR8A9JJ4F:3HXCEECSQNUQQBZGCBB96BJZC35ZYL	274	74	1	0	1	546	B	D
3	A3VHDQR8A9JJ4F:3HXCEECSQNUQQBZGCBB96BJZC35ZYL	275	75	0	0	0	284	V	T
3	A3VHDQR8A9JJ4F:3HXCEECSQNUQQBZGCBB96BJZC35ZYL	276	76	0	0	0	515	D	G
3	A3VHDQR8A9JJ4F:3HXCEECSQNUQQBZGCBB96BJZC35ZYL	277	77	0	0	0	549	G	B
3	A3VHDQR8A9JJ4F:3HXCEECSQNUQQBZGCBB96BJZC35ZYL	278	78	1	0	1	503	G	V
3	A3VHDQR8A9JJ4F:3HXCEECSQNUQQBZGCBB96BJZC35ZYL	279	79	0	0	0	360	B	D
3	A3VHDQR8A9JJ4F:3HXCEECSQNUQQBZGCBB96BJZC35ZYL	280	80	0	0	0	403	T	G
3	A3VHDQR8A9JJ4F:3HXCEECSQNUQQBZGCBB96BJZC35ZYL	281	81	1	0	1	631	B	G
3	A3VHDQR8A9JJ4F:3HXCEECSQNUQQBZGCBB96BJZC35ZYL	282	82	0	0	0	299	D	B
3	A3VHDQR8A9JJ4F:3HXCEECSQNUQQBZGCBB96BJZC35ZYL	283	83	0	0	0	416	D	T
3	A3VHDQR8A9JJ4F:3HXCEECSQNUQQBZGCBB96BJZC35ZYL	284	84	1	0	1	526	D	B
3	A3VHDQR8A9JJ4F:3HXCEECSQNUQQBZGCBB96BJZC35ZYL	285	85	0	0	0	229	B	D
3	A3VHDQR8A9JJ4F:3HXCEECSQNUQQBZGCBB96BJZC35ZYL	286	86	0	0	0	274	V	D
3	A3VHDQR8A9JJ4F:3HXCEECSQNUQQBZGCBB96BJZC35ZYL	287	87	0	0	0	191	G	D
3	A3VHDQR8A9JJ4F:3HXCEECSQNUQQBZGCBB96BJZC35ZYL	288	88	0	0	0	405	D	B
3	A3VHDQR8A9JJ4F:3HXCEECSQNUQQBZGCBB96BJZC35ZYL	289	89	1	1	0	371	V	V
3	A3VHDQR8A9JJ4F:3HXCEECSQNUQQBZGCBB96BJZC35ZYL	290	90	0	0	0	275	D	G
3	A3VHDQR8A9JJ4F:3HXCEECSQNUQQBZGCBB96BJZC35ZYL	291	91	0	0	0	320	G	D
3	A3VHDQR8A9JJ4F:3HXCEECSQNUQQBZGCBB96BJZC35ZYL	292	92	0	0	0	271	B	V
3	A3VHDQR8A9JJ4F:3HXCEECSQNUQQBZGCBB96BJZC35ZYL	293	93	0	0	0	405	G	D
3	A3VHDQR8A9JJ4F:3HXCEECSQNUQQBZGCBB96BJZC35ZYL	294	94	1	0	1	348	B	G
3	A3VHDQR8A9JJ4F:3HXCEECSQNUQQBZGCBB96BJZC35ZYL	295	95	0	0	0	255	G	B
3	A3VHDQR8A9JJ4F:3HXCEECSQNUQQBZGCBB96BJZC35ZYL	296	96	1	0	1	342	T	G
3	A3VHDQR8A9JJ4F:3HXCEECSQNUQQBZGCBB96BJZC35ZYL	297	97	0	0	0	294	V	B
3	A3VHDQR8A9JJ4F:3HXCEECSQNUQQBZGCBB96BJZC35ZYL	298	98	0	0	0	256	B	G
3	A3VHDQR8A9JJ4F:3HXCEECSQNUQQBZGCBB96BJZC35ZYL	299	99	0	0	0	334	D	T
3	A3VHDQR8A9JJ4F:3HXCEECSQNUQQBZGCBB96BJZC35ZYL	300	100	1	0	1	266	G	V
0	A3VHDQR8A9JJ4F:3HXCEECSQNUQQBZGCBB96BJZC35ZYL	301	1	0	0	0	631	V	T
0	A3VHDQR8A9JJ4F:3HXCEECSQNUQQBZGCBB96BJZC35ZYL	302	2	0	0	0	348	D	T
0	A3VHDQR8A9JJ4F:3HXCEECSQNUQQBZGCBB96BJZC35ZYL	303	3	1	1	0	396	T	T
0	A3VHDQR8A9JJ4F:3HXCEECSQNUQQBZGCBB96BJZC35ZYL	304	4	0	0	0	467	D	T
0	A3VHDQR8A9JJ4F:3HXCEECSQNUQQBZGCBB96BJZC35ZYL	305	5	0	0	0	472	V	T
0	A3VHDQR8A9JJ4F:3HXCEECSQNUQQBZGCBB96BJZC35ZYL	306	6	0	0	0	412	G	T
0	A3VHDQR8A9JJ4F:3HXCEECSQNUQQBZGCBB96BJZC35ZYL	307	7	0	0	0	418	G	T
0	A3VHDQR8A9JJ4F:3HXCEECSQNUQQBZGCBB96BJZC35ZYL	308	8	0	0	0	388	G	T
0	A3VHDQR8A9JJ4F:3HXCEECSQNUQQBZGCBB96BJZC35ZYL	309	9	0	0	0	422	B	T
0	A3VHDQR8A9JJ4F:3HXCEECSQNUQQBZGCBB96BJZC35ZYL	310	10	0	0	0	374	D	T
0	A3VHDQR8A9JJ4F:3HXCEECSQNUQQBZGCBB96BJZC35ZYL	311	11	1	1	0	493	T	T
0	A3VHDQR8A9JJ4F:3HXCEECSQNUQQBZGCBB96BJZC35ZYL	312	12	0	0	0	416	D	T
0	A3VHDQR8A9JJ4F:3HXCEECSQNUQQBZGCBB96BJZC35ZYL	313	13	0	0	0	465	D	T
0	A3VHDQR8A9JJ4F:3HXCEECSQNUQQBZGCBB96BJZC35ZYL	314	14	0	0	0	436	G	T
0	A3VHDQR8A9JJ4F:3HXCEECSQNUQQBZGCBB96BJZC35ZYL	315	15	0	0	0	406	B	T
0	A3VHDQR8A9JJ4F:3HXCEECSQNUQQBZGCBB96BJZC35ZYL	316	16	0	0	0	419	D	T
0	A3VHDQR8A9JJ4F:3HXCEECSQNUQQBZGCBB96BJZC35ZYL	317	17	0	0	0	486	G	T
0	A3VHDQR8A9JJ4F:3HXCEECSQNUQQBZGCBB96BJZC35ZYL	318	18	0	0	0	408	G	T
0	A3VHDQR8A9JJ4F:3HXCEECSQNUQQBZGCBB96BJZC35ZYL	319	19	0	0	0	431	B	T
0	A3VHDQR8A9JJ4F:3HXCEECSQNUQQBZGCBB96BJZC35ZYL	320	20	0	0	0	392	G	T
0	A3VHDQR8A9JJ4F:3HXCEECSQNUQQBZGCBB96BJZC35ZYL	321	21	0	0	0	442	V	T
0	A3VHDQR8A9JJ4F:3HXCEECSQNUQQBZGCBB96BJZC35ZYL	322	22	1	1	0	508	T	T
0	A3VHDQR8A9JJ4F:3HXCEECSQNUQQBZGCBB96BJZC35ZYL	323	23	0	0	0	413	G	T
0	A3VHDQR8A9JJ4F:3HXCEECSQNUQQBZGCBB96BJZC35ZYL	324	24	0	0	0	459	V	T
0	A3VHDQR8A9JJ4F:3HXCEECSQNUQQBZGCBB96BJZC35ZYL	325	25	1	1	0	485	T	T
0	A3VHDQR8A9JJ4F:3HXCEECSQNUQQBZGCBB96BJZC35ZYL	326	26	0	0	0	412	B	T
0	A3VHDQR8A9JJ4F:3HXCEECSQNUQQBZGCBB96BJZC35ZYL	327	27	0	0	0	401	V	T
0	A3VHDQR8A9JJ4F:3HXCEECSQNUQQBZGCBB96BJZC35ZYL	328	28	0	0	0	519	D	T
0	A3VHDQR8A9JJ4F:3HXCEECSQNUQQBZGCBB96BJZC35ZYL	329	29	0	0	0	560	G	T
0	A3VHDQR8A9JJ4F:3HXCEECSQNUQQBZGCBB96BJZC35ZYL	330	30	0	0	0	413	D	T
0	A3VHDQR8A9JJ4F:3HXCEECSQNUQQBZGCBB96BJZC35ZYL	331	31	0	0	0	490	B	T
0	A3VHDQR8A9JJ4F:3HXCEECSQNUQQBZGCBB96BJZC35ZYL	332	32	0	0	0	371	B	T
0	A3VHDQR8A9JJ4F:3HXCEECSQNUQQBZGCBB96BJZC35ZYL	333	33	0	0	0	426	G	T
0	A3VHDQR8A9JJ4F:3HXCEECSQNUQQBZGCBB96BJZC35ZYL	334	34	0	0	0	495	V	T
0	A3VHDQR8A9JJ4F:3HXCEECSQNUQQBZGCBB96BJZC35ZYL	335	35	1	1	0	395	T	T
0	A3VHDQR8A9JJ4F:3HXCEECSQNUQQBZGCBB96BJZC35ZYL	336	36	0	1	1	317	T	T
0	A3VHDQR8A9JJ4F:3HXCEECSQNUQQBZGCBB96BJZC35ZYL	337	37	0	0	0	459	B	T
0	A3VHDQR8A9JJ4F:3HXCEECSQNUQQBZGCBB96BJZC35ZYL	338	38	1	1	0	470	T	T
0	A3VHDQR8A9JJ4F:3HXCEECSQNUQQBZGCBB96BJZC35ZYL	339	39	1	1	0	395	T	T
0	A3VHDQR8A9JJ4F:3HXCEECSQNUQQBZGCBB96BJZC35ZYL	340	40	0	0	0	406	D	T
0	A3VHDQR8A9JJ4F:3HXCEECSQNUQQBZGCBB96BJZC35ZYL	341	41	0	0	0	413	D	T
0	A3VHDQR8A9JJ4F:3HXCEECSQNUQQBZGCBB96BJZC35ZYL	342	42	0	0	0	408	D	T
0	A3VHDQR8A9JJ4F:3HXCEECSQNUQQBZGCBB96BJZC35ZYL	343	43	0	0	0	386	G	T
0	A3VHDQR8A9JJ4F:3HXCEECSQNUQQBZGCBB96BJZC35ZYL	344	44	1	1	0	485	T	T
0	A3VHDQR8A9JJ4F:3HXCEECSQNUQQBZGCBB96BJZC35ZYL	345	45	0	0	0	407	B	T
0	A3VHDQR8A9JJ4F:3HXCEECSQNUQQBZGCBB96BJZC35ZYL	346	46	0	0	0	357	B	T
0	A3VHDQR8A9JJ4F:3HXCEECSQNUQQBZGCBB96BJZC35ZYL	347	47	0	0	0	407	B	T
0	A3VHDQR8A9JJ4F:3HXCEECSQNUQQBZGCBB96BJZC35ZYL	348	48	0	0	0	353	D	T
0	A3VHDQR8A9JJ4F:3HXCEECSQNUQQBZGCBB96BJZC35ZYL	349	49	0	0	0	389	G	T
0	A3VHDQR8A9JJ4F:3HXCEECSQNUQQBZGCBB96BJZC35ZYL	350	50	1	1	0	448	T	T
2	A1SHLWKA0UH1IS:3HXCEECSQNUQQBZGCBB96BJZC35ZYL	1	1	0	0	0	591	T
2	A1SHLWKA0UH1IS:3HXCEECSQNUQQBZGCBB96BJZC35ZYL	2	2	0	0	0	561	V
2	A1SHLWKA0UH1IS:3HXCEECSQNUQQBZGCBB96BJZC35ZYL	3	3	0	0	0	444	B	T
2	A1SHLWKA0UH1IS:3HXCEECSQNUQQBZGCBB96BJZC35ZYL	4	4	0	0	0	421	B	V
2	A1SHLWKA0UH1IS:3HXCEECSQNUQQBZGCBB96BJZC35ZYL	5	5	0	0	0	484	G	B
2	A1SHLWKA0UH1IS:3HXCEECSQNUQQBZGCBB96BJZC35ZYL	6	6	0	0	0	400	D	B
2	A1SHLWKA0UH1IS:3HXCEECSQNUQQBZGCBB96BJZC35ZYL	7	7	1	1	0	599	G	G
2	A1SHLWKA0UH1IS:3HXCEECSQNUQQBZGCBB96BJZC35ZYL	8	8	0	1	1	297	D	D
2	A1SHLWKA0UH1IS:3HXCEECSQNUQQBZGCBB96BJZC35ZYL	9	9	0	0	0	385	T	G
2	A1SHLWKA0UH1IS:3HXCEECSQNUQQBZGCBB96BJZC35ZYL	10	10	0	1	1	498	D	D
2	A1SHLWKA0UH1IS:3HXCEECSQNUQQBZGCBB96BJZC35ZYL	11	11	0	0	0	438	V	T
2	A1SHLWKA0UH1IS:3HXCEECSQNUQQBZGCBB96BJZC35ZYL	12	12	0	0	0	478	V	D
2	A1SHLWKA0UH1IS:3HXCEECSQNUQQBZGCBB96BJZC35ZYL	13	13	0	0	0	559	T	V
2	A1SHLWKA0UH1IS:3HXCEECSQNUQQBZGCBB96BJZC35ZYL	14	14	1	1	0	422	V	V
2	A1SHLWKA0UH1IS:3HXCEECSQNUQQBZGCBB96BJZC35ZYL	15	15	0	0	0	386	B	T
2	A1SHLWKA0UH1IS:3HXCEECSQNUQQBZGCBB96BJZC35ZYL	16	16	0	1	1	396	V	V
2	A1SHLWKA0UH1IS:3HXCEECSQNUQQBZGCBB96BJZC35ZYL	17	17	0	0	0	577	T	B
2	A1SHLWKA0UH1IS:3HXCEECSQNUQQBZGCBB96BJZC35ZYL	18	18	0	0	0	599	G	V
2	A1SHLWKA0UH1IS:3HXCEECSQNUQQBZGCBB96BJZC35ZYL	19	19	0	0	0	505	B	T
2	A1SHLWKA0UH1IS:3HXCEECSQNUQQBZGCBB96BJZC35ZYL	20	20	0	0	0	504	V	G
2	A1SHLWKA0UH1IS:3HXCEECSQNUQQBZGCBB96BJZC35ZYL	21	21	0	0	0	544	D	B
2	A1SHLWKA0UH1IS:3HXCEECSQNUQQBZGCBB96BJZC35ZYL	22	22	0	0	0	393	T	V
2	A1SHLWKA0UH1IS:3HXCEECSQNUQQBZGCBB96BJZC35ZYL	23	23	1	0	1	645	T	D
2	A1SHLWKA0UH1IS:3HXCEECSQNUQQBZGCBB96BJZC35ZYL	24	24	0	0	0	259	G	T
2	A1SHLWKA0UH1IS:3HXCEECSQNUQQBZGCBB96BJZC35ZYL	25	25	0	0	0	327	D	T
2	A1SHLWKA0UH1IS:3HXCEECSQNUQQBZGCBB96BJZC35ZYL	26	26	0	0	0	352	V	G
2	A1SHLWKA0UH1IS:3HXCEECSQNUQQBZGCBB96BJZC35ZYL	27	27	0	0	0	435	G	D
2	A1SHLWKA0UH1IS:3HXCEECSQNUQQBZGCBB96BJZC35ZYL	28	28	0	0	0	560	T	V
2	A1SHLWKA0UH1IS:3HXCEECSQNUQQBZGCBB96BJZC35ZYL	29	29	0	0	0	621	D	G
2	A1SHLWKA0UH1IS:3HXCEECSQNUQQBZGCBB96BJZC35ZYL	30	30	0	0	0	565	B	T
2	A1SHLWKA0UH1IS:3HXCEECSQNUQQBZGCBB96BJZC35ZYL	31	31	0	0	0	476	V	D
2	A1SHLWKA0UH1IS:3HXCEECSQNUQQBZGCBB96BJZC35ZYL	32	32	0	0	0	412	T	B
2	A1SHLWKA0UH1IS:3HXCEECSQNUQQBZGCBB96BJZC35ZYL	33	33	0	0	0	424	B	V
2	A1SHLWKA0UH1IS:3HXCEECSQNUQQBZGCBB96BJZC35ZYL	34	34	0	0	0	435	B	T
2	A1SHLWKA0UH1IS:3HXCEECSQNUQQBZGCBB96BJZC35ZYL	35	35	1	0	1	533	T	B
2	A1SHLWKA0UH1IS:3HXCEECSQNUQQBZGCBB96BJZC35ZYL	36	36	0	0	0	388	D	B
2	A1SHLWKA0UH1IS:3HXCEECSQNUQQBZGCBB96BJZC35ZYL	37	37	0	0	0	429	D	T
2	A1SHLWKA0UH1IS:3HXCEECSQNUQQBZGCBB96BJZC35ZYL	38	38	0	0	0	386	B	D
2	A1SHLWKA0UH1IS:3HXCEECSQNUQQBZGCBB96BJZC35ZYL	39	39	0	0	0	420	B	D
2	A1SHLWKA0UH1IS:3HXCEECSQNUQQBZGCBB96BJZC35ZYL	40	40	0	0	0	375	V	B
2	A1SHLWKA0UH1IS:3HXCEECSQNUQQBZGCBB96BJZC35ZYL	41	41	0	0	0	418	G	B
2	A1SHLWKA0UH1IS:3HXCEECSQNUQQBZGCBB96BJZC35ZYL	42	42	0	0	0	628	T	V
2	A1SHLWKA0UH1IS:3HXCEECSQNUQQBZGCBB96BJZC35ZYL	43	43	1	0	1	655	V	G
2	A1SHLWKA0UH1IS:3HXCEECSQNUQQBZGCBB96BJZC35ZYL	44	44	0	0	0	315	V	T
2	A1SHLWKA0UH1IS:3HXCEECSQNUQQBZGCBB96BJZC35ZYL	45	45	0	0	0	360	B	V
2	A1SHLWKA0UH1IS:3HXCEECSQNUQQBZGCBB96BJZC35ZYL	46	46	0	1	1	448	V	V
2	A1SHLWKA0UH1IS:3HXCEECSQNUQQBZGCBB96BJZC35ZYL	47	47	0	1	1	582	B	B
2	A1SHLWKA0UH1IS:3HXCEECSQNUQQBZGCBB96BJZC35ZYL	48	48	0	0	0	506	G	V
2	A1SHLWKA0UH1IS:3HXCEECSQNUQQBZGCBB96BJZC35ZYL	49	49	1	0	1	559	V	B
2	A1SHLWKA0UH1IS:3HXCEECSQNUQQBZGCBB96BJZC35ZYL	50	50	0	0	0	285	B	G
2	A1SHLWKA0UH1IS:3HXCEECSQNUQQBZGCBB96BJZC35ZYL	51	51	1	0	1	1625	G
2	A1SHLWKA0UH1IS:3HXCEECSQNUQQBZGCBB96BJZC35ZYL	52	52	0	0	0	665	T
2	A1SHLWKA0UH1IS:3HXCEECSQNUQQBZGCBB96BJZC35ZYL	53	53	0	0	0	302	T	G
2	A1SHLWKA0UH1IS:3HXCEECSQNUQQBZGCBB96BJZC35ZYL	54	54	0	0	0	281	V	T
2	A1SHLWKA0UH1IS:3HXCEECSQNUQQBZGCBB96BJZC35ZYL	55	55	0	0	0	331	V	T
2	A1SHLWKA0UH1IS:3HXCEECSQNUQQBZGCBB96BJZC35ZYL	56	56	1	1	0	565	V	V
2	A1SHLWKA0UH1IS:3HXCEECSQNUQQBZGCBB96BJZC35ZYL	57	57	0	1	1	805	V	V
2	A1SHLWKA0UH1IS:3HXCEECSQNUQQBZGCBB96BJZC35ZYL	58	58	0	0	0	1021	G	V
2	A1SHLWKA0UH1IS:3HXCEECSQNUQQBZGCBB96BJZC35ZYL	59	59	0	0	0	666	D	V
2	A1SHLWKA0UH1IS:3HXCEECSQNUQQBZGCBB96BJZC35ZYL	60	60	0	0	0	516	V	G
2	A1SHLWKA0UH1IS:3HXCEECSQNUQQBZGCBB96BJZC35ZYL	61	61	0	0	0	506	B	D
2	A1SHLWKA0UH1IS:3HXCEECSQNUQQBZGCBB96BJZC35ZYL	62	62	0	0	0	637	B	V
2	A1SHLWKA0UH1IS:3HXCEECSQNUQQBZGCBB96BJZC35ZYL	63	63	0	0	0	575	G	B
2	A1SHLWKA0UH1IS:3HXCEECSQNUQQBZGCBB96BJZC35ZYL	64	64	0	0	0	426	V	B
2	A1SHLWKA0UH1IS:3HXCEECSQNUQQBZGCBB96BJZC35ZYL	65	65	0	1	1	517	G	G
2	A1SHLWKA0UH1IS:3HXCEECSQNUQQBZGCBB96BJZC35ZYL	66	66	0	0	0	430	G	V
2	A1SHLWKA0UH1IS:3HXCEECSQNUQQBZGCBB96BJZC35ZYL	67	67	0	0	0	543	B	G
2	A1SHLWKA0UH1IS:3HXCEECSQNUQQBZGCBB96BJZC35ZYL	68	68	1	1	0	486	G	G
2	A1SHLWKA0UH1IS:3HXCEECSQNUQQBZGCBB96BJZC35ZYL	69	69	0	0	0	372	G	B
2	A1SHLWKA0UH1IS:3HXCEECSQNUQQBZGCBB96BJZC35ZYL	70	70	0	0	0	593	V	G
2	A1SHLWKA0UH1IS:3HXCEECSQNUQQBZGCBB96BJZC35ZYL	71	71	0	0	0	528	V	G
2	A1SHLWKA0UH1IS:3HXCEECSQNUQQBZGCBB96BJZC35ZYL	72	72	0	0	0	484	G	V
2	A1SHLWKA0UH1IS:3HXCEECSQNUQQBZGCBB96BJZC35ZYL	73	73	0	0	0	485	D	V
2	A1SHLWKA0UH1IS:3HXCEECSQNUQQBZGCBB96BJZC35ZYL	74	74	0	0	0	755	D	G
2	A1SHLWKA0UH1IS:3HXCEECSQNUQQBZGCBB96BJZC35ZYL	75	75	1	0	1	520	G	D
2	A1SHLWKA0UH1IS:3HXCEECSQNUQQBZGCBB96BJZC35ZYL	76	76	0	0	0	309	B	D
2	A1SHLWKA0UH1IS:3HXCEECSQNUQQBZGCBB96BJZC35ZYL	77	77	0	0	0	406	V	G
2	A1SHLWKA0UH1IS:3HXCEECSQNUQQBZGCBB96BJZC35ZYL	78	78	0	0	0	527	G	B
2	A1SHLWKA0UH1IS:3HXCEECSQNUQQBZGCBB96BJZC35ZYL	79	79	0	0	0	568	D	V
2	A1SHLWKA0UH1IS:3HXCEECSQNUQQBZGCBB96BJZC35ZYL	80	80	0	0	0	492	B	G
2	A1SHLWKA0UH1IS:3HXCEECSQNUQQBZGCBB96BJZC35ZYL	81	81	0	0	0	427	G	D
2	A1SHLWKA0UH1IS:3HXCEECSQNUQQBZGCBB96BJZC35ZYL	82	82	0	0	0	430	T	B
2	A1SHLWKA0UH1IS:3HXCEECSQNUQQBZGCBB96BJZC35ZYL	83	83	0	0	0	434	B	G
2	A1SHLWKA0UH1IS:3HXCEECSQNUQQBZGCBB96BJZC35ZYL	84	84	0	0	0	530	D	T
2	A1SHLWKA0UH1IS:3HXCEECSQNUQQBZGCBB96BJZC35ZYL	85	85	1	0	1	725	D	B
2	A1SHLWKA0UH1IS:3HXCEECSQNUQQBZGCBB96BJZC35ZYL	86	86	0	1	1	505	D	D
2	A1SHLWKA0UH1IS:3HXCEECSQNUQQBZGCBB96BJZC35ZYL	87	87	0	0	0	633	B	D
2	A1SHLWKA0UH1IS:3HXCEECSQNUQQBZGCBB96BJZC35ZYL	88	88	0	0	0	515	G	D
2	A1SHLWKA0UH1IS:3HXCEECSQNUQQBZGCBB96BJZC35ZYL	89	89	0	0	0	682	G	B
2	A1SHLWKA0UH1IS:3HXCEECSQNUQQBZGCBB96BJZC35ZYL	90	90	0	0	0	462	T	G
2	A1SHLWKA0UH1IS:3HXCEECSQNUQQBZGCBB96BJZC35ZYL	91	91	1	1	0	438	G	G
2	A1SHLWKA0UH1IS:3HXCEECSQNUQQBZGCBB96BJZC35ZYL	92	92	0	0	0	328	B	T
2	A1SHLWKA0UH1IS:3HXCEECSQNUQQBZGCBB96BJZC35ZYL	93	93	0	0	0	387	B	G
2	A1SHLWKA0UH1IS:3HXCEECSQNUQQBZGCBB96BJZC35ZYL	94	94	0	0	0	511	G	B
2	A1SHLWKA0UH1IS:3HXCEECSQNUQQBZGCBB96BJZC35ZYL	95	95	0	0	0	513	G	B
2	A1SHLWKA0UH1IS:3HXCEECSQNUQQBZGCBB96BJZC35ZYL	96	96	0	0	0	448	V	G
2	A1SHLWKA0UH1IS:3HXCEECSQNUQQBZGCBB96BJZC35ZYL	97	97	1	1	0	569	G	G
2	A1SHLWKA0UH1IS:3HXCEECSQNUQQBZGCBB96BJZC35ZYL	98	98	0	0	0	490	G	V
2	A1SHLWKA0UH1IS:3HXCEECSQNUQQBZGCBB96BJZC35ZYL	99	99	1	1	0	497	G	G
2	A1SHLWKA0UH1IS:3HXCEECSQNUQQBZGCBB96BJZC35ZYL	100	100	0	0	0	282	V	G
1	A1SHLWKA0UH1IS:3HXCEECSQNUQQBZGCBB96BJZC35ZYL	101	1	0	0	0	515	B
1	A1SHLWKA0UH1IS:3HXCEECSQNUQQBZGCBB96BJZC35ZYL	102	2	0	0	0	531	T	B
1	A1SHLWKA0UH1IS:3HXCEECSQNUQQBZGCBB96BJZC35ZYL	103	3	0	0	0	422	B	T
1	A1SHLWKA0UH1IS:3HXCEECSQNUQQBZGCBB96BJZC35ZYL	104	4	0	1	1	346	B	B
1	A1SHLWKA0UH1IS:3HXCEECSQNUQQBZGCBB96BJZC35ZYL	105	5	0	0	0	492	G	B
1	A1SHLWKA0UH1IS:3HXCEECSQNUQQBZGCBB96BJZC35ZYL	106	6	0	0	0	514	B	G
1	A1SHLWKA0UH1IS:3HXCEECSQNUQQBZGCBB96BJZC35ZYL	107	7	0	1	1	486	B	B
1	A1SHLWKA0UH1IS:3HXCEECSQNUQQBZGCBB96BJZC35ZYL	108	8	0	0	0	415	V	B
1	A1SHLWKA0UH1IS:3HXCEECSQNUQQBZGCBB96BJZC35ZYL	109	9	0	0	0	406	G	V
1	A1SHLWKA0UH1IS:3HXCEECSQNUQQBZGCBB96BJZC35ZYL	110	10	0	0	0	413	V	G
1	A1SHLWKA0UH1IS:3HXCEECSQNUQQBZGCBB96BJZC35ZYL	111	11	0	0	0	472	D	V
1	A1SHLWKA0UH1IS:3HXCEECSQNUQQBZGCBB96BJZC35ZYL	112	12	0	0	0	421	B	D
1	A1SHLWKA0UH1IS:3HXCEECSQNUQQBZGCBB96BJZC35ZYL	113	13	0	0	0	444	G	B
1	A1SHLWKA0UH1IS:3HXCEECSQNUQQBZGCBB96BJZC35ZYL	114	14	0	0	0	415	V	G
1	A1SHLWKA0UH1IS:3HXCEECSQNUQQBZGCBB96BJZC35ZYL	115	15	0	0	0	399	B	V
1	A1SHLWKA0UH1IS:3HXCEECSQNUQQBZGCBB96BJZC35ZYL	116	16	0	1	1	434	B	B
1	A1SHLWKA0UH1IS:3HXCEECSQNUQQBZGCBB96BJZC35ZYL	117	17	0	0	0	405	T	B
1	A1SHLWKA0UH1IS:3HXCEECSQNUQQBZGCBB96BJZC35ZYL	118	18	0	0	0	400	V	T
1	A1SHLWKA0UH1IS:3HXCEECSQNUQQBZGCBB96BJZC35ZYL	119	19	0	0	0	444	D	V
1	A1SHLWKA0UH1IS:3HXCEECSQNUQQBZGCBB96BJZC35ZYL	120	20	0	0	0	414	G	D
1	A1SHLWKA0UH1IS:3HXCEECSQNUQQBZGCBB96BJZC35ZYL	121	21	0	0	0	370	D	G
1	A1SHLWKA0UH1IS:3HXCEECSQNUQQBZGCBB96BJZC35ZYL	122	22	0	0	0	412	T	D
1	A1SHLWKA0UH1IS:3HXCEECSQNUQQBZGCBB96BJZC35ZYL	123	23	0	0	0	455	D	T
1	A1SHLWKA0UH1IS:3HXCEECSQNUQQBZGCBB96BJZC35ZYL	124	24	0	1	1	488	D	D
1	A1SHLWKA0UH1IS:3HXCEECSQNUQQBZGCBB96BJZC35ZYL	125	25	0	0	0	438	T	D
1	A1SHLWKA0UH1IS:3HXCEECSQNUQQBZGCBB96BJZC35ZYL	126	26	0	0	0	457	B	T
1	A1SHLWKA0UH1IS:3HXCEECSQNUQQBZGCBB96BJZC35ZYL	127	27	1	1	0	435	B	B
1	A1SHLWKA0UH1IS:3HXCEECSQNUQQBZGCBB96BJZC35ZYL	128	28	0	0	0	399	G	B
1	A1SHLWKA0UH1IS:3HXCEECSQNUQQBZGCBB96BJZC35ZYL	129	29	0	0	0	383	V	G
1	A1SHLWKA0UH1IS:3HXCEECSQNUQQBZGCBB96BJZC35ZYL	130	30	1	1	0	453	V	V
1	A1SHLWKA0UH1IS:3HXCEECSQNUQQBZGCBB96BJZC35ZYL	131	31	0	0	0	390	G	V
1	A1SHLWKA0UH1IS:3HXCEECSQNUQQBZGCBB96BJZC35ZYL	132	32	0	0	0	462	D	G
1	A1SHLWKA0UH1IS:3HXCEECSQNUQQBZGCBB96BJZC35ZYL	133	33	0	0	0	388	B	D
1	A1SHLWKA0UH1IS:3HXCEECSQNUQQBZGCBB96BJZC35ZYL	134	34	0	1	1	501	B	B
1	A1SHLWKA0UH1IS:3HXCEECSQNUQQBZGCBB96BJZC35ZYL	135	35	0	0	0	468	G	B
1	A1SHLWKA0UH1IS:3HXCEECSQNUQQBZGCBB96BJZC35ZYL	136	36	0	0	0	567	T	G
1	A1SHLWKA0UH1IS:3HXCEECSQNUQQBZGCBB96BJZC35ZYL	137	37	0	0	0	438	B	T
1	A1SHLWKA0UH1IS:3HXCEECSQNUQQBZGCBB96BJZC35ZYL	138	38	0	1	1	402	B	B
1	A1SHLWKA0UH1IS:3HXCEECSQNUQQBZGCBB96BJZC35ZYL	139	39	0	0	0	343	T	B
1	A1SHLWKA0UH1IS:3HXCEECSQNUQQBZGCBB96BJZC35ZYL	140	40	0	0	0	304	G	T
1	A1SHLWKA0UH1IS:3HXCEECSQNUQQBZGCBB96BJZC35ZYL	141	41	0	0	0	411	V	G
1	A1SHLWKA0UH1IS:3HXCEECSQNUQQBZGCBB96BJZC35ZYL	142	42	0	0	0	349	B	V
1	A1SHLWKA0UH1IS:3HXCEECSQNUQQBZGCBB96BJZC35ZYL	143	43	0	1	1	307	B	B
1	A1SHLWKA0UH1IS:3HXCEECSQNUQQBZGCBB96BJZC35ZYL	144	44	1	1	0	489	B	B
1	A1SHLWKA0UH1IS:3HXCEECSQNUQQBZGCBB96BJZC35ZYL	145	45	0	1	1	579	B	B
1	A1SHLWKA0UH1IS:3HXCEECSQNUQQBZGCBB96BJZC35ZYL	146	46	0	0	0	566	G	B
1	A1SHLWKA0UH1IS:3HXCEECSQNUQQBZGCBB96BJZC35ZYL	147	47	0	0	0	456	V	G
1	A1SHLWKA0UH1IS:3HXCEECSQNUQQBZGCBB96BJZC35ZYL	148	48	0	0	0	498	T	V
1	A1SHLWKA0UH1IS:3HXCEECSQNUQQBZGCBB96BJZC35ZYL	149	49	1	1	0	427	T	T
1	A1SHLWKA0UH1IS:3HXCEECSQNUQQBZGCBB96BJZC35ZYL	150	50	0	1	1	373	T	T
1	A1SHLWKA0UH1IS:3HXCEECSQNUQQBZGCBB96BJZC35ZYL	151	51	0	0	0	1074	G
1	A1SHLWKA0UH1IS:3HXCEECSQNUQQBZGCBB96BJZC35ZYL	152	52	0	0	0	928	V	G
1	A1SHLWKA0UH1IS:3HXCEECSQNUQQBZGCBB96BJZC35ZYL	153	53	0	0	0	664	T	V
1	A1SHLWKA0UH1IS:3HXCEECSQNUQQBZGCBB96BJZC35ZYL	154	54	0	0	0	421	G	T
1	A1SHLWKA0UH1IS:3HXCEECSQNUQQBZGCBB96BJZC35ZYL	155	55	0	0	0	392	B	G
1	A1SHLWKA0UH1IS:3HXCEECSQNUQQBZGCBB96BJZC35ZYL	156	56	0	1	1	371	B	B
1	A1SHLWKA0UH1IS:3HXCEECSQNUQQBZGCBB96BJZC35ZYL	157	57	0	1	1	373	B	B
1	A1SHLWKA0UH1IS:3HXCEECSQNUQQBZGCBB96BJZC35ZYL	158	58	0	0	0	350	V	B
1	A1SHLWKA0UH1IS:3HXCEECSQNUQQBZGCBB96BJZC35ZYL	159	59	0	1	1	333	V	V
1	A1SHLWKA0UH1IS:3HXCEECSQNUQQBZGCBB96BJZC35ZYL	160	60	1	1	0	842	V	V
1	A1SHLWKA0UH1IS:3HXCEECSQNUQQBZGCBB96BJZC35ZYL	161	61	0	0	0	525	B	V
1	A1SHLWKA0UH1IS:3HXCEECSQNUQQBZGCBB96BJZC35ZYL	162	62	0	1	1	628	B	B
1	A1SHLWKA0UH1IS:3HXCEECSQNUQQBZGCBB96BJZC35ZYL	163	63	0	0	0	475	G	B
1	A1SHLWKA0UH1IS:3HXCEECSQNUQQBZGCBB96BJZC35ZYL	164	64	0	0	0	412	T	G
1	A1SHLWKA0UH1IS:3HXCEECSQNUQQBZGCBB96BJZC35ZYL	165	65	0	0	0	421	B	T
1	A1SHLWKA0UH1IS:3HXCEECSQNUQQBZGCBB96BJZC35ZYL	166	66	0	0	0	317	T	B
1	A1SHLWKA0UH1IS:3HXCEECSQNUQQBZGCBB96BJZC35ZYL	167	67	0	0	0	269	G	T
1	A1SHLWKA0UH1IS:3HXCEECSQNUQQBZGCBB96BJZC35ZYL	168	68	0	0	0	450	V	G
1	A1SHLWKA0UH1IS:3HXCEECSQNUQQBZGCBB96BJZC35ZYL	169	69	0	0	0	450	T	V
1	A1SHLWKA0UH1IS:3HXCEECSQNUQQBZGCBB96BJZC35ZYL	170	70	0	0	0	420	B	T
1	A1SHLWKA0UH1IS:3HXCEECSQNUQQBZGCBB96BJZC35ZYL	171	71	0	0	0	406	V	B
1	A1SHLWKA0UH1IS:3HXCEECSQNUQQBZGCBB96BJZC35ZYL	172	72	0	0	0	381	D	V
1	A1SHLWKA0UH1IS:3HXCEECSQNUQQBZGCBB96BJZC35ZYL	173	73	0	0	0	342	G	D
1	A1SHLWKA0UH1IS:3HXCEECSQNUQQBZGCBB96BJZC35ZYL	174	74	0	0	0	330	B	G
1	A1SHLWKA0UH1IS:3HXCEECSQNUQQBZGCBB96BJZC35ZYL	175	75	0	0	0	340	G	B
1	A1SHLWKA0UH1IS:3HXCEECSQNUQQBZGCBB96BJZC35ZYL	176	76	0	0	0	372	B	G
1	A1SHLWKA0UH1IS:3HXCEECSQNUQQBZGCBB96BJZC35ZYL	177	77	0	0	0	310	G	B
1	A1SHLWKA0UH1IS:3HXCEECSQNUQQBZGCBB96BJZC35ZYL	178	78	0	0	0	412	D	G
1	A1SHLWKA0UH1IS:3HXCEECSQNUQQBZGCBB96BJZC35ZYL	179	79	0	0	0	402	T	D
1	A1SHLWKA0UH1IS:3HXCEECSQNUQQBZGCBB96BJZC35ZYL	180	80	0	0	0	341	D	T
1	A1SHLWKA0UH1IS:3HXCEECSQNUQQBZGCBB96BJZC35ZYL	181	81	0	0	0	461	T	D
1	A1SHLWKA0UH1IS:3HXCEECSQNUQQBZGCBB96BJZC35ZYL	182	82	0	0	0	404	G	T
1	A1SHLWKA0UH1IS:3HXCEECSQNUQQBZGCBB96BJZC35ZYL	183	83	0	0	0	381	B	G
1	A1SHLWKA0UH1IS:3HXCEECSQNUQQBZGCBB96BJZC35ZYL	184	84	0	0	0	419	D	B
1	A1SHLWKA0UH1IS:3HXCEECSQNUQQBZGCBB96BJZC35ZYL	185	85	0	0	0	499	B	D
1	A1SHLWKA0UH1IS:3HXCEECSQNUQQBZGCBB96BJZC35ZYL	186	86	0	0	0	488	D	B
1	A1SHLWKA0UH1IS:3HXCEECSQNUQQBZGCBB96BJZC35ZYL	187	87	0	0	0	444	B	D
1	A1SHLWKA0UH1IS:3HXCEECSQNUQQBZGCBB96BJZC35ZYL	188	88	0	0	0	526	V	B
1	A1SHLWKA0UH1IS:3HXCEECSQNUQQBZGCBB96BJZC35ZYL	189	89	0	0	0	437	G	V
1	A1SHLWKA0UH1IS:3HXCEECSQNUQQBZGCBB96BJZC35ZYL	190	90	0	0	0	426	B	G
1	A1SHLWKA0UH1IS:3HXCEECSQNUQQBZGCBB96BJZC35ZYL	191	91	0	0	0	423	G	B
1	A1SHLWKA0UH1IS:3HXCEECSQNUQQBZGCBB96BJZC35ZYL	192	92	0	1	1	298	G	G
1	A1SHLWKA0UH1IS:3HXCEECSQNUQQBZGCBB96BJZC35ZYL	193	93	0	0	0	697	V	G
1	A1SHLWKA0UH1IS:3HXCEECSQNUQQBZGCBB96BJZC35ZYL	194	94	0	0	0	479	T	V
1	A1SHLWKA0UH1IS:3HXCEECSQNUQQBZGCBB96BJZC35ZYL	195	95	0	1	1	593	T	T
1	A1SHLWKA0UH1IS:3HXCEECSQNUQQBZGCBB96BJZC35ZYL	196	96	0	0	0	438	B	T
1	A1SHLWKA0UH1IS:3HXCEECSQNUQQBZGCBB96BJZC35ZYL	197	97	1	1	0	467	B	B
1	A1SHLWKA0UH1IS:3HXCEECSQNUQQBZGCBB96BJZC35ZYL	198	98	0	0	0	364	T	B
1	A1SHLWKA0UH1IS:3HXCEECSQNUQQBZGCBB96BJZC35ZYL	199	99	0	0	0	281	D	T
1	A1SHLWKA0UH1IS:3HXCEECSQNUQQBZGCBB96BJZC35ZYL	200	100	0	0	0	273	G	D
3	A1SHLWKA0UH1IS:3HXCEECSQNUQQBZGCBB96BJZC35ZYL	201	1	0	0	0	701	V
3	A1SHLWKA0UH1IS:3HXCEECSQNUQQBZGCBB96BJZC35ZYL	202	2	0	0	0	330	T
3	A1SHLWKA0UH1IS:3HXCEECSQNUQQBZGCBB96BJZC35ZYL	203	3	0	0	0	275	D
3	A1SHLWKA0UH1IS:3HXCEECSQNUQQBZGCBB96BJZC35ZYL	204	4	0	0	0	340	B	V
3	A1SHLWKA0UH1IS:3HXCEECSQNUQQBZGCBB96BJZC35ZYL	205	5	0	0	0	369	G	T
3	A1SHLWKA0UH1IS:3HXCEECSQNUQQBZGCBB96BJZC35ZYL	206	6	0	0	0	345	V	D
3	A1SHLWKA0UH1IS:3HXCEECSQNUQQBZGCBB96BJZC35ZYL	207	7	0	1	1	537	B	B
3	A1SHLWKA0UH1IS:3HXCEECSQNUQQBZGCBB96BJZC35ZYL	208	8	1	0	1	714	T	G
3	A1SHLWKA0UH1IS:3HXCEECSQNUQQBZGCBB96BJZC35ZYL	209	9	0	0	0	321	D	V
3	A1SHLWKA0UH1IS:3HXCEECSQNUQQBZGCBB96BJZC35ZYL	210	10	0	0	0	271	T	B
3	A1SHLWKA0UH1IS:3HXCEECSQNUQQBZGCBB96BJZC35ZYL	211	11	0	0	0	524	G	T
3	A1SHLWKA0UH1IS:3HXCEECSQNUQQBZGCBB96BJZC35ZYL	212	12	0	0	0	359	T	D
3	A1SHLWKA0UH1IS:3HXCEECSQNUQQBZGCBB96BJZC35ZYL	213	13	0	0	0	654	B	T
3	A1SHLWKA0UH1IS:3HXCEECSQNUQQBZGCBB96BJZC35ZYL	214	14	0	0	0	473	B	G
3	A1SHLWKA0UH1IS:3HXCEECSQNUQQBZGCBB96BJZC35ZYL	215	15	0	0	0	484	D	T
3	A1SHLWKA0UH1IS:3HXCEECSQNUQQBZGCBB96BJZC35ZYL	216	16	0	0	0	512	T	B
3	A1SHLWKA0UH1IS:3HXCEECSQNUQQBZGCBB96BJZC35ZYL	217	17	1	0	1	651	D	B
3	A1SHLWKA0UH1IS:3HXCEECSQNUQQBZGCBB96BJZC35ZYL	218	18	0	0	0	334	V	D
3	A1SHLWKA0UH1IS:3HXCEECSQNUQQBZGCBB96BJZC35ZYL	219	19	0	0	0	292	D	T
3	A1SHLWKA0UH1IS:3HXCEECSQNUQQBZGCBB96BJZC35ZYL	220	20	0	0	0	299	V	D
3	A1SHLWKA0UH1IS:3HXCEECSQNUQQBZGCBB96BJZC35ZYL	221	21	1	1	0	532	V	V
3	A1SHLWKA0UH1IS:3HXCEECSQNUQQBZGCBB96BJZC35ZYL	222	22	0	0	0	301	G	D
3	A1SHLWKA0UH1IS:3HXCEECSQNUQQBZGCBB96BJZC35ZYL	223	23	0	1	1	318	V	V
3	A1SHLWKA0UH1IS:3HXCEECSQNUQQBZGCBB96BJZC35ZYL	224	24	0	0	0	322	G	V
3	A1SHLWKA0UH1IS:3HXCEECSQNUQQBZGCBB96BJZC35ZYL	225	25	0	0	0	422	B	G
3	A1SHLWKA0UH1IS:3HXCEECSQNUQQBZGCBB96BJZC35ZYL	226	26	1	1	0	435	V	V
3	A1SHLWKA0UH1IS:3HXCEECSQNUQQBZGCBB96BJZC35ZYL	227	27	0	0	0	277	D	G
3	A1SHLWKA0UH1IS:3HXCEECSQNUQQBZGCBB96BJZC35ZYL	228	28	0	0	0	278	G	B
3	A1SHLWKA0UH1IS:3HXCEECSQNUQQBZGCBB96BJZC35ZYL	229	29	0	0	0	341	T	V
3	A1SHLWKA0UH1IS:3HXCEECSQNUQQBZGCBB96BJZC35ZYL	230	30	1	1	0	363	D	D
3	A1SHLWKA0UH1IS:3HXCEECSQNUQQBZGCBB96BJZC35ZYL	231	31	0	0	0	296	T	G
3	A1SHLWKA0UH1IS:3HXCEECSQNUQQBZGCBB96BJZC35ZYL	232	32	0	0	0	292	B	T
3	A1SHLWKA0UH1IS:3HXCEECSQNUQQBZGCBB96BJZC35ZYL	233	33	0	0	0	551	G	D
3	A1SHLWKA0UH1IS:3HXCEECSQNUQQBZGCBB96BJZC35ZYL	234	34	0	0	0	741	B	T
3	A1SHLWKA0UH1IS:3HXCEECSQNUQQBZGCBB96BJZC35ZYL	235	35	0	0	0	632	V	B
3	A1SHLWKA0UH1IS:3HXCEECSQNUQQBZGCBB96BJZC35ZYL	236	36	0	0	0	336	B	G
3	A1SHLWKA0UH1IS:3HXCEECSQNUQQBZGCBB96BJZC35ZYL	237	37	0	1	1	287	B	B
3	A1SHLWKA0UH1IS:3HXCEECSQNUQQBZGCBB96BJZC35ZYL	238	38	0	0	0	492	T	V
3	A1SHLWKA0UH1IS:3HXCEECSQNUQQBZGCBB96BJZC35ZYL	239	39	1	0	1	407	V	B
3	A1SHLWKA0UH1IS:3HXCEECSQNUQQBZGCBB96BJZC35ZYL	240	40	0	0	0	291	T	B
3	A1SHLWKA0UH1IS:3HXCEECSQNUQQBZGCBB96BJZC35ZYL	241	41	0	0	0	297	G	T
3	A1SHLWKA0UH1IS:3HXCEECSQNUQQBZGCBB96BJZC35ZYL	242	42	0	0	0	429	G	V
3	A1SHLWKA0UH1IS:3HXCEECSQNUQQBZGCBB96BJZC35ZYL	243	43	0	0	0	506	D	T
3	A1SHLWKA0UH1IS:3HXCEECSQNUQQBZGCBB96BJZC35ZYL	244	44	0	0	0	653	D	G
3	A1SHLWKA0UH1IS:3HXCEECSQNUQQBZGCBB96BJZC35ZYL	245	45	0	0	0	458	V	G
3	A1SHLWKA0UH1IS:3HXCEECSQNUQQBZGCBB96BJZC35ZYL	246	46	1	0	1	566	B	D
3	A1SHLWKA0UH1IS:3HXCEECSQNUQQBZGCBB96BJZC35ZYL	247	47	0	0	0	333	V	D
3	A1SHLWKA0UH1IS:3HXCEECSQNUQQBZGCBB96BJZC35ZYL	248	48	0	0	0	501	G	V
3	A1SHLWKA0UH1IS:3HXCEECSQNUQQBZGCBB96BJZC35ZYL	249	49	1	0	1	496	V	B
[truncated: 50,501 more rows]
