# Supplementary material for: Abstract representations of events arise from mental errors in learning and memory
Source: Nat Commun. 2020 May 8;11:2313. doi: 10.1038/s41467-020-15146-7 (PMC7210268; doi:10.1038/s41467-020-15146-7)
Supplement: Supplementary file 3 — Source Data [file 41467_2020_15146_MOESM3_ESM.zip › Source Data/data_Fig6.csv]

experiment	stage	graph	id	trial	rt	node	topological_dist	target_1	target_2	target_3	target_4	target_5	error	recency
3	1	ring	A12NO2MNOIREXA:3TYCR1GOTDK8DWQBJYRL0NCQFOKLZN	1	1598	12	0	1	1	0	0	0	0	15
3	1	ring	A12NO2MNOIREXA:3TYCR1GOTDK8DWQBJYRL0NCQFOKLZN	2	3362	11	1	0	0	1	0	1	0	15
3	1	ring	A12NO2MNOIREXA:3TYCR1GOTDK8DWQBJYRL0NCQFOKLZN	3	1722	12	1	1	1	0	0	0	0	2
3	1	ring	A12NO2MNOIREXA:3TYCR1GOTDK8DWQBJYRL0NCQFOKLZN	4	1194	10	1	0	0	0	0	1	0	15
3	1	ring	A12NO2MNOIREXA:3TYCR1GOTDK8DWQBJYRL0NCQFOKLZN	5	1561	9	1	0	1	0	0	0	1	15
3	1	ring	A12NO2MNOIREXA:3TYCR1GOTDK8DWQBJYRL0NCQFOKLZN	5	1722	9	0	0	1	0	0	0	1	0
3	1	ring	A12NO2MNOIREXA:3TYCR1GOTDK8DWQBJYRL0NCQFOKLZN	5	3221	9	0	0	1	0	0	0	1	0
3	1	ring	A12NO2MNOIREXA:3TYCR1GOTDK8DWQBJYRL0NCQFOKLZN	5	3382	9	0	0	1	0	0	0	1	0
3	1	ring	A12NO2MNOIREXA:3TYCR1GOTDK8DWQBJYRL0NCQFOKLZN	5	6681	9	0	0	1	0	0	0	1	0
3	1	ring	A12NO2MNOIREXA:3TYCR1GOTDK8DWQBJYRL0NCQFOKLZN	5	6848	9	0	0	1	0	0	0	1	0
3	1	ring	A12NO2MNOIREXA:3TYCR1GOTDK8DWQBJYRL0NCQFOKLZN	5	8135	9	0	0	1	0	0	0	1	0
3	1	ring	A12NO2MNOIREXA:3TYCR1GOTDK8DWQBJYRL0NCQFOKLZN	5	8346	9	0	0	1	0	0	0	1	0
3	1	ring	A12NO2MNOIREXA:3TYCR1GOTDK8DWQBJYRL0NCQFOKLZN	5	9208	9	0	0	1	0	0	0	0	0
3	1	ring	A12NO2MNOIREXA:3TYCR1GOTDK8DWQBJYRL0NCQFOKLZN	6	2070	8	1	1	0	0	0	1	0	15
3	1	ring	A12NO2MNOIREXA:3TYCR1GOTDK8DWQBJYRL0NCQFOKLZN	7	938	10	1	0	0	0	0	1	0	3
3	1	ring	A12NO2MNOIREXA:3TYCR1GOTDK8DWQBJYRL0NCQFOKLZN	8	1530	12	1	1	1	0	0	0	0	5
3	1	ring	A12NO2MNOIREXA:3TYCR1GOTDK8DWQBJYRL0NCQFOKLZN	9	3070	11	1	0	0	1	0	1	0	7
3	1	ring	A12NO2MNOIREXA:3TYCR1GOTDK8DWQBJYRL0NCQFOKLZN	10	2135	9	1	0	1	0	0	0	0	5
3	1	ring	A12NO2MNOIREXA:3TYCR1GOTDK8DWQBJYRL0NCQFOKLZN	11	1456	8	1	1	0	0	0	1	0	5
3	1	ring	A12NO2MNOIREXA:3TYCR1GOTDK8DWQBJYRL0NCQFOKLZN	12	1000	10	1	0	0	0	0	1	0	5
3	1	ring	A12NO2MNOIREXA:3TYCR1GOTDK8DWQBJYRL0NCQFOKLZN	13	1587	8	1	1	0	0	0	1	0	2
3	1	ring	A12NO2MNOIREXA:3TYCR1GOTDK8DWQBJYRL0NCQFOKLZN	14	725	10	1	0	0	0	0	1	0	2
3	1	ring	A12NO2MNOIREXA:3TYCR1GOTDK8DWQBJYRL0NCQFOKLZN	15	1897	12	1	1	1	0	0	0	0	7
3	1	ring	A12NO2MNOIREXA:3TYCR1GOTDK8DWQBJYRL0NCQFOKLZN	16	2062	14	1	0	1	0	0	1	0	15
3	1	ring	A12NO2MNOIREXA:3TYCR1GOTDK8DWQBJYRL0NCQFOKLZN	17	1260	12	1	1	1	0	0	0	0	2
3	1	ring	A12NO2MNOIREXA:3TYCR1GOTDK8DWQBJYRL0NCQFOKLZN	18	2112	11	1	0	0	1	0	1	0	9
3	1	ring	A12NO2MNOIREXA:3TYCR1GOTDK8DWQBJYRL0NCQFOKLZN	19	1302	13	1	0	0	1	0	0	0	15
3	1	ring	A12NO2MNOIREXA:3TYCR1GOTDK8DWQBJYRL0NCQFOKLZN	20	1491	15	1	0	0	0	1	1	0	15
3	1	ring	A12NO2MNOIREXA:3TYCR1GOTDK8DWQBJYRL0NCQFOKLZN	21	2848	2	1	1	0	1	0	0	1	15
3	1	ring	A12NO2MNOIREXA:3TYCR1GOTDK8DWQBJYRL0NCQFOKLZN	21	2991	2	0	1	0	1	0	0	1	0
3	1	ring	A12NO2MNOIREXA:3TYCR1GOTDK8DWQBJYRL0NCQFOKLZN	21	3005	2	0	1	0	1	0	0	1	0
3	1	ring	A12NO2MNOIREXA:3TYCR1GOTDK8DWQBJYRL0NCQFOKLZN	21	4939	2	0	1	0	1	0	0	0	0
3	1	ring	A12NO2MNOIREXA:3TYCR1GOTDK8DWQBJYRL0NCQFOKLZN	22	1637	15	1	0	0	0	1	1	0	2
3	1	ring	A12NO2MNOIREXA:3TYCR1GOTDK8DWQBJYRL0NCQFOKLZN	23	2606	1	1	0	0	1	1	0	0	15
3	1	ring	A12NO2MNOIREXA:3TYCR1GOTDK8DWQBJYRL0NCQFOKLZN	24	1574	14	1	0	1	0	0	1	0	8
3	1	ring	A12NO2MNOIREXA:3TYCR1GOTDK8DWQBJYRL0NCQFOKLZN	25	1136	1	1	0	0	1	1	0	0	2
3	1	ring	A12NO2MNOIREXA:3TYCR1GOTDK8DWQBJYRL0NCQFOKLZN	26	818	3	1	0	0	0	1	0	0	15
3	1	ring	A12NO2MNOIREXA:3TYCR1GOTDK8DWQBJYRL0NCQFOKLZN	27	973	1	1	0	0	1	1	0	0	2
3	1	ring	A12NO2MNOIREXA:3TYCR1GOTDK8DWQBJYRL0NCQFOKLZN	28	766	3	1	0	0	0	1	0	0	2
3	1	ring	A12NO2MNOIREXA:3TYCR1GOTDK8DWQBJYRL0NCQFOKLZN	29	829	1	1	0	0	1	1	0	0	2
3	1	ring	A12NO2MNOIREXA:3TYCR1GOTDK8DWQBJYRL0NCQFOKLZN	30	1102	15	1	0	0	0	1	1	0	8
3	1	ring	A12NO2MNOIREXA:3TYCR1GOTDK8DWQBJYRL0NCQFOKLZN	31	1399	13	1	0	0	1	0	0	0	12
3	1	ring	A12NO2MNOIREXA:3TYCR1GOTDK8DWQBJYRL0NCQFOKLZN	32	1389	15	1	0	0	0	1	1	0	2
3	1	ring	A12NO2MNOIREXA:3TYCR1GOTDK8DWQBJYRL0NCQFOKLZN	33	2320	14	1	0	1	0	0	1	0	9
3	1	ring	A12NO2MNOIREXA:3TYCR1GOTDK8DWQBJYRL0NCQFOKLZN	34	1146	13	1	0	0	1	0	0	0	3
3	1	ring	A12NO2MNOIREXA:3TYCR1GOTDK8DWQBJYRL0NCQFOKLZN	35	1166	15	1	0	0	0	1	1	0	3
3	1	ring	A12NO2MNOIREXA:3TYCR1GOTDK8DWQBJYRL0NCQFOKLZN	36	1700	2	1	1	0	1	0	0	0	15
3	1	ring	A12NO2MNOIREXA:3TYCR1GOTDK8DWQBJYRL0NCQFOKLZN	37	1156	1	1	0	0	1	1	0	0	8
3	1	ring	A12NO2MNOIREXA:3TYCR1GOTDK8DWQBJYRL0NCQFOKLZN	38	896	3	1	0	0	0	1	0	0	10
3	1	ring	A12NO2MNOIREXA:3TYCR1GOTDK8DWQBJYRL0NCQFOKLZN	39	1826	2	1	1	0	1	0	0	0	3
3	1	ring	A12NO2MNOIREXA:3TYCR1GOTDK8DWQBJYRL0NCQFOKLZN	40	1265	15	1	0	0	0	1	1	0	5
3	1	ring	A12NO2MNOIREXA:3TYCR1GOTDK8DWQBJYRL0NCQFOKLZN	41	1650	2	1	1	0	1	0	0	0	2
3	1	ring	A12NO2MNOIREXA:3TYCR1GOTDK8DWQBJYRL0NCQFOKLZN	42	3941	4	1	0	1	1	0	0	0	15
3	1	ring	A12NO2MNOIREXA:3TYCR1GOTDK8DWQBJYRL0NCQFOKLZN	43	1444	3	1	0	0	0	1	0	0	5
3	1	ring	A12NO2MNOIREXA:3TYCR1GOTDK8DWQBJYRL0NCQFOKLZN	44	1370	4	1	0	1	1	0	0	0	2
3	1	ring	A12NO2MNOIREXA:3TYCR1GOTDK8DWQBJYRL0NCQFOKLZN	45	2216	6	1	1	0	0	1	0	0	15
3	1	ring	A12NO2MNOIREXA:3TYCR1GOTDK8DWQBJYRL0NCQFOKLZN	46	1264	4	1	0	1	1	0	0	0	2
3	1	ring	A12NO2MNOIREXA:3TYCR1GOTDK8DWQBJYRL0NCQFOKLZN	47	1490	2	1	1	0	1	0	0	0	6
3	1	ring	A12NO2MNOIREXA:3TYCR1GOTDK8DWQBJYRL0NCQFOKLZN	48	1299	15	1	0	0	0	1	1	0	8
3	1	ring	A12NO2MNOIREXA:3TYCR1GOTDK8DWQBJYRL0NCQFOKLZN	49	1061	13	1	0	0	1	0	0	0	15
3	1	ring	A12NO2MNOIREXA:3TYCR1GOTDK8DWQBJYRL0NCQFOKLZN	50	1186	15	1	0	0	0	1	1	0	2
3	1	ring	A12NO2MNOIREXA:3TYCR1GOTDK8DWQBJYRL0NCQFOKLZN	51	2904	14	1	0	1	0	0	1	0	18
3	1	ring	A12NO2MNOIREXA:3TYCR1GOTDK8DWQBJYRL0NCQFOKLZN	52	1254	12	1	1	1	0	0	0	0	35
3	1	ring	A12NO2MNOIREXA:3TYCR1GOTDK8DWQBJYRL0NCQFOKLZN	53	1310	13	1	0	0	1	0	0	0	4
3	1	ring	A12NO2MNOIREXA:3TYCR1GOTDK8DWQBJYRL0NCQFOKLZN	54	1138	12	1	1	1	0	0	0	0	2
3	1	ring	A12NO2MNOIREXA:3TYCR1GOTDK8DWQBJYRL0NCQFOKLZN	55	939	13	1	0	0	1	0	0	0	2
3	1	ring	A12NO2MNOIREXA:3TYCR1GOTDK8DWQBJYRL0NCQFOKLZN	56	1849	14	1	0	1	0	0	1	0	5
3	1	ring	A12NO2MNOIREXA:3TYCR1GOTDK8DWQBJYRL0NCQFOKLZN	57	2531	13	1	0	0	1	0	0	0	2
3	1	ring	A12NO2MNOIREXA:3TYCR1GOTDK8DWQBJYRL0NCQFOKLZN	58	1147	15	1	0	0	0	1	1	0	8
3	1	ring	A12NO2MNOIREXA:3TYCR1GOTDK8DWQBJYRL0NCQFOKLZN	59	1487	2	1	1	0	1	0	0	0	12
3	1	ring	A12NO2MNOIREXA:3TYCR1GOTDK8DWQBJYRL0NCQFOKLZN	60	1246	4	1	0	1	1	0	0	0	14
3	1	ring	A12NO2MNOIREXA:3TYCR1GOTDK8DWQBJYRL0NCQFOKLZN	61	2987	6	1	1	0	0	1	0	0	16
3	1	ring	A12NO2MNOIREXA:3TYCR1GOTDK8DWQBJYRL0NCQFOKLZN	62	1482	7	1	0	1	0	1	0	0	15
3	1	ring	A12NO2MNOIREXA:3TYCR1GOTDK8DWQBJYRL0NCQFOKLZN	63	1088	5	1	1	0	0	0	0	0	15
3	1	ring	A12NO2MNOIREXA:3TYCR1GOTDK8DWQBJYRL0NCQFOKLZN	64	1390	6	1	1	0	0	1	0	0	3
3	1	ring	A12NO2MNOIREXA:3TYCR1GOTDK8DWQBJYRL0NCQFOKLZN	65	1080	5	1	1	0	0	0	0	0	2
3	1	ring	A12NO2MNOIREXA:3TYCR1GOTDK8DWQBJYRL0NCQFOKLZN	66	1436	4	1	0	1	1	0	0	0	6
3	1	ring	A12NO2MNOIREXA:3TYCR1GOTDK8DWQBJYRL0NCQFOKLZN	67	1709	2	1	1	0	1	0	0	1	8
3	1	ring	A12NO2MNOIREXA:3TYCR1GOTDK8DWQBJYRL0NCQFOKLZN	67	1712	2	0	1	0	1	0	0	1	0
3	1	ring	A12NO2MNOIREXA:3TYCR1GOTDK8DWQBJYRL0NCQFOKLZN	67	1861	2	0	1	0	1	0	0	1	0
3	1	ring	A12NO2MNOIREXA:3TYCR1GOTDK8DWQBJYRL0NCQFOKLZN	67	1864	2	0	1	0	1	0	0	1	0
3	1	ring	A12NO2MNOIREXA:3TYCR1GOTDK8DWQBJYRL0NCQFOKLZN	67	4804	2	0	1	0	1	0	0	1	0
3	1	ring	A12NO2MNOIREXA:3TYCR1GOTDK8DWQBJYRL0NCQFOKLZN	67	4957	2	0	1	0	1	0	0	1	0
3	1	ring	A12NO2MNOIREXA:3TYCR1GOTDK8DWQBJYRL0NCQFOKLZN	67	4967	2	0	1	0	1	0	0	1	0
3	1	ring	A12NO2MNOIREXA:3TYCR1GOTDK8DWQBJYRL0NCQFOKLZN	67	7326	2	0	1	0	1	0	0	0	0
3	1	ring	A12NO2MNOIREXA:3TYCR1GOTDK8DWQBJYRL0NCQFOKLZN	68	1287	15	1	0	0	0	1	1	0	10
3	1	ring	A12NO2MNOIREXA:3TYCR1GOTDK8DWQBJYRL0NCQFOKLZN	69	1258	13	1	0	0	1	0	0	0	12
3	1	ring	A12NO2MNOIREXA:3TYCR1GOTDK8DWQBJYRL0NCQFOKLZN	70	1246	15	1	0	0	0	1	1	0	2
3	1	ring	A12NO2MNOIREXA:3TYCR1GOTDK8DWQBJYRL0NCQFOKLZN	71	1285	1	1	0	0	1	1	0	0	34
3	1	ring	A12NO2MNOIREXA:3TYCR1GOTDK8DWQBJYRL0NCQFOKLZN	72	1250	15	1	0	0	0	1	1	0	2
3	1	ring	A12NO2MNOIREXA:3TYCR1GOTDK8DWQBJYRL0NCQFOKLZN	73	1434	2	1	1	0	1	0	0	0	6
3	1	ring	A12NO2MNOIREXA:3TYCR1GOTDK8DWQBJYRL0NCQFOKLZN	74	1952	4	1	0	1	1	0	0	0	8
3	1	ring	A12NO2MNOIREXA:3TYCR1GOTDK8DWQBJYRL0NCQFOKLZN	75	987	5	1	1	0	0	0	0	0	10
3	1	ring	A12NO2MNOIREXA:3TYCR1GOTDK8DWQBJYRL0NCQFOKLZN	76	2907	7	1	0	1	0	1	0	0	14
3	1	ring	A12NO2MNOIREXA:3TYCR1GOTDK8DWQBJYRL0NCQFOKLZN	77	932	9	1	0	1	0	0	0	0	67
3	1	ring	A12NO2MNOIREXA:3TYCR1GOTDK8DWQBJYRL0NCQFOKLZN	78	1047	7	1	0	1	0	1	0	0	2
3	1	ring	A12NO2MNOIREXA:3TYCR1GOTDK8DWQBJYRL0NCQFOKLZN	79	1150	5	1	1	0	0	0	0	0	4
3	1	ring	A12NO2MNOIREXA:3TYCR1GOTDK8DWQBJYRL0NCQFOKLZN	80	1080	4	1	0	1	1	0	0	0	6
3	1	ring	A12NO2MNOIREXA:3TYCR1GOTDK8DWQBJYRL0NCQFOKLZN	81	1284	3	1	0	0	0	1	0	0	38
3	1	ring	A12NO2MNOIREXA:3TYCR1GOTDK8DWQBJYRL0NCQFOKLZN	82	1004	4	1	0	1	1	0	0	0	2
3	1	ring	A12NO2MNOIREXA:3TYCR1GOTDK8DWQBJYRL0NCQFOKLZN	83	1039	3	1	0	0	0	1	0	0	2
3	1	ring	A12NO2MNOIREXA:3TYCR1GOTDK8DWQBJYRL0NCQFOKLZN	84	2398	2	1	1	0	1	0	0	0	11
3	1	ring	A12NO2MNOIREXA:3TYCR1GOTDK8DWQBJYRL0NCQFOKLZN	85	936	3	1	0	0	0	1	0	0	2
3	1	ring	A12NO2MNOIREXA:3TYCR1GOTDK8DWQBJYRL0NCQFOKLZN	86	1072	2	1	1	0	1	0	0	0	2
3	1	ring	A12NO2MNOIREXA:3TYCR1GOTDK8DWQBJYRL0NCQFOKLZN	87	1021	3	1	0	0	0	1	0	0	2
3	1	ring	A12NO2MNOIREXA:3TYCR1GOTDK8DWQBJYRL0NCQFOKLZN	88	876	5	1	1	0	0	0	0	0	9
3	1	ring	A12NO2MNOIREXA:3TYCR1GOTDK8DWQBJYRL0NCQFOKLZN	89	821	3	1	0	0	0	1	0	0	2
3	1	ring	A12NO2MNOIREXA:3TYCR1GOTDK8DWQBJYRL0NCQFOKLZN	90	702	5	1	1	0	0	0	0	0	2
3	1	ring	A12NO2MNOIREXA:3TYCR1GOTDK8DWQBJYRL0NCQFOKLZN	91	672	3	1	0	0	0	1	0	0	2
3	1	ring	A12NO2MNOIREXA:3TYCR1GOTDK8DWQBJYRL0NCQFOKLZN	92	680	5	1	1	0	0	0	0	0	2
3	1	ring	A12NO2MNOIREXA:3TYCR1GOTDK8DWQBJYRL0NCQFOKLZN	93	485	3	1	0	0	0	1	0	0	2
3	1	ring	A12NO2MNOIREXA:3TYCR1GOTDK8DWQBJYRL0NCQFOKLZN	94	1287	1	1	0	0	1	1	0	0	23
3	1	ring	A12NO2MNOIREXA:3TYCR1GOTDK8DWQBJYRL0NCQFOKLZN	95	1279	15	1	0	0	0	1	1	0	23
3	1	ring	A12NO2MNOIREXA:3TYCR1GOTDK8DWQBJYRL0NCQFOKLZN	96	922	13	1	0	0	1	0	0	0	27
3	1	ring	A12NO2MNOIREXA:3TYCR1GOTDK8DWQBJYRL0NCQFOKLZN	97	1301	12	1	1	1	0	0	0	0	43
3	1	ring	A12NO2MNOIREXA:3TYCR1GOTDK8DWQBJYRL0NCQFOKLZN	98	1003	10	1	0	0	0	0	1	0	84
3	1	ring	A12NO2MNOIREXA:3TYCR1GOTDK8DWQBJYRL0NCQFOKLZN	99	1687	11	1	0	0	1	0	1	0	81
3	1	ring	A12NO2MNOIREXA:3TYCR1GOTDK8DWQBJYRL0NCQFOKLZN	100	1109	9	1	0	1	0	0	0	0	23
3	1	ring	A12NO2MNOIREXA:3TYCR1GOTDK8DWQBJYRL0NCQFOKLZN	101	1708	7	1	0	1	0	1	0	0	23
3	1	ring	A12NO2MNOIREXA:3TYCR1GOTDK8DWQBJYRL0NCQFOKLZN	102	1328	8	1	1	0	0	0	1	0	89
3	1	ring	A12NO2MNOIREXA:3TYCR1GOTDK8DWQBJYRL0NCQFOKLZN	103	1120	6	1	1	0	0	1	0	0	39
3	1	ring	A12NO2MNOIREXA:3TYCR1GOTDK8DWQBJYRL0NCQFOKLZN	104	1252	4	1	0	1	1	0	0	0	22
3	1	ring	A12NO2MNOIREXA:3TYCR1GOTDK8DWQBJYRL0NCQFOKLZN	105	1307	6	1	1	0	0	1	0	0	2
3	1	ring	A12NO2MNOIREXA:3TYCR1GOTDK8DWQBJYRL0NCQFOKLZN	106	1071	5	1	1	0	0	0	0	0	14
3	1	ring	A12NO2MNOIREXA:3TYCR1GOTDK8DWQBJYRL0NCQFOKLZN	107	884	6	1	1	0	0	1	0	0	2
3	1	ring	A12NO2MNOIREXA:3TYCR1GOTDK8DWQBJYRL0NCQFOKLZN	108	1214	4	1	0	1	1	0	0	0	4
3	1	ring	A12NO2MNOIREXA:3TYCR1GOTDK8DWQBJYRL0NCQFOKLZN	109	1300	2	1	1	0	1	0	0	0	23
3	1	ring	A12NO2MNOIREXA:3TYCR1GOTDK8DWQBJYRL0NCQFOKLZN	110	1234	15	1	0	0	0	1	1	0	15
3	1	ring	A12NO2MNOIREXA:3TYCR1GOTDK8DWQBJYRL0NCQFOKLZN	111	1679	14	1	0	1	0	0	1	0	55
3	1	ring	A12NO2MNOIREXA:3TYCR1GOTDK8DWQBJYRL0NCQFOKLZN	112	1059	13	1	0	0	1	0	0	0	16
3	1	ring	A12NO2MNOIREXA:3TYCR1GOTDK8DWQBJYRL0NCQFOKLZN	113	1603	14	1	0	1	0	0	1	0	2
3	1	ring	A12NO2MNOIREXA:3TYCR1GOTDK8DWQBJYRL0NCQFOKLZN	114	1326	15	1	0	0	0	1	1	0	4
3	1	ring	A12NO2MNOIREXA:3TYCR1GOTDK8DWQBJYRL0NCQFOKLZN	115	1509	2	1	1	0	1	0	0	0	6
3	1	ring	A12NO2MNOIREXA:3TYCR1GOTDK8DWQBJYRL0NCQFOKLZN	116	1026	3	1	0	0	0	1	0	0	23
3	1	ring	A12NO2MNOIREXA:3TYCR1GOTDK8DWQBJYRL0NCQFOKLZN	117	903	5	1	1	0	0	0	0	0	11
3	1	ring	A12NO2MNOIREXA:3TYCR1GOTDK8DWQBJYRL0NCQFOKLZN	118	890	6	1	1	0	0	1	0	0	11
3	1	ring	A12NO2MNOIREXA:3TYCR1GOTDK8DWQBJYRL0NCQFOKLZN	119	1934	8	1	1	0	0	0	1	0	17
3	1	ring	A12NO2MNOIREXA:3TYCR1GOTDK8DWQBJYRL0NCQFOKLZN	120	922	10	1	0	0	0	0	1	0	22
3	1	ring	A12NO2MNOIREXA:3TYCR1GOTDK8DWQBJYRL0NCQFOKLZN	121	1191	12	1	1	1	0	0	0	0	24
3	1	ring	A12NO2MNOIREXA:3TYCR1GOTDK8DWQBJYRL0NCQFOKLZN	122	1633	13	1	0	0	1	0	0	0	10
3	1	ring	A12NO2MNOIREXA:3TYCR1GOTDK8DWQBJYRL0NCQFOKLZN	123	1237	12	1	1	1	0	0	0	0	2
3	1	ring	A12NO2MNOIREXA:3TYCR1GOTDK8DWQBJYRL0NCQFOKLZN	124	2097	13	1	0	0	1	0	0	0	2
3	1	ring	A12NO2MNOIREXA:3TYCR1GOTDK8DWQBJYRL0NCQFOKLZN	125	1137	15	1	0	0	0	1	1	0	11
3	1	ring	A12NO2MNOIREXA:3TYCR1GOTDK8DWQBJYRL0NCQFOKLZN	126	1757	2	1	1	0	1	0	0	0	11
3	1	ring	A12NO2MNOIREXA:3TYCR1GOTDK8DWQBJYRL0NCQFOKLZN	127	1963	1	1	0	0	1	1	0	0	33
3	1	ring	A12NO2MNOIREXA:3TYCR1GOTDK8DWQBJYRL0NCQFOKLZN	128	772	3	1	0	0	0	1	0	0	12
3	1	ring	A12NO2MNOIREXA:3TYCR1GOTDK8DWQBJYRL0NCQFOKLZN	129	935	1	1	0	0	1	1	0	0	2
3	1	ring	A12NO2MNOIREXA:3TYCR1GOTDK8DWQBJYRL0NCQFOKLZN	130	1786	14	1	0	1	0	0	1	0	17
3	1	ring	A12NO2MNOIREXA:3TYCR1GOTDK8DWQBJYRL0NCQFOKLZN	131	1167	12	1	1	1	0	0	0	0	8
3	1	ring	A12NO2MNOIREXA:3TYCR1GOTDK8DWQBJYRL0NCQFOKLZN	132	1382	14	1	0	1	0	0	1	0	2
3	1	ring	A12NO2MNOIREXA:3TYCR1GOTDK8DWQBJYRL0NCQFOKLZN	133	1195	15	1	0	0	0	1	1	0	8
3	1	ring	A12NO2MNOIREXA:3TYCR1GOTDK8DWQBJYRL0NCQFOKLZN	134	1398	14	1	0	1	0	0	1	0	2
3	1	ring	A12NO2MNOIREXA:3TYCR1GOTDK8DWQBJYRL0NCQFOKLZN	135	1060	12	1	1	1	0	0	0	0	4
3	1	ring	A12NO2MNOIREXA:3TYCR1GOTDK8DWQBJYRL0NCQFOKLZN	136	1642	13	1	0	0	1	0	0	0	12
3	1	ring	A12NO2MNOIREXA:3TYCR1GOTDK8DWQBJYRL0NCQFOKLZN	137	1548	14	1	0	1	0	0	1	0	3
3	1	ring	A12NO2MNOIREXA:3TYCR1GOTDK8DWQBJYRL0NCQFOKLZN	138	1056	12	1	1	1	0	0	0	0	3
3	1	ring	A12NO2MNOIREXA:3TYCR1GOTDK8DWQBJYRL0NCQFOKLZN	139	884	10	1	0	0	0	0	1	0	19
3	1	ring	A12NO2MNOIREXA:3TYCR1GOTDK8DWQBJYRL0NCQFOKLZN	140	1211	12	1	1	1	0	0	0	0	2
3	1	ring	A12NO2MNOIREXA:3TYCR1GOTDK8DWQBJYRL0NCQFOKLZN	141	924	10	1	0	0	0	0	1	0	2
3	1	ring	A12NO2MNOIREXA:3TYCR1GOTDK8DWQBJYRL0NCQFOKLZN	142	1749	11	1	0	0	1	0	1	0	43
3	1	ring	A12NO2MNOIREXA:3TYCR1GOTDK8DWQBJYRL0NCQFOKLZN	143	807	10	1	0	0	0	0	1	0	2
3	1	ring	A12NO2MNOIREXA:3TYCR1GOTDK8DWQBJYRL0NCQFOKLZN	144	1232	12	1	1	1	0	0	0	0	4
3	1	ring	A12NO2MNOIREXA:3TYCR1GOTDK8DWQBJYRL0NCQFOKLZN	145	1532	14	1	0	1	0	0	1	0	8
3	1	ring	A12NO2MNOIREXA:3TYCR1GOTDK8DWQBJYRL0NCQFOKLZN	146	1658	1	1	0	0	1	1	0	0	17
3	1	ring	A12NO2MNOIREXA:3TYCR1GOTDK8DWQBJYRL0NCQFOKLZN	147	1441	15	1	0	0	0	1	1	0	14
3	1	ring	A12NO2MNOIREXA:3TYCR1GOTDK8DWQBJYRL0NCQFOKLZN	148	1697	1	1	0	0	1	1	0	0	2
3	1	ring	A12NO2MNOIREXA:3TYCR1GOTDK8DWQBJYRL0NCQFOKLZN	149	1514	2	1	1	0	1	0	0	0	23
3	1	ring	A12NO2MNOIREXA:3TYCR1GOTDK8DWQBJYRL0NCQFOKLZN	150	926	3	1	0	0	0	1	0	0	22
3	1	ring	A12NO2MNOIREXA:3TYCR1GOTDK8DWQBJYRL0NCQFOKLZN	151	733	5	1	1	0	0	0	0	0	34
3	1	ring	A12NO2MNOIREXA:3TYCR1GOTDK8DWQBJYRL0NCQFOKLZN	152	843	6	1	1	0	0	1	0	0	34
3	1	ring	A12NO2MNOIREXA:3TYCR1GOTDK8DWQBJYRL0NCQFOKLZN	153	1393	8	1	1	0	0	0	1	0	34
3	1	ring	A12NO2MNOIREXA:3TYCR1GOTDK8DWQBJYRL0NCQFOKLZN	154	830	10	1	0	0	0	0	1	0	11
3	1	ring	A12NO2MNOIREXA:3TYCR1GOTDK8DWQBJYRL0NCQFOKLZN	155	1121	12	1	1	1	0	0	0	0	11
3	1	ring	A12NO2MNOIREXA:3TYCR1GOTDK8DWQBJYRL0NCQFOKLZN	156	1379	14	1	0	1	0	0	1	0	11
3	1	ring	A12NO2MNOIREXA:3TYCR1GOTDK8DWQBJYRL0NCQFOKLZN	157	1414	15	1	0	0	0	1	1	0	10
3	1	ring	A12NO2MNOIREXA:3TYCR1GOTDK8DWQBJYRL0NCQFOKLZN	158	1300	1	1	0	0	1	1	0	0	10
3	1	ring	A12NO2MNOIREXA:3TYCR1GOTDK8DWQBJYRL0NCQFOKLZN	159	1316	14	1	0	1	0	0	1	0	3
3	1	ring	A12NO2MNOIREXA:3TYCR1GOTDK8DWQBJYRL0NCQFOKLZN	160	1243	15	1	0	0	0	1	1	0	3
3	1	ring	A12NO2MNOIREXA:3TYCR1GOTDK8DWQBJYRL0NCQFOKLZN	161	1167	2	1	1	0	1	0	0	0	12
3	1	ring	A12NO2MNOIREXA:3TYCR1GOTDK8DWQBJYRL0NCQFOKLZN	162	943	3	1	0	0	0	1	0	0	12
3	1	ring	A12NO2MNOIREXA:3TYCR1GOTDK8DWQBJYRL0NCQFOKLZN	163	2224	4	1	0	1	1	0	0	0	55
3	1	ring	A12NO2MNOIREXA:3TYCR1GOTDK8DWQBJYRL0NCQFOKLZN	164	1310	5	1	1	0	0	0	0	0	13
3	1	ring	A12NO2MNOIREXA:3TYCR1GOTDK8DWQBJYRL0NCQFOKLZN	165	1765	7	1	0	1	0	1	0	0	64
3	1	ring	A12NO2MNOIREXA:3TYCR1GOTDK8DWQBJYRL0NCQFOKLZN	166	911	5	1	1	0	0	0	0	0	2
3	1	ring	A12NO2MNOIREXA:3TYCR1GOTDK8DWQBJYRL0NCQFOKLZN	167	1068	6	1	1	0	0	1	0	0	15
3	1	ring	A12NO2MNOIREXA:3TYCR1GOTDK8DWQBJYRL0NCQFOKLZN	168	1351	7	1	0	1	0	1	0	0	3
3	1	ring	A12NO2MNOIREXA:3TYCR1GOTDK8DWQBJYRL0NCQFOKLZN	169	903	5	1	1	0	0	0	0	0	3
3	1	ring	A12NO2MNOIREXA:3TYCR1GOTDK8DWQBJYRL0NCQFOKLZN	170	1130	7	1	0	1	0	1	0	0	2
3	1	ring	A12NO2MNOIREXA:3TYCR1GOTDK8DWQBJYRL0NCQFOKLZN	171	3483	6	1	1	0	0	1	0	0	4
3	1	ring	A12NO2MNOIREXA:3TYCR1GOTDK8DWQBJYRL0NCQFOKLZN	172	1036	4	1	0	1	1	0	0	0	9
3	1	ring	A12NO2MNOIREXA:3TYCR1GOTDK8DWQBJYRL0NCQFOKLZN	173	3544	6	1	1	0	0	1	0	0	2
3	1	ring	A12NO2MNOIREXA:3TYCR1GOTDK8DWQBJYRL0NCQFOKLZN	174	997	4	1	0	1	1	0	0	0	2
3	1	ring	A12NO2MNOIREXA:3TYCR1GOTDK8DWQBJYRL0NCQFOKLZN	175	1277	2	1	1	0	1	0	0	0	14
3	1	ring	A12NO2MNOIREXA:3TYCR1GOTDK8DWQBJYRL0NCQFOKLZN	176	1151	3	1	0	0	0	1	0	0	14
3	1	ring	A12NO2MNOIREXA:3TYCR1GOTDK8DWQBJYRL0NCQFOKLZN	177	1036	4	1	0	1	1	0	0	0	3
3	1	ring	A12NO2MNOIREXA:3TYCR1GOTDK8DWQBJYRL0NCQFOKLZN	178	1393	6	1	1	0	0	1	0	0	5
3	1	ring	A12NO2MNOIREXA:3TYCR1GOTDK8DWQBJYRL0NCQFOKLZN	179	1449	8	1	1	0	0	0	1	0	26
3	1	ring	A12NO2MNOIREXA:3TYCR1GOTDK8DWQBJYRL0NCQFOKLZN	180	947	6	1	1	0	0	1	0	0	2
3	1	ring	A12NO2MNOIREXA:3TYCR1GOTDK8DWQBJYRL0NCQFOKLZN	181	2229	7	1	0	1	0	1	0	0	11
3	1	ring	A12NO2MNOIREXA:3TYCR1GOTDK8DWQBJYRL0NCQFOKLZN	182	1156	8	1	1	0	0	0	1	0	3
3	1	ring	A12NO2MNOIREXA:3TYCR1GOTDK8DWQBJYRL0NCQFOKLZN	183	1770	7	1	0	1	0	1	0	0	2
3	1	ring	A12NO2MNOIREXA:3TYCR1GOTDK8DWQBJYRL0NCQFOKLZN	184	1153	8	1	1	0	0	0	1	0	2
3	1	ring	A12NO2MNOIREXA:3TYCR1GOTDK8DWQBJYRL0NCQFOKLZN	185	989	9	1	0	1	0	0	0	0	85
3	1	ring	A12NO2MNOIREXA:3TYCR1GOTDK8DWQBJYRL0NCQFOKLZN	186	1113	7	1	0	1	0	1	0	0	3
3	1	ring	A12NO2MNOIREXA:3TYCR1GOTDK8DWQBJYRL0NCQFOKLZN	187	1175	8	1	1	0	0	0	1	0	3
3	1	ring	A12NO2MNOIREXA:3TYCR1GOTDK8DWQBJYRL0NCQFOKLZN	188	1992	6	1	1	0	0	1	0	1	8
3	1	ring	A12NO2MNOIREXA:3TYCR1GOTDK8DWQBJYRL0NCQFOKLZN	188	2013	6	0	1	0	0	1	0	1	0
3	1	ring	A12NO2MNOIREXA:3TYCR1GOTDK8DWQBJYRL0NCQFOKLZN	188	2152	6	0	1	0	0	1	0	1	0
3	1	ring	A12NO2MNOIREXA:3TYCR1GOTDK8DWQBJYRL0NCQFOKLZN	188	2174	6	0	1	0	0	1	0	1	0
3	1	ring	A12NO2MNOIREXA:3TYCR1GOTDK8DWQBJYRL0NCQFOKLZN	188	3266	6	0	1	0	0	1	0	0	0
3	1	ring	A12NO2MNOIREXA:3TYCR1GOTDK8DWQBJYRL0NCQFOKLZN	189	1119	5	1	1	0	0	0	0	0	20
3	1	ring	A12NO2MNOIREXA:3TYCR1GOTDK8DWQBJYRL0NCQFOKLZN	190	1331	4	1	0	1	1	0	0	0	13
3	1	ring	A12NO2MNOIREXA:3TYCR1GOTDK8DWQBJYRL0NCQFOKLZN	191	855	5	1	1	0	0	0	0	0	2
3	1	ring	A12NO2MNOIREXA:3TYCR1GOTDK8DWQBJYRL0NCQFOKLZN	192	983	4	1	0	1	1	0	0	0	2
3	1	ring	A12NO2MNOIREXA:3TYCR1GOTDK8DWQBJYRL0NCQFOKLZN	193	1117	3	1	0	0	0	1	0	0	17
3	1	ring	A12NO2MNOIREXA:3TYCR1GOTDK8DWQBJYRL0NCQFOKLZN	194	739	5	1	1	0	0	0	0	0	3
3	1	ring	A12NO2MNOIREXA:3TYCR1GOTDK8DWQBJYRL0NCQFOKLZN	195	554	3	1	0	0	0	1	0	0	2
3	1	ring	A12NO2MNOIREXA:3TYCR1GOTDK8DWQBJYRL0NCQFOKLZN	196	1300	1	1	0	0	1	1	0	0	38
3	1	ring	A12NO2MNOIREXA:3TYCR1GOTDK8DWQBJYRL0NCQFOKLZN	197	1418	15	1	0	0	0	1	1	0	37
3	1	ring	A12NO2MNOIREXA:3TYCR1GOTDK8DWQBJYRL0NCQFOKLZN	198	1647	13	1	0	0	1	0	0	0	62
3	1	ring	A12NO2MNOIREXA:3TYCR1GOTDK8DWQBJYRL0NCQFOKLZN	199	1458	14	1	0	1	0	0	1	0	40
3	1	ring	A12NO2MNOIREXA:3TYCR1GOTDK8DWQBJYRL0NCQFOKLZN	200	1455	1	1	0	0	1	1	0	0	4
3	1	ring	A12NO2MNOIREXA:3TYCR1GOTDK8DWQBJYRL0NCQFOKLZN	201	857	3	1	0	0	0	1	0	0	6
3	1	ring	A12NO2MNOIREXA:3TYCR1GOTDK8DWQBJYRL0NCQFOKLZN	202	3328	2	1	1	0	1	0	0	0	27
3	1	ring	A12NO2MNOIREXA:3TYCR1GOTDK8DWQBJYRL0NCQFOKLZN	203	864	3	1	0	0	0	1	0	0	2
3	1	ring	A12NO2MNOIREXA:3TYCR1GOTDK8DWQBJYRL0NCQFOKLZN	204	1124	2	1	1	0	1	0	0	0	2
3	1	ring	A12NO2MNOIREXA:3TYCR1GOTDK8DWQBJYRL0NCQFOKLZN	205	965	3	1	0	0	0	1	0	0	2
3	1	ring	A12NO2MNOIREXA:3TYCR1GOTDK8DWQBJYRL0NCQFOKLZN	206	1194	1	1	0	0	1	1	0	0	6
3	1	ring	A12NO2MNOIREXA:3TYCR1GOTDK8DWQBJYRL0NCQFOKLZN	207	1579	15	1	0	0	0	1	1	0	10
3	1	ring	A12NO2MNOIREXA:3TYCR1GOTDK8DWQBJYRL0NCQFOKLZN	208	1937	2	1	1	0	1	0	0	0	4
3	1	ring	A12NO2MNOIREXA:3TYCR1GOTDK8DWQBJYRL0NCQFOKLZN	209	1181	1	1	0	0	1	1	0	0	3
3	1	ring	A12NO2MNOIREXA:3TYCR1GOTDK8DWQBJYRL0NCQFOKLZN	210	1207	2	1	1	0	1	0	0	0	2
3	1	ring	A12NO2MNOIREXA:3TYCR1GOTDK8DWQBJYRL0NCQFOKLZN	211	1324	1	1	0	0	1	1	0	0	2
3	1	ring	A12NO2MNOIREXA:3TYCR1GOTDK8DWQBJYRL0NCQFOKLZN	212	1759	14	1	0	1	0	0	1	0	13
3	1	ring	A12NO2MNOIREXA:3TYCR1GOTDK8DWQBJYRL0NCQFOKLZN	213	1678	1	1	0	0	1	1	0	0	2
3	1	ring	A12NO2MNOIREXA:3TYCR1GOTDK8DWQBJYRL0NCQFOKLZN	214	2053	2	1	1	0	1	0	0	0	4
3	1	ring	A12NO2MNOIREXA:3TYCR1GOTDK8DWQBJYRL0NCQFOKLZN	215	1184	1	1	0	0	1	1	0	0	2
3	1	ring	A12NO2MNOIREXA:3TYCR1GOTDK8DWQBJYRL0NCQFOKLZN	216	675	3	1	0	0	0	1	0	0	11
3	1	ring	A12NO2MNOIREXA:3TYCR1GOTDK8DWQBJYRL0NCQFOKLZN	217	1780	4	1	0	1	1	0	0	0	25
3	1	ring	A12NO2MNOIREXA:3TYCR1GOTDK8DWQBJYRL0NCQFOKLZN	218	1508	6	1	1	0	0	1	0	0	30
3	1	ring	A12NO2MNOIREXA:3TYCR1GOTDK8DWQBJYRL0NCQFOKLZN	219	1343	8	1	1	0	0	0	1	0	32
3	1	ring	A12NO2MNOIREXA:3TYCR1GOTDK8DWQBJYRL0NCQFOKLZN	220	778	10	1	0	0	0	0	1	0	66
3	1	ring	A12NO2MNOIREXA:3TYCR1GOTDK8DWQBJYRL0NCQFOKLZN	221	680	8	1	1	0	0	0	1	0	2
3	1	ring	A12NO2MNOIREXA:3TYCR1GOTDK8DWQBJYRL0NCQFOKLZN	222	1072	9	1	0	1	0	0	0	0	37
3	1	ring	A12NO2MNOIREXA:3TYCR1GOTDK8DWQBJYRL0NCQFOKLZN	223	2393	11	1	0	0	1	0	1	0	81
3	1	ring	A12NO2MNOIREXA:3TYCR1GOTDK8DWQBJYRL0NCQFOKLZN	224	1020	13	1	0	0	1	0	0	0	26
3	1	ring	A12NO2MNOIREXA:3TYCR1GOTDK8DWQBJYRL0NCQFOKLZN	225	1742	14	1	0	1	0	0	1	0	13
3	1	ring	A12NO2MNOIREXA:3TYCR1GOTDK8DWQBJYRL0NCQFOKLZN	226	1311	12	1	1	1	0	0	0	0	71
3	1	ring	A12NO2MNOIREXA:3TYCR1GOTDK8DWQBJYRL0NCQFOKLZN	227	1511	11	1	0	0	1	0	1	0	4
3	1	ring	A12NO2MNOIREXA:3TYCR1GOTDK8DWQBJYRL0NCQFOKLZN	228	687	10	1	0	0	0	0	1	0	8
3	1	ring	A12NO2MNOIREXA:3TYCR1GOTDK8DWQBJYRL0NCQFOKLZN	229	1084	8	1	1	0	0	0	1	0	8
3	1	ring	A12NO2MNOIREXA:3TYCR1GOTDK8DWQBJYRL0NCQFOKLZN	230	2472	7	1	0	1	0	1	0	0	44
3	1	ring	A12NO2MNOIREXA:3TYCR1GOTDK8DWQBJYRL0NCQFOKLZN	231	691	9	1	0	1	0	0	0	0	9
3	1	ring	A12NO2MNOIREXA:3TYCR1GOTDK8DWQBJYRL0NCQFOKLZN	232	658	7	1	0	1	0	1	0	0	2
3	1	ring	A12NO2MNOIREXA:3TYCR1GOTDK8DWQBJYRL0NCQFOKLZN	233	1171	8	1	1	0	0	0	1	0	4
3	1	ring	A12NO2MNOIREXA:3TYCR1GOTDK8DWQBJYRL0NCQFOKLZN	234	682	10	1	0	0	0	0	1	0	6
3	1	ring	A12NO2MNOIREXA:3TYCR1GOTDK8DWQBJYRL0NCQFOKLZN	235	636	8	1	1	0	0	0	1	0	2
3	1	ring	A12NO2MNOIREXA:3TYCR1GOTDK8DWQBJYRL0NCQFOKLZN	236	2674	7	1	0	1	0	1	0	0	4
3	1	ring	A12NO2MNOIREXA:3TYCR1GOTDK8DWQBJYRL0NCQFOKLZN	237	734	9	1	0	1	0	0	0	0	6
3	1	ring	A12NO2MNOIREXA:3TYCR1GOTDK8DWQBJYRL0NCQFOKLZN	238	606	7	1	0	1	0	1	0	0	2
3	1	ring	A12NO2MNOIREXA:3TYCR1GOTDK8DWQBJYRL0NCQFOKLZN	239	1139	8	1	1	0	0	0	1	0	4
3	1	ring	A12NO2MNOIREXA:3TYCR1GOTDK8DWQBJYRL0NCQFOKLZN	240	901	9	1	0	1	0	0	0	0	3
3	1	ring	A12NO2MNOIREXA:3TYCR1GOTDK8DWQBJYRL0NCQFOKLZN	241	991	7	1	0	1	0	1	0	0	3
3	1	ring	A12NO2MNOIREXA:3TYCR1GOTDK8DWQBJYRL0NCQFOKLZN	242	1060	8	1	1	0	0	0	1	0	3
3	1	ring	A12NO2MNOIREXA:3TYCR1GOTDK8DWQBJYRL0NCQFOKLZN	243	1000	6	1	1	0	0	1	0	0	25
3	1	ring	A12NO2MNOIREXA:3TYCR1GOTDK8DWQBJYRL0NCQFOKLZN	244	1650	7	1	0	1	0	1	0	0	3
3	1	ring	A12NO2MNOIREXA:3TYCR1GOTDK8DWQBJYRL0NCQFOKLZN	245	1330	6	1	1	0	0	1	0	0	2
3	1	ring	A12NO2MNOIREXA:3TYCR1GOTDK8DWQBJYRL0NCQFOKLZN	246	1314	8	1	1	0	0	0	1	0	4
3	1	ring	A12NO2MNOIREXA:3TYCR1GOTDK8DWQBJYRL0NCQFOKLZN	247	913	9	1	0	1	0	0	0	0	7
3	1	ring	A12NO2MNOIREXA:3TYCR1GOTDK8DWQBJYRL0NCQFOKLZN	248	798	10	1	0	0	0	0	1	0	14
3	1	ring	A12NO2MNOIREXA:3TYCR1GOTDK8DWQBJYRL0NCQFOKLZN	249	1168	12	1	1	1	0	0	0	0	23
3	1	ring	A12NO2MNOIREXA:3TYCR1GOTDK8DWQBJYRL0NCQFOKLZN	250	984	13	1	0	0	1	0	0	0	26
3	1	ring	A12NO2MNOIREXA:3TYCR1GOTDK8DWQBJYRL0NCQFOKLZN	251	1597	11	1	0	0	1	0	1	0	24
3	1	ring	A12NO2MNOIREXA:3TYCR1GOTDK8DWQBJYRL0NCQFOKLZN	252	1249	13	1	0	0	1	0	0	0	2
3	1	ring	A12NO2MNOIREXA:3TYCR1GOTDK8DWQBJYRL0NCQFOKLZN	253	2194	11	1	0	0	1	0	1	0	2
3	1	ring	A12NO2MNOIREXA:3TYCR1GOTDK8DWQBJYRL0NCQFOKLZN	254	867	10	1	0	0	0	0	1	0	6
3	1	ring	A12NO2MNOIREXA:3TYCR1GOTDK8DWQBJYRL0NCQFOKLZN	255	952	8	1	1	0	0	0	1	0	9
3	1	ring	A12NO2MNOIREXA:3TYCR1GOTDK8DWQBJYRL0NCQFOKLZN	256	865	6	1	1	0	0	1	0	0	11
3	1	ring	A12NO2MNOIREXA:3TYCR1GOTDK8DWQBJYRL0NCQFOKLZN	257	867	5	1	1	0	0	0	0	0	63
3	1	ring	A12NO2MNOIREXA:3TYCR1GOTDK8DWQBJYRL0NCQFOKLZN	258	1292	4	1	0	1	1	0	0	0	41
3	1	ring	A12NO2MNOIREXA:3TYCR1GOTDK8DWQBJYRL0NCQFOKLZN	259	1595	6	1	1	0	0	1	0	0	3
3	1	ring	A12NO2MNOIREXA:3TYCR1GOTDK8DWQBJYRL0NCQFOKLZN	260	1228	4	1	0	1	1	0	0	0	2
3	1	ring	A12NO2MNOIREXA:3TYCR1GOTDK8DWQBJYRL0NCQFOKLZN	261	1584	2	1	1	0	1	0	0	0	47
3	1	ring	A12NO2MNOIREXA:3TYCR1GOTDK8DWQBJYRL0NCQFOKLZN	262	973	4	1	0	1	1	0	0	0	2
3	1	ring	A12NO2MNOIREXA:3TYCR1GOTDK8DWQBJYRL0NCQFOKLZN	263	877	5	1	1	0	0	0	0	0	6
3	1	ring	A12NO2MNOIREXA:3TYCR1GOTDK8DWQBJYRL0NCQFOKLZN	264	1027	3	1	0	0	0	1	0	0	48
3	1	ring	A12NO2MNOIREXA:3TYCR1GOTDK8DWQBJYRL0NCQFOKLZN	265	812	5	1	1	0	0	0	0	0	2
3	1	ring	A12NO2MNOIREXA:3TYCR1GOTDK8DWQBJYRL0NCQFOKLZN	266	983	4	1	0	1	1	0	0	0	4
3	1	ring	A12NO2MNOIREXA:3TYCR1GOTDK8DWQBJYRL0NCQFOKLZN	267	1285	5	1	1	0	0	0	0	0	2
3	1	ring	A12NO2MNOIREXA:3TYCR1GOTDK8DWQBJYRL0NCQFOKLZN	268	1542	7	1	0	1	0	1	0	0	24
3	1	ring	A12NO2MNOIREXA:3TYCR1GOTDK8DWQBJYRL0NCQFOKLZN	269	1306	5	1	1	0	0	0	0	0	2
3	1	ring	A12NO2MNOIREXA:3TYCR1GOTDK8DWQBJYRL0NCQFOKLZN	270	885	3	1	0	0	0	1	0	0	6
3	1	ring	A12NO2MNOIREXA:3TYCR1GOTDK8DWQBJYRL0NCQFOKLZN	271	686	5	1	1	0	0	0	0	0	2
3	1	ring	A12NO2MNOIREXA:3TYCR1GOTDK8DWQBJYRL0NCQFOKLZN	272	604	3	1	0	0	0	1	0	0	2
3	1	ring	A12NO2MNOIREXA:3TYCR1GOTDK8DWQBJYRL0NCQFOKLZN	273	568	5	1	1	0	0	0	0	0	2
3	1	ring	A12NO2MNOIREXA:3TYCR1GOTDK8DWQBJYRL0NCQFOKLZN	274	1079	4	1	0	1	1	0	0	0	8
3	1	ring	A12NO2MNOIREXA:3TYCR1GOTDK8DWQBJYRL0NCQFOKLZN	275	691	5	1	1	0	0	0	0	0	2
3	1	ring	A12NO2MNOIREXA:3TYCR1GOTDK8DWQBJYRL0NCQFOKLZN	276	1180	6	1	1	0	0	1	0	0	17
3	1	ring	A12NO2MNOIREXA:3TYCR1GOTDK8DWQBJYRL0NCQFOKLZN	277	1076	7	1	0	1	0	1	0	0	9
3	1	ring	A12NO2MNOIREXA:3TYCR1GOTDK8DWQBJYRL0NCQFOKLZN	278	953	5	1	1	0	0	0	0	0	3
3	1	ring	A12NO2MNOIREXA:3TYCR1GOTDK8DWQBJYRL0NCQFOKLZN	279	1129	4	1	0	1	1	0	0	0	5
3	1	ring	A12NO2MNOIREXA:3TYCR1GOTDK8DWQBJYRL0NCQFOKLZN	280	938	3	1	0	0	0	1	0	0	8
3	1	ring	A12NO2MNOIREXA:3TYCR1GOTDK8DWQBJYRL0NCQFOKLZN	281	1045	4	1	0	1	1	0	0	0	2
3	1	ring	A12NO2MNOIREXA:3TYCR1GOTDK8DWQBJYRL0NCQFOKLZN	282	1232	3	1	0	0	0	1	0	0	2
3	1	ring	A12NO2MNOIREXA:3TYCR1GOTDK8DWQBJYRL0NCQFOKLZN	283	2029	2	1	1	0	1	0	0	0	22
3	1	ring	A12NO2MNOIREXA:3TYCR1GOTDK8DWQBJYRL0NCQFOKLZN	284	1793	4	1	0	1	1	0	0	0	3
3	1	ring	A12NO2MNOIREXA:3TYCR1GOTDK8DWQBJYRL0NCQFOKLZN	285	1551	6	1	1	0	0	1	0	0	9
3	1	ring	A12NO2MNOIREXA:3TYCR1GOTDK8DWQBJYRL0NCQFOKLZN	286	1039	8	1	1	0	0	0	1	0	31
3	1	ring	A12NO2MNOIREXA:3TYCR1GOTDK8DWQBJYRL0NCQFOKLZN	287	958	6	1	1	0	0	1	0	0	2
3	1	ring	A12NO2MNOIREXA:3TYCR1GOTDK8DWQBJYRL0NCQFOKLZN	288	986	4	1	0	1	1	0	0	0	4
3	1	ring	A12NO2MNOIREXA:3TYCR1GOTDK8DWQBJYRL0NCQFOKLZN	289	2462	6	1	1	0	0	1	0	0	2
3	1	ring	A12NO2MNOIREXA:3TYCR1GOTDK8DWQBJYRL0NCQFOKLZN	290	1568	4	1	0	1	1	0	0	0	2
3	1	ring	A12NO2MNOIREXA:3TYCR1GOTDK8DWQBJYRL0NCQFOKLZN	291	933	5	1	1	0	0	0	0	0	13
3	1	ring	A12NO2MNOIREXA:3TYCR1GOTDK8DWQBJYRL0NCQFOKLZN	292	3407	6	1	1	0	0	1	0	0	3
3	1	ring	A12NO2MNOIREXA:3TYCR1GOTDK8DWQBJYRL0NCQFOKLZN	293	898	4	1	0	1	1	0	0	0	3
3	1	ring	A12NO2MNOIREXA:3TYCR1GOTDK8DWQBJYRL0NCQFOKLZN	294	1428	6	1	1	0	0	1	0	0	2
3	1	ring	A12NO2MNOIREXA:3TYCR1GOTDK8DWQBJYRL0NCQFOKLZN	295	1620	7	1	0	1	0	1	0	0	18
3	1	ring	A12NO2MNOIREXA:3TYCR1GOTDK8DWQBJYRL0NCQFOKLZN	296	1227	6	1	1	0	0	1	0	0	2
3	1	ring	A12NO2MNOIREXA:3TYCR1GOTDK8DWQBJYRL0NCQFOKLZN	297	726	5	1	1	0	0	0	0	0	6
3	1	ring	A12NO2MNOIREXA:3TYCR1GOTDK8DWQBJYRL0NCQFOKLZN	298	992	4	1	0	1	1	0	0	0	5
3	1	ring	A12NO2MNOIREXA:3TYCR1GOTDK8DWQBJYRL0NCQFOKLZN	299	1932	2	1	1	0	1	0	0	1	16
3	1	ring	A12NO2MNOIREXA:3TYCR1GOTDK8DWQBJYRL0NCQFOKLZN	299	2084	2	0	1	0	1	0	0	1	0
3	1	ring	A12NO2MNOIREXA:3TYCR1GOTDK8DWQBJYRL0NCQFOKLZN	299	2085	2	0	1	0	1	0	0	1	0
3	1	ring	A12NO2MNOIREXA:3TYCR1GOTDK8DWQBJYRL0NCQFOKLZN	299	3602	2	0	1	0	1	0	0	0	0
3	1	ring	A12NO2MNOIREXA:3TYCR1GOTDK8DWQBJYRL0NCQFOKLZN	300	1583	15	1	0	0	0	1	1	0	93
3	1	ring	A12NO2MNOIREXA:3TYCR1GOTDK8DWQBJYRL0NCQFOKLZN	301	1492	2	1	1	0	1	0	0	0	2
3	1	ring	A12NO2MNOIREXA:3TYCR1GOTDK8DWQBJYRL0NCQFOKLZN	302	975	3	1	0	0	0	1	0	0	20
3	1	ring	A12NO2MNOIREXA:3TYCR1GOTDK8DWQBJYRL0NCQFOKLZN	303	1021	4	1	0	1	1	0	0	0	5
3	1	ring	A12NO2MNOIREXA:3TYCR1GOTDK8DWQBJYRL0NCQFOKLZN	304	925	5	1	1	0	0	0	0	0	7
3	1	ring	A12NO2MNOIREXA:3TYCR1GOTDK8DWQBJYRL0NCQFOKLZN	305	1094	6	1	1	0	0	1	0	0	9
3	1	ring	A12NO2MNOIREXA:3TYCR1GOTDK8DWQBJYRL0NCQFOKLZN	306	991	5	1	1	0	0	0	0	0	2
3	1	ring	A12NO2MNOIREXA:3TYCR1GOTDK8DWQBJYRL0NCQFOKLZN	307	1282	4	1	0	1	1	0	0	0	4
3	1	ring	A12NO2MNOIREXA:3TYCR1GOTDK8DWQBJYRL0NCQFOKLZN	308	1367	2	1	1	0	1	0	0	0	7
3	1	ring	A12NO2MNOIREXA:3TYCR1GOTDK8DWQBJYRL0NCQFOKLZN	309	1401	15	1	0	0	0	1	1	0	9
3	1	ring	A12NO2MNOIREXA:3TYCR1GOTDK8DWQBJYRL0NCQFOKLZN	310	1039	13	1	0	0	1	0	0	0	58
3	1	ring	A12NO2MNOIREXA:3TYCR1GOTDK8DWQBJYRL0NCQFOKLZN	311	1270	15	1	0	0	0	1	1	0	2
3	1	ring	A12NO2MNOIREXA:3TYCR1GOTDK8DWQBJYRL0NCQFOKLZN	312	1377	2	1	1	0	1	0	0	0	4
3	1	ring	A12NO2MNOIREXA:3TYCR1GOTDK8DWQBJYRL0NCQFOKLZN	313	925	3	1	0	0	0	1	0	0	11
3	1	ring	A12NO2MNOIREXA:3TYCR1GOTDK8DWQBJYRL0NCQFOKLZN	314	933	5	1	1	0	0	0	0	0	8
3	1	ring	A12NO2MNOIREXA:3TYCR1GOTDK8DWQBJYRL0NCQFOKLZN	315	1202	3	1	0	0	0	1	0	0	2
3	1	ring	A12NO2MNOIREXA:3TYCR1GOTDK8DWQBJYRL0NCQFOKLZN	316	1736	2	1	1	0	1	0	0	0	4
3	1	ring	A12NO2MNOIREXA:3TYCR1GOTDK8DWQBJYRL0NCQFOKLZN	317	956	4	1	0	1	1	0	0	0	10
3	1	ring	A12NO2MNOIREXA:3TYCR1GOTDK8DWQBJYRL0NCQFOKLZN	318	770	5	1	1	0	0	0	0	0	4
3	1	ring	A12NO2MNOIREXA:3TYCR1GOTDK8DWQBJYRL0NCQFOKLZN	319	958	3	1	0	0	0	1	0	0	4
3	1	ring	A12NO2MNOIREXA:3TYCR1GOTDK8DWQBJYRL0NCQFOKLZN	320	1020	4	1	0	1	1	0	0	0	3
3	1	ring	A12NO2MNOIREXA:3TYCR1GOTDK8DWQBJYRL0NCQFOKLZN	321	1047	6	1	1	0	0	1	0	0	16
3	1	ring	A12NO2MNOIREXA:3TYCR1GOTDK8DWQBJYRL0NCQFOKLZN	322	750	5	1	1	0	0	0	0	0	4
3	1	ring	A12NO2MNOIREXA:3TYCR1GOTDK8DWQBJYRL0NCQFOKLZN	323	2722	7	1	0	1	0	1	0	0	28
3	1	ring	A12NO2MNOIREXA:3TYCR1GOTDK8DWQBJYRL0NCQFOKLZN	324	852	9	1	0	1	0	0	0	0	77
3	1	ring	A12NO2MNOIREXA:3TYCR1GOTDK8DWQBJYRL0NCQFOKLZN	325	664	7	1	0	1	0	1	0	0	2
3	1	ring	A12NO2MNOIREXA:3TYCR1GOTDK8DWQBJYRL0NCQFOKLZN	326	865	5	1	1	0	0	0	0	0	4
3	1	ring	A12NO2MNOIREXA:3TYCR1GOTDK8DWQBJYRL0NCQFOKLZN	327	936	7	1	0	1	0	1	0	0	2
3	1	ring	A12NO2MNOIREXA:3TYCR1GOTDK8DWQBJYRL0NCQFOKLZN	328	683	9	1	0	1	0	0	0	1	4
3	1	ring	A12NO2MNOIREXA:3TYCR1GOTDK8DWQBJYRL0NCQFOKLZN	328	834	9	0	0	1	0	0	0	1	0
3	1	ring	A12NO2MNOIREXA:3TYCR1GOTDK8DWQBJYRL0NCQFOKLZN	328	1908	9	0	0	1	0	0	0	0	0
3	1	ring	A12NO2MNOIREXA:3TYCR1GOTDK8DWQBJYRL0NCQFOKLZN	329	1850	11	1	0	0	1	0	1	0	76
3	1	ring	A12NO2MNOIREXA:3TYCR1GOTDK8DWQBJYRL0NCQFOKLZN	330	1347	12	1	1	1	0	0	0	0	81
3	1	ring	A12NO2MNOIREXA:3TYCR1GOTDK8DWQBJYRL0NCQFOKLZN	331	2091	14	1	0	1	0	0	1	0	106
3	1	ring	A12NO2MNOIREXA:3TYCR1GOTDK8DWQBJYRL0NCQFOKLZN	332	1178	1	1	0	0	1	1	0	0	117
3	1	ring	A12NO2MNOIREXA:3TYCR1GOTDK8DWQBJYRL0NCQFOKLZN	333	1438	15	1	0	0	0	1	1	0	22
3	1	ring	A12NO2MNOIREXA:3TYCR1GOTDK8DWQBJYRL0NCQFOKLZN	334	1093	13	1	0	0	1	0	0	0	24
3	1	ring	A12NO2MNOIREXA:3TYCR1GOTDK8DWQBJYRL0NCQFOKLZN	335	1181	14	1	0	1	0	0	1	0	4
3	1	ring	A12NO2MNOIREXA:3TYCR1GOTDK8DWQBJYRL0NCQFOKLZN	336	1113	12	1	1	1	0	0	0	0	6
3	1	ring	A12NO2MNOIREXA:3TYCR1GOTDK8DWQBJYRL0NCQFOKLZN	337	915	13	1	0	0	1	0	0	0	3
3	1	ring	A12NO2MNOIREXA:3TYCR1GOTDK8DWQBJYRL0NCQFOKLZN	338	1459	14	1	0	1	0	0	1	0	3
3	1	ring	A12NO2MNOIREXA:3TYCR1GOTDK8DWQBJYRL0NCQFOKLZN	339	1116	1	1	0	0	1	1	0	0	7
3	1	ring	A12NO2MNOIREXA:3TYCR1GOTDK8DWQBJYRL0NCQFOKLZN	340	1460	14	1	0	1	0	0	1	0	2
3	1	ring	A12NO2MNOIREXA:3TYCR1GOTDK8DWQBJYRL0NCQFOKLZN	341	911	13	1	0	0	1	0	0	0	4
3	1	ring	A12NO2MNOIREXA:3TYCR1GOTDK8DWQBJYRL0NCQFOKLZN	342	1407	11	1	0	0	1	0	1	0	13
3	1	ring	A12NO2MNOIREXA:3TYCR1GOTDK8DWQBJYRL0NCQFOKLZN	343	764	13	1	0	0	1	0	0	0	2
3	1	ring	A12NO2MNOIREXA:3TYCR1GOTDK8DWQBJYRL0NCQFOKLZN	344	1083	15	1	0	0	0	1	1	0	11
3	1	ring	A12NO2MNOIREXA:3TYCR1GOTDK8DWQBJYRL0NCQFOKLZN	345	1926	14	1	0	1	0	0	1	0	5
3	1	ring	A12NO2MNOIREXA:3TYCR1GOTDK8DWQBJYRL0NCQFOKLZN	346	982	13	1	0	0	1	0	0	0	3
3	1	ring	A12NO2MNOIREXA:3TYCR1GOTDK8DWQBJYRL0NCQFOKLZN	347	1060	15	1	0	0	0	1	1	0	3
3	1	ring	A12NO2MNOIREXA:3TYCR1GOTDK8DWQBJYRL0NCQFOKLZN	348	973	13	1	0	0	1	0	0	0	2
3	1	ring	A12NO2MNOIREXA:3TYCR1GOTDK8DWQBJYRL0NCQFOKLZN	349	920	11	1	0	0	1	0	1	0	7
3	1	ring	A12NO2MNOIREXA:3TYCR1GOTDK8DWQBJYRL0NCQFOKLZN	350	1265	12	1	1	1	0	0	0	0	14
3	1	ring	A12NO2MNOIREXA:3TYCR1GOTDK8DWQBJYRL0NCQFOKLZN	351	1451	11	1	0	0	1	0	1	0	2
3	1	ring	A12NO2MNOIREXA:3TYCR1GOTDK8DWQBJYRL0NCQFOKLZN	352	1118	12	1	1	1	0	0	0	0	2
3	1	ring	A12NO2MNOIREXA:3TYCR1GOTDK8DWQBJYRL0NCQFOKLZN	353	1750	14	1	0	1	0	0	1	0	8
3	1	ring	A12NO2MNOIREXA:3TYCR1GOTDK8DWQBJYRL0NCQFOKLZN	354	984	13	1	0	0	1	0	0	0	6
3	1	ring	A12NO2MNOIREXA:3TYCR1GOTDK8DWQBJYRL0NCQFOKLZN	355	1115	15	1	0	0	0	1	1	0	8
3	1	ring	A12NO2MNOIREXA:3TYCR1GOTDK8DWQBJYRL0NCQFOKLZN	356	1004	2	1	1	0	1	0	0	0	40
3	1	ring	A12NO2MNOIREXA:3TYCR1GOTDK8DWQBJYRL0NCQFOKLZN	357	1105	1	1	0	0	1	1	0	0	18
3	1	ring	A12NO2MNOIREXA:3TYCR1GOTDK8DWQBJYRL0NCQFOKLZN	358	831	3	1	0	0	0	1	0	0	39
3	1	ring	A12NO2MNOIREXA:3TYCR1GOTDK8DWQBJYRL0NCQFOKLZN	359	913	1	1	0	0	1	1	0	0	2
3	1	ring	A12NO2MNOIREXA:3TYCR1GOTDK8DWQBJYRL0NCQFOKLZN	360	543	3	1	0	0	0	1	0	0	2
3	1	ring	A12NO2MNOIREXA:3TYCR1GOTDK8DWQBJYRL0NCQFOKLZN	361	914	5	1	1	0	0	0	0	0	35
3	1	ring	A12NO2MNOIREXA:3TYCR1GOTDK8DWQBJYRL0NCQFOKLZN	362	1066	6	1	1	0	0	1	0	0	41
3	1	ring	A12NO2MNOIREXA:3TYCR1GOTDK8DWQBJYRL0NCQFOKLZN	363	1257	8	1	1	0	0	0	1	0	77
3	1	ring	A12NO2MNOIREXA:3TYCR1GOTDK8DWQBJYRL0NCQFOKLZN	364	907	9	1	0	1	0	0	0	0	36
3	1	ring	A12NO2MNOIREXA:3TYCR1GOTDK8DWQBJYRL0NCQFOKLZN	365	1125	8	1	1	0	0	0	1	0	2
3	1	ring	A12NO2MNOIREXA:3TYCR1GOTDK8DWQBJYRL0NCQFOKLZN	366	874	6	1	1	0	0	1	0	0	4
3	1	ring	A12NO2MNOIREXA:3TYCR1GOTDK8DWQBJYRL0NCQFOKLZN	367	877	5	1	1	0	0	0	0	0	6
3	1	ring	A12NO2MNOIREXA:3TYCR1GOTDK8DWQBJYRL0NCQFOKLZN	368	1418	7	1	0	1	0	1	0	0	41
3	1	ring	A12NO2MNOIREXA:3TYCR1GOTDK8DWQBJYRL0NCQFOKLZN	369	942	5	1	1	0	0	0	0	0	2
3	1	ring	A12NO2MNOIREXA:3TYCR1GOTDK8DWQBJYRL0NCQFOKLZN	370	1411	3	1	0	0	0	1	0	0	10
3	1	ring	A12NO2MNOIREXA:3TYCR1GOTDK8DWQBJYRL0NCQFOKLZN	371	1423	2	1	1	0	1	0	0	0	15
3	1	ring	A12NO2MNOIREXA:3TYCR1GOTDK8DWQBJYRL0NCQFOKLZN	372	1032	4	1	0	1	1	0	0	0	52
3	1	ring	A12NO2MNOIREXA:3TYCR1GOTDK8DWQBJYRL0NCQFOKLZN	373	971	2	1	1	0	1	0	0	0	2
3	1	ring	A12NO2MNOIREXA:3TYCR1GOTDK8DWQBJYRL0NCQFOKLZN	374	1167	1	1	0	0	1	1	0	0	15
3	1	ring	A12NO2MNOIREXA:3TYCR1GOTDK8DWQBJYRL0NCQFOKLZN	375	1167	15	1	0	0	0	1	1	0	20
3	1	ring	A12NO2MNOIREXA:3TYCR1GOTDK8DWQBJYRL0NCQFOKLZN	376	1219	1	1	0	0	1	1	0	0	2
3	1	ring	A12NO2MNOIREXA:3TYCR1GOTDK8DWQBJYRL0NCQFOKLZN	377	1050	2	1	1	0	1	0	0	0	4
3	1	ring	A12NO2MNOIREXA:3TYCR1GOTDK8DWQBJYRL0NCQFOKLZN	378	1416	4	1	0	1	1	0	0	0	6
3	1	ring	A12NO2MNOIREXA:3TYCR1GOTDK8DWQBJYRL0NCQFOKLZN	379	1268	2	1	1	0	1	0	0	0	2
3	1	ring	A12NO2MNOIREXA:3TYCR1GOTDK8DWQBJYRL0NCQFOKLZN	380	1460	1	1	0	0	1	1	0	0	4
3	1	ring	A12NO2MNOIREXA:3TYCR1GOTDK8DWQBJYRL0NCQFOKLZN	381	846	3	1	0	0	0	1	0	0	11
3	1	ring	A12NO2MNOIREXA:3TYCR1GOTDK8DWQBJYRL0NCQFOKLZN	382	865	1	1	0	0	1	1	0	0	2
3	1	ring	A12NO2MNOIREXA:3TYCR1GOTDK8DWQBJYRL0NCQFOKLZN	383	1115	15	1	0	0	0	1	1	0	8
3	1	ring	A12NO2MNOIREXA:3TYCR1GOTDK8DWQBJYRL0NCQFOKLZN	384	2136	14	1	0	1	0	0	1	0	31
3	1	ring	A12NO2MNOIREXA:3TYCR1GOTDK8DWQBJYRL0NCQFOKLZN	385	924	13	1	0	0	1	0	0	0	31
3	1	ring	A12NO2MNOIREXA:3TYCR1GOTDK8DWQBJYRL0NCQFOKLZN	386	1266	14	1	0	1	0	0	1	0	2
3	1	ring	A12NO2MNOIREXA:3TYCR1GOTDK8DWQBJYRL0NCQFOKLZN	387	1157	15	1	0	0	0	1	1	0	4
3	1	ring	A12NO2MNOIREXA:3TYCR1GOTDK8DWQBJYRL0NCQFOKLZN	388	896	13	1	0	0	1	0	0	0	3
3	1	ring	A12NO2MNOIREXA:3TYCR1GOTDK8DWQBJYRL0NCQFOKLZN	389	813	11	1	0	0	1	0	1	0	38
3	1	ring	A12NO2MNOIREXA:3TYCR1GOTDK8DWQBJYRL0NCQFOKLZN	390	1167	12	1	1	1	0	0	0	0	38
3	1	ring	A12NO2MNOIREXA:3TYCR1GOTDK8DWQBJYRL0NCQFOKLZN	391	1108	10	1	0	0	0	0	1	0	137
3	1	ring	A12NO2MNOIREXA:3TYCR1GOTDK8DWQBJYRL0NCQFOKLZN	392	880	8	1	1	0	0	0	1	0	27
3	1	ring	A12NO2MNOIREXA:3TYCR1GOTDK8DWQBJYRL0NCQFOKLZN	393	746	10	1	0	0	0	0	1	0	2
3	1	ring	A12NO2MNOIREXA:3TYCR1GOTDK8DWQBJYRL0NCQFOKLZN	394	932	9	1	0	1	0	0	0	0	30
3	1	ring	A12NO2MNOIREXA:3TYCR1GOTDK8DWQBJYRL0NCQFOKLZN	395	1041	11	1	0	0	1	0	1	0	6
3	1	ring	A12NO2MNOIREXA:3TYCR1GOTDK8DWQBJYRL0NCQFOKLZN	396	1479	9	1	0	1	0	0	0	0	2
3	1	ring	A12NO2MNOIREXA:3TYCR1GOTDK8DWQBJYRL0NCQFOKLZN	397	1910	11	1	0	0	1	0	1	0	2
3	1	ring	A12NO2MNOIREXA:3TYCR1GOTDK8DWQBJYRL0NCQFOKLZN	398	764	13	1	0	0	1	0	0	0	10
3	1	ring	A12NO2MNOIREXA:3TYCR1GOTDK8DWQBJYRL0NCQFOKLZN	399	596	11	1	0	0	1	0	1	0	2
3	1	ring	A12NO2MNOIREXA:3TYCR1GOTDK8DWQBJYRL0NCQFOKLZN	400	584	10	1	0	0	0	0	1	0	7
3	1	ring	A12NO2MNOIREXA:3TYCR1GOTDK8DWQBJYRL0NCQFOKLZN	401	676	11	1	0	0	1	0	1	0	2
3	1	ring	A12NO2MNOIREXA:3TYCR1GOTDK8DWQBJYRL0NCQFOKLZN	402	987	10	1	0	0	0	0	1	0	2
3	1	ring	A12NO2MNOIREXA:3TYCR1GOTDK8DWQBJYRL0NCQFOKLZN	403	1139	12	1	1	1	0	0	0	0	13
3	1	ring	A12NO2MNOIREXA:3TYCR1GOTDK8DWQBJYRL0NCQFOKLZN	404	1238	14	1	0	1	0	0	1	0	18
3	1	ring	A12NO2MNOIREXA:3TYCR1GOTDK8DWQBJYRL0NCQFOKLZN	405	928	1	1	0	0	1	1	0	0	23
3	1	ring	A12NO2MNOIREXA:3TYCR1GOTDK8DWQBJYRL0NCQFOKLZN	406	1269	14	1	0	1	0	0	1	1	2
3	1	ring	A12NO2MNOIREXA:3TYCR1GOTDK8DWQBJYRL0NCQFOKLZN	406	1301	14	0	0	1	0	0	1	1	0
3	1	ring	A12NO2MNOIREXA:3TYCR1GOTDK8DWQBJYRL0NCQFOKLZN	406	2898	14	0	0	1	0	0	1	0	0
3	1	ring	A12NO2MNOIREXA:3TYCR1GOTDK8DWQBJYRL0NCQFOKLZN	407	883	13	1	0	0	1	0	0	0	9
3	1	ring	A12NO2MNOIREXA:3TYCR1GOTDK8DWQBJYRL0NCQFOKLZN	408	1596	12	1	1	1	0	0	0	0	5
3	1	ring	A12NO2MNOIREXA:3TYCR1GOTDK8DWQBJYRL0NCQFOKLZN	409	818	10	1	0	0	0	0	1	0	7
3	1	ring	A12NO2MNOIREXA:3TYCR1GOTDK8DWQBJYRL0NCQFOKLZN	410	1055	8	1	1	0	0	0	1	0	18
3	1	ring	A12NO2MNOIREXA:3TYCR1GOTDK8DWQBJYRL0NCQFOKLZN	411	1959	7	1	0	1	0	1	0	0	43
3	1	ring	A12NO2MNOIREXA:3TYCR1GOTDK8DWQBJYRL0NCQFOKLZN	412	1165	8	1	1	0	0	0	1	0	2
3	1	ring	A12NO2MNOIREXA:3TYCR1GOTDK8DWQBJYRL0NCQFOKLZN	413	828	9	1	0	1	0	0	0	0	17
3	1	ring	A12NO2MNOIREXA:3TYCR1GOTDK8DWQBJYRL0NCQFOKLZN	414	644	10	1	0	0	0	0	1	0	5
3	1	ring	A12NO2MNOIREXA:3TYCR1GOTDK8DWQBJYRL0NCQFOKLZN	415	679	9	1	0	1	0	0	0	0	2
3	1	ring	A12NO2MNOIREXA:3TYCR1GOTDK8DWQBJYRL0NCQFOKLZN	416	813	10	1	0	0	0	0	1	0	2
3	1	ring	A12NO2MNOIREXA:3TYCR1GOTDK8DWQBJYRL0NCQFOKLZN	417	1122	8	1	1	0	0	0	1	0	5
3	1	ring	A12NO2MNOIREXA:3TYCR1GOTDK8DWQBJYRL0NCQFOKLZN	418	1316	6	1	1	0	0	1	0	0	52
3	1	ring	A12NO2MNOIREXA:3TYCR1GOTDK8DWQBJYRL0NCQFOKLZN	419	921	8	1	1	0	0	0	1	0	2
3	1	ring	A12NO2MNOIREXA:3TYCR1GOTDK8DWQBJYRL0NCQFOKLZN	420	1722	7	1	0	1	0	1	0	0	9
3	1	ring	A12NO2MNOIREXA:3TYCR1GOTDK8DWQBJYRL0NCQFOKLZN	421	1071	5	1	1	0	0	0	0	0	52
3	1	ring	A12NO2MNOIREXA:3TYCR1GOTDK8DWQBJYRL0NCQFOKLZN	422	1469	4	1	0	1	1	0	0	0	44
3	1	ring	A12NO2MNOIREXA:3TYCR1GOTDK8DWQBJYRL0NCQFOKLZN	423	994	3	1	0	0	0	1	0	0	42
3	1	ring	A12NO2MNOIREXA:3TYCR1GOTDK8DWQBJYRL0NCQFOKLZN	424	864	4	1	0	1	1	0	0	0	2
3	1	ring	A12NO2MNOIREXA:3TYCR1GOTDK8DWQBJYRL0NCQFOKLZN	425	836	3	1	0	0	0	1	0	0	2
3	1	ring	A12NO2MNOIREXA:3TYCR1GOTDK8DWQBJYRL0NCQFOKLZN	426	1102	1	1	0	0	1	1	0	0	21
3	1	ring	A12NO2MNOIREXA:3TYCR1GOTDK8DWQBJYRL0NCQFOKLZN	427	1794	14	1	0	1	0	0	1	0	21
3	1	ring	A12NO2MNOIREXA:3TYCR1GOTDK8DWQBJYRL0NCQFOKLZN	428	1315	15	1	0	0	0	1	1	0	41
3	1	ring	A12NO2MNOIREXA:3TYCR1GOTDK8DWQBJYRL0NCQFOKLZN	429	1064	13	1	0	0	1	0	0	0	22
3	1	ring	A12NO2MNOIREXA:3TYCR1GOTDK8DWQBJYRL0NCQFOKLZN	430	1176	12	1	1	1	0	0	0	0	22
3	1	ring	A12NO2MNOIREXA:3TYCR1GOTDK8DWQBJYRL0NCQFOKLZN	431	963	10	1	0	0	0	0	1	0	15
3	1	ring	A12NO2MNOIREXA:3TYCR1GOTDK8DWQBJYRL0NCQFOKLZN	432	1146	12	1	1	1	0	0	0	0	2
3	1	ring	A12NO2MNOIREXA:3TYCR1GOTDK8DWQBJYRL0NCQFOKLZN	433	1269	13	1	0	0	1	0	0	0	4
3	1	ring	A12NO2MNOIREXA:3TYCR1GOTDK8DWQBJYRL0NCQFOKLZN	434	1339	11	1	0	0	1	0	1	0	33
3	1	ring	A12NO2MNOIREXA:3TYCR1GOTDK8DWQBJYRL0NCQFOKLZN	435	624	10	1	0	0	0	0	1	0	4
3	1	ring	A12NO2MNOIREXA:3TYCR1GOTDK8DWQBJYRL0NCQFOKLZN	436	803	11	1	0	0	1	0	1	0	2
3	1	ring	A12NO2MNOIREXA:3TYCR1GOTDK8DWQBJYRL0NCQFOKLZN	437	648	10	1	0	0	0	0	1	0	2
3	1	ring	A12NO2MNOIREXA:3TYCR1GOTDK8DWQBJYRL0NCQFOKLZN	438	1043	8	1	1	0	0	0	1	0	19
3	1	ring	A12NO2MNOIREXA:3TYCR1GOTDK8DWQBJYRL0NCQFOKLZN	439	798	6	1	1	0	0	1	0	0	21
3	1	ring	A12NO2MNOIREXA:3TYCR1GOTDK8DWQBJYRL0NCQFOKLZN	440	1299	7	1	0	1	0	1	0	0	20
3	1	ring	A12NO2MNOIREXA:3TYCR1GOTDK8DWQBJYRL0NCQFOKLZN	441	1552	8	1	1	0	0	0	1	0	3
3	1	ring	A12NO2MNOIREXA:3TYCR1GOTDK8DWQBJYRL0NCQFOKLZN	442	591	10	1	0	0	0	0	1	0	5
3	1	ring	A12NO2MNOIREXA:3TYCR1GOTDK8DWQBJYRL0NCQFOKLZN	443	1533	11	1	0	0	1	0	1	1	7
3	1	ring	A12NO2MNOIREXA:3TYCR1GOTDK8DWQBJYRL0NCQFOKLZN	443	1538	11	0	0	0	1	0	1	1	0
3	1	ring	A12NO2MNOIREXA:3TYCR1GOTDK8DWQBJYRL0NCQFOKLZN	443	1693	11	0	0	0	1	0	1	1	0
3	1	ring	A12NO2MNOIREXA:3TYCR1GOTDK8DWQBJYRL0NCQFOKLZN	443	1720	11	0	0	0	1	0	1	1	0
3	1	ring	A12NO2MNOIREXA:3TYCR1GOTDK8DWQBJYRL0NCQFOKLZN	443	2710	11	0	0	0	1	0	1	0	0
3	1	ring	A12NO2MNOIREXA:3TYCR1GOTDK8DWQBJYRL0NCQFOKLZN	444	1133	12	1	1	1	0	0	0	0	12
3	1	ring	A12NO2MNOIREXA:3TYCR1GOTDK8DWQBJYRL0NCQFOKLZN	445	2147	14	1	0	1	0	0	1	0	18
3	1	ring	A12NO2MNOIREXA:3TYCR1GOTDK8DWQBJYRL0NCQFOKLZN	446	1073	12	1	1	1	0	0	0	0	2
3	1	ring	A12NO2MNOIREXA:3TYCR1GOTDK8DWQBJYRL0NCQFOKLZN	447	1139	14	1	0	1	0	0	1	0	2
3	1	ring	A12NO2MNOIREXA:3TYCR1GOTDK8DWQBJYRL0NCQFOKLZN	448	1520	15	1	0	0	0	1	1	0	20
3	1	ring	A12NO2MNOIREXA:3TYCR1GOTDK8DWQBJYRL0NCQFOKLZN	449	1857	1	1	0	0	1	1	0	0	23
3	1	ring	A12NO2MNOIREXA:3TYCR1GOTDK8DWQBJYRL0NCQFOKLZN	450	1835	2	1	1	0	1	0	0	0	71
3	1	ring	A12NO2MNOIREXA:3TYCR1GOTDK8DWQBJYRL0NCQFOKLZN	451	1362	4	1	0	1	1	0	0	1	27
3	1	ring	A12NO2MNOIREXA:3TYCR1GOTDK8DWQBJYRL0NCQFOKLZN	451	1379	4	0	0	1	1	0	0	1	0
3	1	ring	A12NO2MNOIREXA:3TYCR1GOTDK8DWQBJYRL0NCQFOKLZN	451	1528	4	0	0	1	1	0	0	1	0
3	1	ring	A12NO2MNOIREXA:3TYCR1GOTDK8DWQBJYRL0NCQFOKLZN	451	1565	4	0	0	1	1	0	0	1	0
3	1	ring	A12NO2MNOIREXA:3TYCR1GOTDK8DWQBJYRL0NCQFOKLZN	451	3104	4	0	0	1	1	0	0	0	0
3	1	ring	A12NO2MNOIREXA:3TYCR1GOTDK8DWQBJYRL0NCQFOKLZN	452	1369	6	1	1	0	0	1	0	0	13
3	1	ring	A12NO2MNOIREXA:3TYCR1GOTDK8DWQBJYRL0NCQFOKLZN	453	1173	5	1	1	0	0	0	0	0	32
3	1	ring	A12NO2MNOIREXA:3TYCR1GOTDK8DWQBJYRL0NCQFOKLZN	454	1838	7	1	0	1	0	1	0	0	14
3	1	ring	A12NO2MNOIREXA:3TYCR1GOTDK8DWQBJYRL0NCQFOKLZN	455	1305	9	1	0	1	0	0	0	0	40
3	1	ring	A12NO2MNOIREXA:3TYCR1GOTDK8DWQBJYRL0NCQFOKLZN	456	1390	11	1	0	0	1	0	1	0	13
3	1	ring	A12NO2MNOIREXA:3TYCR1GOTDK8DWQBJYRL0NCQFOKLZN	457	1808	9	1	0	1	0	0	0	0	2
3	1	ring	A12NO2MNOIREXA:3TYCR1GOTDK8DWQBJYRL0NCQFOKLZN	458	1375	8	1	1	0	0	0	1	0	17
3	1	ring	A12NO2MNOIREXA:3TYCR1GOTDK8DWQBJYRL0NCQFOKLZN	459	996	9	1	0	1	0	0	0	0	2
3	1	ring	A12NO2MNOIREXA:3TYCR1GOTDK8DWQBJYRL0NCQFOKLZN	460	1347	8	1	1	0	0	0	1	0	2
3	1	ring	A12NO2MNOIREXA:3TYCR1GOTDK8DWQBJYRL0NCQFOKLZN	461	885	6	1	1	0	0	1	0	0	9
3	1	ring	A12NO2MNOIREXA:3TYCR1GOTDK8DWQBJYRL0NCQFOKLZN	462	1070	4	1	0	1	1	0	0	0	11
3	1	ring	A12NO2MNOIREXA:3TYCR1GOTDK8DWQBJYRL0NCQFOKLZN	463	1248	2	1	1	0	1	0	0	0	13
3	1	ring	A12NO2MNOIREXA:3TYCR1GOTDK8DWQBJYRL0NCQFOKLZN	464	859	3	1	0	0	0	1	0	0	39
3	1	ring	A12NO2MNOIREXA:3TYCR1GOTDK8DWQBJYRL0NCQFOKLZN	465	1552	4	1	0	1	1	0	0	1	3
3	1	ring	A12NO2MNOIREXA:3TYCR1GOTDK8DWQBJYRL0NCQFOKLZN	465	1701	4	0	0	1	1	0	0	1	0
3	1	ring	A12NO2MNOIREXA:3TYCR1GOTDK8DWQBJYRL0NCQFOKLZN	465	1728	4	0	0	1	1	0	0	1	0
3	1	ring	A12NO2MNOIREXA:3TYCR1GOTDK8DWQBJYRL0NCQFOKLZN	465	3046	4	0	0	1	1	0	0	0	0
3	1	ring	A12NO2MNOIREXA:3TYCR1GOTDK8DWQBJYRL0NCQFOKLZN	466	1166	2	1	1	0	1	0	0	0	3
3	1	ring	A12NO2MNOIREXA:3TYCR1GOTDK8DWQBJYRL0NCQFOKLZN	467	1500	15	1	0	0	0	1	1	0	19
3	1	ring	A12NO2MNOIREXA:3TYCR1GOTDK8DWQBJYRL0NCQFOKLZN	468	938	13	1	0	0	1	0	0	0	35
3	1	ring	A12NO2MNOIREXA:3TYCR1GOTDK8DWQBJYRL0NCQFOKLZN	469	1390	11	1	0	0	1	0	1	0	13
3	1	ring	A12NO2MNOIREXA:3TYCR1GOTDK8DWQBJYRL0NCQFOKLZN	470	691	10	1	0	0	0	0	1	0	28
3	1	ring	A12NO2MNOIREXA:3TYCR1GOTDK8DWQBJYRL0NCQFOKLZN	471	1044	9	1	0	1	0	0	0	0	12
3	1	ring	A12NO2MNOIREXA:3TYCR1GOTDK8DWQBJYRL0NCQFOKLZN	472	1795	7	1	0	1	0	1	0	0	18
3	1	ring	A12NO2MNOIREXA:3TYCR1GOTDK8DWQBJYRL0NCQFOKLZN	473	1400	6	1	1	0	0	1	0	0	12
3	1	ring	A12NO2MNOIREXA:3TYCR1GOTDK8DWQBJYRL0NCQFOKLZN	474	979	4	1	0	1	1	0	0	0	9
3	1	ring	A12NO2MNOIREXA:3TYCR1GOTDK8DWQBJYRL0NCQFOKLZN	475	1323	5	1	1	0	0	0	0	0	22
3	1	ring	A12NO2MNOIREXA:3TYCR1GOTDK8DWQBJYRL0NCQFOKLZN	476	1515	7	1	0	1	0	1	0	0	4
3	1	ring	A12NO2MNOIREXA:3TYCR1GOTDK8DWQBJYRL0NCQFOKLZN	477	666	9	1	0	1	0	0	0	0	6
3	1	ring	A12NO2MNOIREXA:3TYCR1GOTDK8DWQBJYRL0NCQFOKLZN	478	1164	11	1	0	0	1	0	1	0	9
3	1	ring	A12NO2MNOIREXA:3TYCR1GOTDK8DWQBJYRL0NCQFOKLZN	479	925	13	1	0	0	1	0	0	0	11
3	1	ring	A12NO2MNOIREXA:3TYCR1GOTDK8DWQBJYRL0NCQFOKLZN	480	1157	15	1	0	0	0	1	1	0	13
3	1	ring	A12NO2MNOIREXA:3TYCR1GOTDK8DWQBJYRL0NCQFOKLZN	481	1418	1	1	0	0	1	1	0	0	32
3	1	ring	A12NO2MNOIREXA:3TYCR1GOTDK8DWQBJYRL0NCQFOKLZN	482	776	3	1	0	0	0	1	0	0	18
3	1	ring	A12NO2MNOIREXA:3TYCR1GOTDK8DWQBJYRL0NCQFOKLZN	483	1095	4	1	0	1	1	0	0	0	9
3	1	ring	A12NO2MNOIREXA:3TYCR1GOTDK8DWQBJYRL0NCQFOKLZN	484	995	5	1	1	0	0	0	0	0	9
3	1	ring	A12NO2MNOIREXA:3TYCR1GOTDK8DWQBJYRL0NCQFOKLZN	485	1628	4	1	0	1	1	0	0	0	2
3	1	ring	A12NO2MNOIREXA:3TYCR1GOTDK8DWQBJYRL0NCQFOKLZN	486	840	3	1	0	0	0	1	0	0	4
3	1	ring	A12NO2MNOIREXA:3TYCR1GOTDK8DWQBJYRL0NCQFOKLZN	487	894	5	1	1	0	0	0	0	0	3
3	1	ring	A12NO2MNOIREXA:3TYCR1GOTDK8DWQBJYRL0NCQFOKLZN	488	1920	6	1	1	0	0	1	0	0	15
3	1	ring	A12NO2MNOIREXA:3TYCR1GOTDK8DWQBJYRL0NCQFOKLZN	489	912	4	1	0	1	1	0	0	0	4
3	1	ring	A12NO2MNOIREXA:3TYCR1GOTDK8DWQBJYRL0NCQFOKLZN	490	854	3	1	0	0	0	1	0	0	4
3	1	ring	A12NO2MNOIREXA:3TYCR1GOTDK8DWQBJYRL0NCQFOKLZN	491	984	1	1	0	0	1	1	0	0	10
3	1	ring	A12NO2MNOIREXA:3TYCR1GOTDK8DWQBJYRL0NCQFOKLZN	492	2232	2	1	1	0	1	0	0	0	26
3	1	ring	A12NO2MNOIREXA:3TYCR1GOTDK8DWQBJYRL0NCQFOKLZN	493	1264	15	1	0	0	0	1	1	0	13
3	1	ring	A12NO2MNOIREXA:3TYCR1GOTDK8DWQBJYRL0NCQFOKLZN	494	917	13	1	0	0	1	0	0	0	15
3	1	ring	A12NO2MNOIREXA:3TYCR1GOTDK8DWQBJYRL0NCQFOKLZN	495	1184	12	1	1	1	0	0	0	0	49
3	1	ring	A12NO2MNOIREXA:3TYCR1GOTDK8DWQBJYRL0NCQFOKLZN	496	877	10	1	0	0	0	0	1	0	26
3	1	ring	A12NO2MNOIREXA:3TYCR1GOTDK8DWQBJYRL0NCQFOKLZN	497	1388	9	1	0	1	0	0	0	0	20
3	1	ring	A12NO2MNOIREXA:3TYCR1GOTDK8DWQBJYRL0NCQFOKLZN	498	899	7	1	0	1	0	1	0	0	22
3	1	ring	A12NO2MNOIREXA:3TYCR1GOTDK8DWQBJYRL0NCQFOKLZN	499	579	9	1	0	1	0	0	0	0	2
3	1	ring	A12NO2MNOIREXA:3TYCR1GOTDK8DWQBJYRL0NCQFOKLZN	500	850	10	1	0	0	0	0	1	0	4
3	1	ring	A12NO2MNOIREXA:3TYCR1GOTDK8DWQBJYRL0NCQFOKLZN	501	581	9	1	0	1	0	0	0	0	2
3	1	ring	A12NO2MNOIREXA:3TYCR1GOTDK8DWQBJYRL0NCQFOKLZN	502	1044	11	1	0	0	1	0	1	0	24
3	1	ring	A12NO2MNOIREXA:3TYCR1GOTDK8DWQBJYRL0NCQFOKLZN	503	836	13	1	0	0	1	0	0	0	9
3	1	ring	A12NO2MNOIREXA:3TYCR1GOTDK8DWQBJYRL0NCQFOKLZN	504	698	11	1	0	0	1	0	1	0	2
3	1	ring	A12NO2MNOIREXA:3TYCR1GOTDK8DWQBJYRL0NCQFOKLZN	505	1069	12	1	1	1	0	0	0	0	10
3	1	ring	A12NO2MNOIREXA:3TYCR1GOTDK8DWQBJYRL0NCQFOKLZN	506	1649	14	1	0	1	0	0	1	0	59
3	1	ring	A12NO2MNOIREXA:3TYCR1GOTDK8DWQBJYRL0NCQFOKLZN	507	1073	12	1	1	1	0	0	0	0	2
3	1	ring	A12NO2MNOIREXA:3TYCR1GOTDK8DWQBJYRL0NCQFOKLZN	508	1527	14	1	0	1	0	0	1	0	2
3	1	ring	A12NO2MNOIREXA:3TYCR1GOTDK8DWQBJYRL0NCQFOKLZN	509	1415	15	1	0	0	0	1	1	0	16
3	1	ring	A12NO2MNOIREXA:3TYCR1GOTDK8DWQBJYRL0NCQFOKLZN	510	2418	2	1	1	0	1	0	0	0	18
3	1	ring	A12NO2MNOIREXA:3TYCR1GOTDK8DWQBJYRL0NCQFOKLZN	511	893	3	1	0	0	0	1	0	0	21
3	1	ring	A12NO2MNOIREXA:3TYCR1GOTDK8DWQBJYRL0NCQFOKLZN	512	831	2	1	1	0	1	0	0	0	2
3	1	ring	A12NO2MNOIREXA:3TYCR1GOTDK8DWQBJYRL0NCQFOKLZN	513	1157	1	1	0	0	1	1	0	0	22
3	1	ring	A12NO2MNOIREXA:3TYCR1GOTDK8DWQBJYRL0NCQFOKLZN	514	661	3	1	0	0	0	1	0	0	3
3	1	ring	A12NO2MNOIREXA:3TYCR1GOTDK8DWQBJYRL0NCQFOKLZN	515	1131	2	1	1	0	1	0	0	0	3
3	1	ring	A12NO2MNOIREXA:3TYCR1GOTDK8DWQBJYRL0NCQFOKLZN	516	807	3	1	0	0	0	1	0	0	2
3	1	ring	A12NO2MNOIREXA:3TYCR1GOTDK8DWQBJYRL0NCQFOKLZN	517	1029	4	1	0	1	1	0	0	0	28
3	1	ring	A12NO2MNOIREXA:3TYCR1GOTDK8DWQBJYRL0NCQFOKLZN	518	839	3	1	0	0	0	1	0	0	2
3	1	ring	A12NO2MNOIREXA:3TYCR1GOTDK8DWQBJYRL0NCQFOKLZN	519	1408	2	1	1	0	1	0	0	0	4
3	1	ring	A12NO2MNOIREXA:3TYCR1GOTDK8DWQBJYRL0NCQFOKLZN	520	884	4	1	0	1	1	0	0	0	3
3	1	ring	A12NO2MNOIREXA:3TYCR1GOTDK8DWQBJYRL0NCQFOKLZN	521	814	3	1	0	0	0	1	0	0	3
3	1	ring	A12NO2MNOIREXA:3TYCR1GOTDK8DWQBJYRL0NCQFOKLZN	522	1327	2	1	1	0	1	0	0	0	3
3	1	ring	A12NO2MNOIREXA:3TYCR1GOTDK8DWQBJYRL0NCQFOKLZN	523	787	3	1	0	0	0	1	0	0	2
3	1	ring	A12NO2MNOIREXA:3TYCR1GOTDK8DWQBJYRL0NCQFOKLZN	524	1244	12	3	1	1	0	0	0	1	17
3	1	ring	A12NO2MNOIREXA:3TYCR1GOTDK8DWQBJYRL0NCQFOKLZN	524	1382	12	0	1	1	0	0	0	1	0
3	1	ring	A12NO2MNOIREXA:3TYCR1GOTDK8DWQBJYRL0NCQFOKLZN	524	1396	12	0	1	1	0	0	0	1	0
3	1	ring	A12NO2MNOIREXA:3TYCR1GOTDK8DWQBJYRL0NCQFOKLZN	524	3032	12	0	1	1	0	0	0	0	0
3	1	ring	A12NO2MNOIREXA:3TYCR1GOTDK8DWQBJYRL0NCQFOKLZN	525	979	13	1	0	0	1	0	0	0	22
3	1	ring	A12NO2MNOIREXA:3TYCR1GOTDK8DWQBJYRL0NCQFOKLZN	526	1082	11	1	0	0	1	0	1	0	22
3	1	ring	A12NO2MNOIREXA:3TYCR1GOTDK8DWQBJYRL0NCQFOKLZN	527	2023	4	4	0	1	1	0	0	0	7
3	1	ring	A12NO2MNOIREXA:3TYCR1GOTDK8DWQBJYRL0NCQFOKLZN	528	814	3	1	0	0	0	1	0	0	5
3	1	ring	A12NO2MNOIREXA:3TYCR1GOTDK8DWQBJYRL0NCQFOKLZN	529	1302	5	1	1	0	0	0	0	0	42
3	1	ring	A12NO2MNOIREXA:3TYCR1GOTDK8DWQBJYRL0NCQFOKLZN	530	1047	4	1	0	1	1	0	0	0	3
3	1	ring	A12NO2MNOIREXA:3TYCR1GOTDK8DWQBJYRL0NCQFOKLZN	531	1148	2	1	1	0	1	0	0	0	9
3	1	ring	A12NO2MNOIREXA:3TYCR1GOTDK8DWQBJYRL0NCQFOKLZN	532	913	4	1	0	1	1	0	0	0	2
3	1	ring	A12NO2MNOIREXA:3TYCR1GOTDK8DWQBJYRL0NCQFOKLZN	533	826	2	1	1	0	1	0	0	0	2
3	1	ring	A12NO2MNOIREXA:3TYCR1GOTDK8DWQBJYRL0NCQFOKLZN	534	737	4	1	0	1	1	0	0	0	2
3	1	ring	A12NO2MNOIREXA:3TYCR1GOTDK8DWQBJYRL0NCQFOKLZN	535	1139	6	1	1	0	0	1	0	0	47
3	1	ring	A12NO2MNOIREXA:3TYCR1GOTDK8DWQBJYRL0NCQFOKLZN	536	749	5	1	1	0	0	0	0	0	7
3	1	ring	A12NO2MNOIREXA:3TYCR1GOTDK8DWQBJYRL0NCQFOKLZN	537	630	6	1	1	0	0	1	0	0	2
3	1	ring	A12NO2MNOIREXA:3TYCR1GOTDK8DWQBJYRL0NCQFOKLZN	538	1147	5	1	1	0	0	0	0	0	2
3	1	ring	A12NO2MNOIREXA:3TYCR1GOTDK8DWQBJYRL0NCQFOKLZN	539	1059	4	1	0	1	1	0	0	0	5
3	1	ring	A12NO2MNOIREXA:3TYCR1GOTDK8DWQBJYRL0NCQFOKLZN	540	2687	2	1	1	0	1	0	0	0	7
3	1	ring	A12NO2MNOIREXA:3TYCR1GOTDK8DWQBJYRL0NCQFOKLZN	541	1190	15	1	0	0	0	1	1	0	32
3	1	ring	A12NO2MNOIREXA:3TYCR1GOTDK8DWQBJYRL0NCQFOKLZN	542	856	13	1	0	0	1	0	0	0	17
3	1	ring	A12NO2MNOIREXA:3TYCR1GOTDK8DWQBJYRL0NCQFOKLZN	543	1360	15	1	0	0	0	1	1	1	2
3	1	ring	A12NO2MNOIREXA:3TYCR1GOTDK8DWQBJYRL0NCQFOKLZN	543	1441	15	0	0	0	0	1	1	0	0
3	1	ring	A12NO2MNOIREXA:3TYCR1GOTDK8DWQBJYRL0NCQFOKLZN	544	1877	2	1	1	0	1	0	0	0	4
3	1	ring	A12NO2MNOIREXA:3TYCR1GOTDK8DWQBJYRL0NCQFOKLZN	545	1707	1	1	0	0	1	1	0	0	32
3	1	ring	A12NO2MNOIREXA:3TYCR1GOTDK8DWQBJYRL0NCQFOKLZN	546	1702	14	1	0	1	0	0	1	0	38
3	1	ring	A12NO2MNOIREXA:3TYCR1GOTDK8DWQBJYRL0NCQFOKLZN	547	1192	15	1	0	0	0	1	1	0	4
3	1	ring	A12NO2MNOIREXA:3TYCR1GOTDK8DWQBJYRL0NCQFOKLZN	548	1073	1	1	0	0	1	1	0	0	3
3	1	ring	A12NO2MNOIREXA:3TYCR1GOTDK8DWQBJYRL0NCQFOKLZN	549	1031	15	1	0	0	0	1	1	0	2
3	1	ring	A12NO2MNOIREXA:3TYCR1GOTDK8DWQBJYRL0NCQFOKLZN	550	923	13	1	0	0	1	0	0	0	8
3	1	ring	A12NO2MNOIREXA:3TYCR1GOTDK8DWQBJYRL0NCQFOKLZN	551	1180	14	1	0	1	0	0	1	0	5
3	1	ring	A12NO2MNOIREXA:3TYCR1GOTDK8DWQBJYRL0NCQFOKLZN	552	1110	12	1	1	1	0	0	0	0	28
3	1	ring	A12NO2MNOIREXA:3TYCR1GOTDK8DWQBJYRL0NCQFOKLZN	553	1005	13	1	0	0	1	0	0	0	3
3	1	ring	A12NO2MNOIREXA:3TYCR1GOTDK8DWQBJYRL0NCQFOKLZN	554	1668	11	1	0	0	1	0	1	0	28
3	1	ring	A12NO2MNOIREXA:3TYCR1GOTDK8DWQBJYRL0NCQFOKLZN	555	777	13	1	0	0	1	0	0	0	2
3	1	ring	A12NO2MNOIREXA:3TYCR1GOTDK8DWQBJYRL0NCQFOKLZN	556	931	15	1	0	0	0	1	1	0	7
3	1	ring	A12NO2MNOIREXA:3TYCR1GOTDK8DWQBJYRL0NCQFOKLZN	557	1435	14	1	0	1	0	0	1	0	6
3	1	ring	A12NO2MNOIREXA:3TYCR1GOTDK8DWQBJYRL0NCQFOKLZN	558	1104	12	1	1	1	0	0	0	0	6
3	1	ring	A12NO2MNOIREXA:3TYCR1GOTDK8DWQBJYRL0NCQFOKLZN	559	862	13	1	0	0	1	0	0	0	4
3	1	ring	A12NO2MNOIREXA:3TYCR1GOTDK8DWQBJYRL0NCQFOKLZN	560	1334	12	1	1	1	0	0	0	0	2
3	1	ring	A12NO2MNOIREXA:3TYCR1GOTDK8DWQBJYRL0NCQFOKLZN	561	1835	14	1	0	1	0	0	1	0	4
3	1	ring	A12NO2MNOIREXA:3TYCR1GOTDK8DWQBJYRL0NCQFOKLZN	562	1114	1	1	0	0	1	1	0	0	14
3	1	ring	A12NO2MNOIREXA:3TYCR1GOTDK8DWQBJYRL0NCQFOKLZN	563	1186	14	1	0	1	0	0	1	0	2
3	1	ring	A12NO2MNOIREXA:3TYCR1GOTDK8DWQBJYRL0NCQFOKLZN	564	1089	12	1	1	1	0	0	0	0	4
3	1	ring	A12NO2MNOIREXA:3TYCR1GOTDK8DWQBJYRL0NCQFOKLZN	565	1134	13	1	0	0	1	0	0	0	6
3	1	ring	A12NO2MNOIREXA:3TYCR1GOTDK8DWQBJYRL0NCQFOKLZN	566	869	12	1	1	1	0	0	0	0	2
3	1	ring	A12NO2MNOIREXA:3TYCR1GOTDK8DWQBJYRL0NCQFOKLZN	567	1733	11	1	0	0	1	0	1	0	13
3	1	ring	A12NO2MNOIREXA:3TYCR1GOTDK8DWQBJYRL0NCQFOKLZN	568	1122	9	1	0	1	0	0	0	0	67
3	1	ring	A12NO2MNOIREXA:3TYCR1GOTDK8DWQBJYRL0NCQFOKLZN	569	1080	7	1	0	1	0	1	0	0	71
3	1	ring	A12NO2MNOIREXA:3TYCR1GOTDK8DWQBJYRL0NCQFOKLZN	570	937	9	1	0	1	0	0	0	0	2
3	1	ring	A12NO2MNOIREXA:3TYCR1GOTDK8DWQBJYRL0NCQFOKLZN	571	1063	8	1	1	0	0	0	1	0	111
3	1	ring	A12NO2MNOIREXA:3TYCR1GOTDK8DWQBJYRL0NCQFOKLZN	572	1247	7	1	0	1	0	1	0	0	3
3	1	ring	A12NO2MNOIREXA:3TYCR1GOTDK8DWQBJYRL0NCQFOKLZN	573	1554	6	1	1	0	0	1	0	0	36
3	1	ring	A12NO2MNOIREXA:3TYCR1GOTDK8DWQBJYRL0NCQFOKLZN	574	968	4	1	0	1	1	0	0	0	35
3	1	ring	A12NO2MNOIREXA:3TYCR1GOTDK8DWQBJYRL0NCQFOKLZN	575	961	3	1	0	0	0	1	0	0	47
3	1	ring	A12NO2MNOIREXA:3TYCR1GOTDK8DWQBJYRL0NCQFOKLZN	576	968	4	1	0	1	1	0	0	0	2
3	1	ring	A12NO2MNOIREXA:3TYCR1GOTDK8DWQBJYRL0NCQFOKLZN	577	990	3	1	0	0	0	1	0	0	2
3	1	ring	A12NO2MNOIREXA:3TYCR1GOTDK8DWQBJYRL0NCQFOKLZN	578	1053	1	1	0	0	1	1	0	0	16
3	1	ring	A12NO2MNOIREXA:3TYCR1GOTDK8DWQBJYRL0NCQFOKLZN	579	684	3	1	0	0	0	1	0	0	2
3	1	ring	A12NO2MNOIREXA:3TYCR1GOTDK8DWQBJYRL0NCQFOKLZN	580	1109	4	1	0	1	1	0	0	0	4
3	1	ring	A12NO2MNOIREXA:3TYCR1GOTDK8DWQBJYRL0NCQFOKLZN	581	2353	2	1	1	0	1	0	0	0	37
3	1	ring	A12NO2MNOIREXA:3TYCR1GOTDK8DWQBJYRL0NCQFOKLZN	582	1702	11	3	0	0	1	0	1	0	15
3	1	ring	A12NO2MNOIREXA:3TYCR1GOTDK8DWQBJYRL0NCQFOKLZN	583	924	9	1	0	1	0	0	0	0	13
3	1	ring	A12NO2MNOIREXA:3TYCR1GOTDK8DWQBJYRL0NCQFOKLZN	584	1825	7	1	0	1	0	1	0	0	12
3	1	ring	A12NO2MNOIREXA:3TYCR1GOTDK8DWQBJYRL0NCQFOKLZN	585	718	9	1	0	1	0	0	0	0	2
3	1	ring	A12NO2MNOIREXA:3TYCR1GOTDK8DWQBJYRL0NCQFOKLZN	586	1084	11	1	0	0	1	0	1	0	4
3	1	ring	A12NO2MNOIREXA:3TYCR1GOTDK8DWQBJYRL0NCQFOKLZN	587	1306	12	1	1	1	0	0	0	0	21
3	1	ring	A12NO2MNOIREXA:3TYCR1GOTDK8DWQBJYRL0NCQFOKLZN	588	933	13	1	0	0	1	0	0	0	23
3	1	ring	A12NO2MNOIREXA:3TYCR1GOTDK8DWQBJYRL0NCQFOKLZN	589	939	12	1	1	1	0	0	0	0	2
3	1	ring	A12NO2MNOIREXA:3TYCR1GOTDK8DWQBJYRL0NCQFOKLZN	590	867	13	1	0	0	1	0	0	0	2
3	1	ring	A12NO2MNOIREXA:3TYCR1GOTDK8DWQBJYRL0NCQFOKLZN	591	1576	11	1	0	0	1	0	1	0	5
3	1	ring	A12NO2MNOIREXA:3TYCR1GOTDK8DWQBJYRL0NCQFOKLZN	592	994	12	1	1	1	0	0	0	0	3
3	1	ring	A12NO2MNOIREXA:3TYCR1GOTDK8DWQBJYRL0NCQFOKLZN	593	1592	14	1	0	1	0	0	1	0	30
3	1	ring	A12NO2MNOIREXA:3TYCR1GOTDK8DWQBJYRL0NCQFOKLZN	594	1007	1	1	0	0	1	1	0	0	16
3	1	ring	A12NO2MNOIREXA:3TYCR1GOTDK8DWQBJYRL0NCQFOKLZN	595	1506	2	1	1	0	1	0	0	0	14
3	1	ring	A12NO2MNOIREXA:3TYCR1GOTDK8DWQBJYRL0NCQFOKLZN	596	1588	15	1	0	0	0	1	1	0	40
3	1	ring	A12NO2MNOIREXA:3TYCR1GOTDK8DWQBJYRL0NCQFOKLZN	597	1174	1	1	0	0	1	1	0	0	3
3	1	ring	A12NO2MNOIREXA:3TYCR1GOTDK8DWQBJYRL0NCQFOKLZN	598	1552	14	1	0	1	0	0	1	1	5
3	1	ring	A12NO2MNOIREXA:3TYCR1GOTDK8DWQBJYRL0NCQFOKLZN	598	1578	14	0	0	1	0	0	1	1	0
3	1	ring	A12NO2MNOIREXA:3TYCR1GOTDK8DWQBJYRL0NCQFOKLZN	598	1737	14	0	0	1	0	0	1	1	0
3	1	ring	A12NO2MNOIREXA:3TYCR1GOTDK8DWQBJYRL0NCQFOKLZN	598	1751	14	0	0	1	0	0	1	1	0
3	1	ring	A12NO2MNOIREXA:3TYCR1GOTDK8DWQBJYRL0NCQFOKLZN	598	3015	14	0	0	1	0	0	1	0	0
3	1	ring	A12NO2MNOIREXA:3TYCR1GOTDK8DWQBJYRL0NCQFOKLZN	599	943	1	1	0	0	1	1	0	0	2
3	1	ring	A12NO2MNOIREXA:3TYCR1GOTDK8DWQBJYRL0NCQFOKLZN	600	1262	15	1	0	0	0	1	1	0	4
3	1	ring	A12NO2MNOIREXA:3TYCR1GOTDK8DWQBJYRL0NCQFOKLZN	601	822	3	2	0	0	0	1	0	0	22
3	1	ring	A12NO2MNOIREXA:3TYCR1GOTDK8DWQBJYRL0NCQFOKLZN	602	1594	2	1	1	0	1	0	0	0	7
3	1	ring	A12NO2MNOIREXA:3TYCR1GOTDK8DWQBJYRL0NCQFOKLZN	603	1276	1	1	0	0	1	1	0	0	4
3	1	ring	A12NO2MNOIREXA:3TYCR1GOTDK8DWQBJYRL0NCQFOKLZN	604	857	3	1	0	0	0	1	0	0	3
3	1	ring	A12NO2MNOIREXA:3TYCR1GOTDK8DWQBJYRL0NCQFOKLZN	605	1955	2	1	1	0	1	0	0	0	3
3	1	ring	A12NO2MNOIREXA:3TYCR1GOTDK8DWQBJYRL0NCQFOKLZN	606	1051	4	1	0	1	1	0	0	0	26
3	1	ring	A12NO2MNOIREXA:3TYCR1GOTDK8DWQBJYRL0NCQFOKLZN	607	1057	2	1	1	0	1	0	0	0	2
3	1	ring	A12NO2MNOIREXA:3TYCR1GOTDK8DWQBJYRL0NCQFOKLZN	608	1088	1	1	0	0	1	1	0	0	5
3	1	ring	A12NO2MNOIREXA:3TYCR1GOTDK8DWQBJYRL0NCQFOKLZN	609	777	3	1	0	0	0	1	0	0	5
3	1	ring	A12NO2MNOIREXA:3TYCR1GOTDK8DWQBJYRL0NCQFOKLZN	610	831	1	1	0	0	1	1	0	0	2
3	1	ring	A12NO2MNOIREXA:3TYCR1GOTDK8DWQBJYRL0NCQFOKLZN	611	1010	2	1	1	0	1	0	0	0	4
3	1	ring	A12NO2MNOIREXA:3TYCR1GOTDK8DWQBJYRL0NCQFOKLZN	612	1734	4	1	0	1	1	0	0	0	6
3	1	ring	A12NO2MNOIREXA:3TYCR1GOTDK8DWQBJYRL0NCQFOKLZN	613	1010	2	1	1	0	1	0	0	0	2
3	1	ring	A12NO2MNOIREXA:3TYCR1GOTDK8DWQBJYRL0NCQFOKLZN	614	954	1	1	0	0	1	1	0	0	4
3	1	ring	A12NO2MNOIREXA:3TYCR1GOTDK8DWQBJYRL0NCQFOKLZN	615	1004	15	1	0	0	0	1	1	0	15
3	1	ring	A12NO2MNOIREXA:3TYCR1GOTDK8DWQBJYRL0NCQFOKLZN	616	2745	14	1	0	1	0	0	1	0	18
3	1	ring	A12NO2MNOIREXA:3TYCR1GOTDK8DWQBJYRL0NCQFOKLZN	617	904	1	1	0	0	1	1	0	0	3
3	1	ring	A12NO2MNOIREXA:3TYCR1GOTDK8DWQBJYRL0NCQFOKLZN	618	1204	11	3	0	0	1	0	1	0	27
3	1	ring	A12NO2MNOIREXA:3TYCR1GOTDK8DWQBJYRL0NCQFOKLZN	619	731	10	1	0	0	0	0	1	0	119
3	1	ring	A12NO2MNOIREXA:3TYCR1GOTDK8DWQBJYRL0NCQFOKLZN	620	1022	11	1	0	0	1	0	1	0	2
3	1	ring	A12NO2MNOIREXA:3TYCR1GOTDK8DWQBJYRL0NCQFOKLZN	621	660	10	1	0	0	0	0	1	0	2
3	1	ring	A12NO2MNOIREXA:3TYCR1GOTDK8DWQBJYRL0NCQFOKLZN	622	1333	12	1	1	1	0	0	0	0	30
3	1	ring	A12NO2MNOIREXA:3TYCR1GOTDK8DWQBJYRL0NCQFOKLZN	623	1772	11	1	0	0	1	0	1	0	3
3	1	ring	A12NO2MNOIREXA:3TYCR1GOTDK8DWQBJYRL0NCQFOKLZN	624	987	9	1	0	1	0	0	0	0	39
3	1	ring	A12NO2MNOIREXA:3TYCR1GOTDK8DWQBJYRL0NCQFOKLZN	625	1095	7	1	0	1	0	1	0	0	41
3	1	ring	A12NO2MNOIREXA:3TYCR1GOTDK8DWQBJYRL0NCQFOKLZN	626	896	9	1	0	1	0	0	0	0	2
3	1	ring	A12NO2MNOIREXA:3TYCR1GOTDK8DWQBJYRL0NCQFOKLZN	627	669	7	1	0	1	0	1	0	0	2
3	1	ring	A12NO2MNOIREXA:3TYCR1GOTDK8DWQBJYRL0NCQFOKLZN	628	892	5	1	1	0	0	0	0	0	90
3	1	ring	A12NO2MNOIREXA:3TYCR1GOTDK8DWQBJYRL0NCQFOKLZN	629	1464	6	1	1	0	0	1	0	1	56
3	1	ring	A12NO2MNOIREXA:3TYCR1GOTDK8DWQBJYRL0NCQFOKLZN	629	1481	6	0	1	0	0	1	0	1	0
3	1	ring	A12NO2MNOIREXA:3TYCR1GOTDK8DWQBJYRL0NCQFOKLZN	629	1640	6	0	1	0	0	1	0	1	0
3	1	ring	A12NO2MNOIREXA:3TYCR1GOTDK8DWQBJYRL0NCQFOKLZN	629	1653	6	0	1	0	0	1	0	1	0
3	1	ring	A12NO2MNOIREXA:3TYCR1GOTDK8DWQBJYRL0NCQFOKLZN	629	2562	6	0	1	0	0	1	0	0	0
3	1	ring	A12NO2MNOIREXA:3TYCR1GOTDK8DWQBJYRL0NCQFOKLZN	630	1372	8	1	1	0	0	0	1	0	59
3	1	ring	A12NO2MNOIREXA:3TYCR1GOTDK8DWQBJYRL0NCQFOKLZN	631	563	10	1	0	0	0	0	1	0	10
3	1	ring	A12NO2MNOIREXA:3TYCR1GOTDK8DWQBJYRL0NCQFOKLZN	632	761	8	1	1	0	0	0	1	0	2
3	1	ring	A12NO2MNOIREXA:3TYCR1GOTDK8DWQBJYRL0NCQFOKLZN	633	1821	7	1	0	1	0	1	0	0	6
3	1	ring	A12NO2MNOIREXA:3TYCR1GOTDK8DWQBJYRL0NCQFOKLZN	634	645	9	1	0	1	0	0	0	0	8
3	1	ring	A12NO2MNOIREXA:3TYCR1GOTDK8DWQBJYRL0NCQFOKLZN	635	1095	8	1	1	0	0	0	1	0	3
3	1	ring	A12NO2MNOIREXA:3TYCR1GOTDK8DWQBJYRL0NCQFOKLZN	636	919	6	1	1	0	0	1	0	0	7
3	1	ring	A12NO2MNOIREXA:3TYCR1GOTDK8DWQBJYRL0NCQFOKLZN	637	811	5	1	1	0	0	0	0	0	9
3	1	ring	A12NO2MNOIREXA:3TYCR1GOTDK8DWQBJYRL0NCQFOKLZN	638	599	6	1	1	0	0	1	0	0	2
3	1	ring	A12NO2MNOIREXA:3TYCR1GOTDK8DWQBJYRL0NCQFOKLZN	639	1221	4	1	0	1	1	0	0	0	27
3	1	ring	A12NO2MNOIREXA:3TYCR1GOTDK8DWQBJYRL0NCQFOKLZN	640	962	7	2	0	1	0	1	0	0	7
3	1	ring	A12NO2MNOIREXA:3TYCR1GOTDK8DWQBJYRL0NCQFOKLZN	641	842	5	1	1	0	0	0	0	0	4
3	1	ring	A12NO2MNOIREXA:3TYCR1GOTDK8DWQBJYRL0NCQFOKLZN	642	1102	4	1	0	1	1	0	0	0	3
3	1	ring	A12NO2MNOIREXA:3TYCR1GOTDK8DWQBJYRL0NCQFOKLZN	643	1466	6	1	1	0	0	1	0	0	5
3	1	ring	A12NO2MNOIREXA:3TYCR1GOTDK8DWQBJYRL0NCQFOKLZN	644	962	4	1	0	1	1	0	0	0	2
3	1	ring	A12NO2MNOIREXA:3TYCR1GOTDK8DWQBJYRL0NCQFOKLZN	645	940	3	1	0	0	0	1	0	0	36
3	1	ring	A12NO2MNOIREXA:3TYCR1GOTDK8DWQBJYRL0NCQFOKLZN	646	798	4	1	0	1	1	0	0	0	2
3	1	ring	A12NO2MNOIREXA:3TYCR1GOTDK8DWQBJYRL0NCQFOKLZN	647	1094	2	1	1	0	1	0	0	0	34
3	1	ring	A12NO2MNOIREXA:3TYCR1GOTDK8DWQBJYRL0NCQFOKLZN	648	768	3	1	0	0	0	1	0	0	3
3	1	ring	A12NO2MNOIREXA:3TYCR1GOTDK8DWQBJYRL0NCQFOKLZN	649	1010	1	1	0	0	1	1	0	0	32
3	1	ring	A12NO2MNOIREXA:3TYCR1GOTDK8DWQBJYRL0NCQFOKLZN	650	1269	2	1	1	0	1	0	0	0	3
3	1	ring	A12NO2MNOIREXA:3TYCR1GOTDK8DWQBJYRL0NCQFOKLZN	651	1293	15	1	0	0	0	1	1	0	36
3	1	ring	A12NO2MNOIREXA:3TYCR1GOTDK8DWQBJYRL0NCQFOKLZN	652	1260	2	1	1	0	1	0	0	0	2
3	1	ring	A12NO2MNOIREXA:3TYCR1GOTDK8DWQBJYRL0NCQFOKLZN	653	901	3	1	0	0	0	1	0	0	5
3	1	ring	A12NO2MNOIREXA:3TYCR1GOTDK8DWQBJYRL0NCQFOKLZN	654	1619	4	1	0	1	1	0	0	0	8
3	1	ring	A12NO2MNOIREXA:3TYCR1GOTDK8DWQBJYRL0NCQFOKLZN	655	1243	3	1	0	0	0	1	0	0	2
3	1	ring	A12NO2MNOIREXA:3TYCR1GOTDK8DWQBJYRL0NCQFOKLZN	656	1288	2	1	1	0	1	0	0	0	4
3	1	ring	A12NO2MNOIREXA:3TYCR1GOTDK8DWQBJYRL0NCQFOKLZN	657	1153	15	1	0	0	0	1	1	0	6
3	1	ring	A12NO2MNOIREXA:3TYCR1GOTDK8DWQBJYRL0NCQFOKLZN	658	891	13	1	0	0	1	0	0	0	68
3	1	ring	A12NO2MNOIREXA:3TYCR1GOTDK8DWQBJYRL0NCQFOKLZN	659	1861	11	1	0	0	1	0	1	0	36
3	1	ring	A12NO2MNOIREXA:3TYCR1GOTDK8DWQBJYRL0NCQFOKLZN	660	893	9	1	0	1	0	0	0	0	26
3	1	ring	A12NO2MNOIREXA:3TYCR1GOTDK8DWQBJYRL0NCQFOKLZN	661	986	7	1	0	1	0	1	0	0	21
3	1	ring	A12NO2MNOIREXA:3TYCR1GOTDK8DWQBJYRL0NCQFOKLZN	662	1098	8	1	1	0	0	0	1	0	27
3	1	ring	A12NO2MNOIREXA:3TYCR1GOTDK8DWQBJYRL0NCQFOKLZN	663	794	6	1	1	0	0	1	0	0	20
3	1	ring	A12NO2MNOIREXA:3TYCR1GOTDK8DWQBJYRL0NCQFOKLZN	664	672	8	1	1	0	0	0	1	0	2
3	1	ring	A12NO2MNOIREXA:3TYCR1GOTDK8DWQBJYRL0NCQFOKLZN	665	631	6	1	1	0	0	1	0	0	2
3	1	ring	A12NO2MNOIREXA:3TYCR1GOTDK8DWQBJYRL0NCQFOKLZN	666	595	8	1	1	0	0	0	1	0	2
3	1	ring	A12NO2MNOIREXA:3TYCR1GOTDK8DWQBJYRL0NCQFOKLZN	667	1104	10	1	0	0	0	0	1	0	36
3	1	ring	A12NO2MNOIREXA:3TYCR1GOTDK8DWQBJYRL0NCQFOKLZN	668	1766	11	1	0	0	1	0	1	0	9
3	1	ring	A12NO2MNOIREXA:3TYCR1GOTDK8DWQBJYRL0NCQFOKLZN	669	1114	12	1	1	1	0	0	0	0	47
3	1	ring	A12NO2MNOIREXA:3TYCR1GOTDK8DWQBJYRL0NCQFOKLZN	670	913	13	1	0	0	1	0	0	0	12
3	1	ring	A12NO2MNOIREXA:3TYCR1GOTDK8DWQBJYRL0NCQFOKLZN	671	1271	12	1	1	1	0	0	0	0	2
3	1	ring	A12NO2MNOIREXA:3TYCR1GOTDK8DWQBJYRL0NCQFOKLZN	672	910	13	1	0	0	1	0	0	0	2
3	1	ring	A12NO2MNOIREXA:3TYCR1GOTDK8DWQBJYRL0NCQFOKLZN	673	935	12	1	1	1	0	0	0	0	2
3	1	ring	A12NO2MNOIREXA:3TYCR1GOTDK8DWQBJYRL0NCQFOKLZN	674	1597	14	1	0	1	0	0	1	0	58
3	1	ring	A12NO2MNOIREXA:3TYCR1GOTDK8DWQBJYRL0NCQFOKLZN	675	934	1	1	0	0	1	1	0	0	26
3	1	ring	A12NO2MNOIREXA:3TYCR1GOTDK8DWQBJYRL0NCQFOKLZN	676	1298	14	1	0	1	0	0	1	0	2
3	1	ring	A12NO2MNOIREXA:3TYCR1GOTDK8DWQBJYRL0NCQFOKLZN	677	1144	13	1	0	0	1	0	0	0	5
3	1	ring	A12NO2MNOIREXA:3TYCR1GOTDK8DWQBJYRL0NCQFOKLZN	678	1122	14	1	0	1	0	0	1	0	2
3	1	ring	A12NO2MNOIREXA:3TYCR1GOTDK8DWQBJYRL0NCQFOKLZN	679	1050	12	1	1	1	0	0	0	0	6
3	1	ring	A12NO2MNOIREXA:3TYCR1GOTDK8DWQBJYRL0NCQFOKLZN	680	1675	11	1	0	0	1	0	1	0	12
3	1	ring	A12NO2MNOIREXA:3TYCR1GOTDK8DWQBJYRL0NCQFOKLZN	681	1126	12	1	1	1	0	0	0	0	2
3	1	ring	A12NO2MNOIREXA:3TYCR1GOTDK8DWQBJYRL0NCQFOKLZN	682	1429	14	1	0	1	0	0	1	0	4
3	1	ring	A12NO2MNOIREXA:3TYCR1GOTDK8DWQBJYRL0NCQFOKLZN	683	906	13	1	0	0	1	0	0	0	6
3	1	ring	A12NO2MNOIREXA:3TYCR1GOTDK8DWQBJYRL0NCQFOKLZN	684	999	12	1	1	1	0	0	0	0	3
3	1	ring	A12NO2MNOIREXA:3TYCR1GOTDK8DWQBJYRL0NCQFOKLZN	685	1655	11	1	0	0	1	0	1	0	5
3	1	ring	A12NO2MNOIREXA:3TYCR1GOTDK8DWQBJYRL0NCQFOKLZN	686	1373	6	3	1	0	0	1	0	0	21
3	1	ring	A12NO2MNOIREXA:3TYCR1GOTDK8DWQBJYRL0NCQFOKLZN	687	919	9	2	0	1	0	0	0	0	27
3	1	ring	A12NO2MNOIREXA:3TYCR1GOTDK8DWQBJYRL0NCQFOKLZN	688	1414	11	1	0	0	1	0	1	0	3
3	1	ring	A12NO2MNOIREXA:3TYCR1GOTDK8DWQBJYRL0NCQFOKLZN	689	964	13	1	0	0	1	0	0	0	6
3	1	ring	A12NO2MNOIREXA:3TYCR1GOTDK8DWQBJYRL0NCQFOKLZN	690	1575	14	1	0	1	0	0	1	0	8
3	1	ring	A12NO2MNOIREXA:3TYCR1GOTDK8DWQBJYRL0NCQFOKLZN	691	920	13	1	0	0	1	0	0	0	2
3	1	ring	A12NO2MNOIREXA:3TYCR1GOTDK8DWQBJYRL0NCQFOKLZN	692	1416	11	1	0	0	1	0	1	0	4
3	1	ring	A12NO2MNOIREXA:3TYCR1GOTDK8DWQBJYRL0NCQFOKLZN	693	667	10	1	0	0	0	0	1	0	26
3	1	ring	A12NO2MNOIREXA:3TYCR1GOTDK8DWQBJYRL0NCQFOKLZN	694	1203	9	1	0	1	0	0	0	0	7
3	1	ring	A12NO2MNOIREXA:3TYCR1GOTDK8DWQBJYRL0NCQFOKLZN	695	990	11	1	0	0	1	0	1	0	3
3	1	ring	A12NO2MNOIREXA:3TYCR1GOTDK8DWQBJYRL0NCQFOKLZN	696	1069	12	1	1	1	0	0	0	0	12
3	1	ring	A12NO2MNOIREXA:3TYCR1GOTDK8DWQBJYRL0NCQFOKLZN	697	1467	11	1	0	0	1	0	1	0	2
3	1	ring	A12NO2MNOIREXA:3TYCR1GOTDK8DWQBJYRL0NCQFOKLZN	698	911	9	1	0	1	0	0	0	0	4
3	1	ring	A12NO2MNOIREXA:3TYCR1GOTDK8DWQBJYRL0NCQFOKLZN	699	1604	7	1	0	1	0	1	0	0	38
3	1	ring	A12NO2MNOIREXA:3TYCR1GOTDK8DWQBJYRL0NCQFOKLZN	700	1132	8	1	1	0	0	0	1	0	34
3	1	ring	A12NO2MNOIREXA:3TYCR1GOTDK8DWQBJYRL0NCQFOKLZN	701	590	10	1	0	0	0	0	1	0	8
3	1	ring	A12NO2MNOIREXA:3TYCR1GOTDK8DWQBJYRL0NCQFOKLZN	702	1312	12	1	1	1	0	0	0	0	6
3	1	ring	A12NO2MNOIREXA:3TYCR1GOTDK8DWQBJYRL0NCQFOKLZN	703	967	13	1	0	0	1	0	0	0	12
3	1	ring	A12NO2MNOIREXA:3TYCR1GOTDK8DWQBJYRL0NCQFOKLZN	704	956	12	1	1	1	0	0	0	0	2
3	1	ring	A12NO2MNOIREXA:3TYCR1GOTDK8DWQBJYRL0NCQFOKLZN	705	829	10	1	0	0	0	0	1	0	4
3	1	ring	A12NO2MNOIREXA:3TYCR1GOTDK8DWQBJYRL0NCQFOKLZN	706	2964	6	2	1	0	0	1	0	0	20
3	1	ring	A12NO2MNOIREXA:3TYCR1GOTDK8DWQBJYRL0NCQFOKLZN	707	990	7	1	0	1	0	1	0	0	8
3	1	ring	A12NO2MNOIREXA:3TYCR1GOTDK8DWQBJYRL0NCQFOKLZN	708	783	5	1	1	0	0	0	0	0	67
3	1	ring	A12NO2MNOIREXA:3TYCR1GOTDK8DWQBJYRL0NCQFOKLZN	709	941	4	1	0	1	1	0	0	0	55
3	1	ring	A12NO2MNOIREXA:3TYCR1GOTDK8DWQBJYRL0NCQFOKLZN	710	2085	2	1	1	0	1	0	0	0	54
3	1	ring	A12NO2MNOIREXA:3TYCR1GOTDK8DWQBJYRL0NCQFOKLZN	711	1185	15	1	0	0	0	1	1	0	54
3	1	ring	A12NO2MNOIREXA:3TYCR1GOTDK8DWQBJYRL0NCQFOKLZN	712	1419	2	1	1	0	1	0	0	0	2
3	1	ring	A12NO2MNOIREXA:3TYCR1GOTDK8DWQBJYRL0NCQFOKLZN	713	1122	1	1	0	0	1	1	0	0	38
3	1	ring	A12NO2MNOIREXA:3TYCR1GOTDK8DWQBJYRL0NCQFOKLZN	714	1117	14	1	0	1	0	0	1	0	24
3	1	ring	A12NO2MNOIREXA:3TYCR1GOTDK8DWQBJYRL0NCQFOKLZN	715	1406	15	1	0	0	0	1	1	0	4
3	1	ring	A12NO2MNOIREXA:3TYCR1GOTDK8DWQBJYRL0NCQFOKLZN	716	1207	13	1	0	0	1	0	0	0	13
3	1	ring	A12NO2MNOIREXA:3TYCR1GOTDK8DWQBJYRL0NCQFOKLZN	717	991	12	1	1	1	0	0	0	0	13
3	1	ring	A12NO2MNOIREXA:3TYCR1GOTDK8DWQBJYRL0NCQFOKLZN	718	858	13	1	0	0	1	0	0	0	2
3	1	ring	A12NO2MNOIREXA:3TYCR1GOTDK8DWQBJYRL0NCQFOKLZN	719	1285	11	1	0	0	1	0	1	0	22
3	1	ring	A12NO2MNOIREXA:3TYCR1GOTDK8DWQBJYRL0NCQFOKLZN	720	551	13	1	0	0	1	0	0	0	2
3	1	ring	A12NO2MNOIREXA:3TYCR1GOTDK8DWQBJYRL0NCQFOKLZN	721	991	9	2	0	1	0	0	0	0	23
3	1	ring	A12NO2MNOIREXA:3TYCR1GOTDK8DWQBJYRL0NCQFOKLZN	722	603	10	1	0	0	0	0	1	0	17
3	1	ring	A12NO2MNOIREXA:3TYCR1GOTDK8DWQBJYRL0NCQFOKLZN	723	1047	12	1	1	1	0	0	0	0	6
3	1	ring	A12NO2MNOIREXA:3TYCR1GOTDK8DWQBJYRL0NCQFOKLZN	724	1224	11	1	0	0	1	0	1	0	5
3	1	ring	A12NO2MNOIREXA:3TYCR1GOTDK8DWQBJYRL0NCQFOKLZN	725	815	13	1	0	0	1	0	0	0	5
3	1	ring	A12NO2MNOIREXA:3TYCR1GOTDK8DWQBJYRL0NCQFOKLZN	726	1328	15	1	0	0	0	1	1	0	11
3	1	ring	A12NO2MNOIREXA:3TYCR1GOTDK8DWQBJYRL0NCQFOKLZN	727	1726	2	1	1	0	1	0	0	0	15
3	1	ring	A12NO2MNOIREXA:3TYCR1GOTDK8DWQBJYRL0NCQFOKLZN	728	1256	14	2	0	1	0	0	1	0	14
3	1	ring	A12NO2MNOIREXA:3TYCR1GOTDK8DWQBJYRL0NCQFOKLZN	729	898	1	1	0	0	1	1	0	0	16
3	1	ring	A12NO2MNOIREXA:3TYCR1GOTDK8DWQBJYRL0NCQFOKLZN	730	1371	15	1	0	0	0	1	1	0	4
3	1	ring	A12NO2MNOIREXA:3TYCR1GOTDK8DWQBJYRL0NCQFOKLZN	731	1628	2	1	1	0	1	0	0	1	4
3	1	ring	A12NO2MNOIREXA:3TYCR1GOTDK8DWQBJYRL0NCQFOKLZN	731	2084	2	0	1	0	1	0	0	1	0
3	1	ring	A12NO2MNOIREXA:3TYCR1GOTDK8DWQBJYRL0NCQFOKLZN	731	2551	2	0	1	0	1	0	0	0	0
3	1	ring	A12NO2MNOIREXA:3TYCR1GOTDK8DWQBJYRL0NCQFOKLZN	732	942	4	1	0	1	1	0	0	0	23
3	1	ring	A12NO2MNOIREXA:3TYCR1GOTDK8DWQBJYRL0NCQFOKLZN	733	979	5	1	1	0	0	0	0	0	25
3	1	ring	A12NO2MNOIREXA:3TYCR1GOTDK8DWQBJYRL0NCQFOKLZN	734	915	3	1	0	0	0	1	0	0	79
3	1	ring	A12NO2MNOIREXA:3TYCR1GOTDK8DWQBJYRL0NCQFOKLZN	735	1087	2	1	1	0	1	0	0	0	4
3	1	ring	A12NO2MNOIREXA:3TYCR1GOTDK8DWQBJYRL0NCQFOKLZN	736	1230	15	1	0	0	0	1	1	0	6
3	1	ring	A12NO2MNOIREXA:3TYCR1GOTDK8DWQBJYRL0NCQFOKLZN	737	936	1	1	0	0	1	1	0	0	8
3	1	ring	A12NO2MNOIREXA:3TYCR1GOTDK8DWQBJYRL0NCQFOKLZN	738	1364	14	1	0	1	0	0	1	0	10
3	1	ring	A12NO2MNOIREXA:3TYCR1GOTDK8DWQBJYRL0NCQFOKLZN	739	905	13	1	0	0	1	0	0	0	14
3	1	ring	A12NO2MNOIREXA:3TYCR1GOTDK8DWQBJYRL0NCQFOKLZN	740	1085	12	1	1	1	0	0	0	1	17
3	1	ring	A12NO2MNOIREXA:3TYCR1GOTDK8DWQBJYRL0NCQFOKLZN	740	1243	12	0	1	1	0	0	0	1	0
3	1	ring	A12NO2MNOIREXA:3TYCR1GOTDK8DWQBJYRL0NCQFOKLZN	740	1249	12	0	1	1	0	0	0	1	0
3	1	ring	A12NO2MNOIREXA:3TYCR1GOTDK8DWQBJYRL0NCQFOKLZN	740	1977	12	0	1	1	0	0	0	0	0
3	1	ring	A12NO2MNOIREXA:3TYCR1GOTDK8DWQBJYRL0NCQFOKLZN	741	869	10	1	0	0	0	0	1	0	19
3	1	ring	A12NO2MNOIREXA:3TYCR1GOTDK8DWQBJYRL0NCQFOKLZN	742	822	9	1	0	1	0	0	0	0	21
3	1	ring	A12NO2MNOIREXA:3TYCR1GOTDK8DWQBJYRL0NCQFOKLZN	743	1102	8	1	1	0	0	0	1	0	43
3	1	ring	A12NO2MNOIREXA:3TYCR1GOTDK8DWQBJYRL0NCQFOKLZN	744	639	10	1	0	0	0	0	1	0	3
3	1	ring	A12NO2MNOIREXA:3TYCR1GOTDK8DWQBJYRL0NCQFOKLZN	745	1794	11	1	0	0	1	0	1	0	21
3	1	ring	A12NO2MNOIREXA:3TYCR1GOTDK8DWQBJYRL0NCQFOKLZN	746	547	10	1	0	0	0	0	1	0	2
3	1	ring	A12NO2MNOIREXA:3TYCR1GOTDK8DWQBJYRL0NCQFOKLZN	747	1055	12	1	1	1	0	0	0	0	7
3	1	ring	A12NO2MNOIREXA:3TYCR1GOTDK8DWQBJYRL0NCQFOKLZN	748	1012	11	1	0	0	1	0	1	0	3
3	1	ring	A12NO2MNOIREXA:3TYCR1GOTDK8DWQBJYRL0NCQFOKLZN	749	1033	9	1	0	1	0	0	0	0	7
3	1	ring	A12NO2MNOIREXA:3TYCR1GOTDK8DWQBJYRL0NCQFOKLZN	750	1915	7	1	0	1	0	1	0	0	43
3	1	ring	A12NO2MNOIREXA:3TYCR1GOTDK8DWQBJYRL0NCQFOKLZN	751	661	9	1	0	1	0	0	0	0	2
3	1	ring	A12NO2MNOIREXA:3TYCR1GOTDK8DWQBJYRL0NCQFOKLZN	752	962	8	1	1	0	0	0	1	0	9
3	1	ring	A12NO2MNOIREXA:3TYCR1GOTDK8DWQBJYRL0NCQFOKLZN	753	1262	7	1	0	1	0	1	0	0	3
3	1	ring	A12NO2MNOIREXA:3TYCR1GOTDK8DWQBJYRL0NCQFOKLZN	754	1830	6	1	1	0	0	1	0	0	48
3	1	ring	A12NO2MNOIREXA:3TYCR1GOTDK8DWQBJYRL0NCQFOKLZN	755	890	2	2	1	0	1	0	0	0	20
3	1	ring	A12NO2MNOIREXA:3TYCR1GOTDK8DWQBJYRL0NCQFOKLZN	756	1169	15	1	0	0	0	1	1	0	20
3	1	ring	A12NO2MNOIREXA:3TYCR1GOTDK8DWQBJYRL0NCQFOKLZN	757	1805	2	1	1	0	1	0	0	0	2
3	1	ring	A12NO2MNOIREXA:3TYCR1GOTDK8DWQBJYRL0NCQFOKLZN	758	1031	1	1	0	0	1	1	0	0	21
3	1	ring	A12NO2MNOIREXA:3TYCR1GOTDK8DWQBJYRL0NCQFOKLZN	759	1010	8	4	1	0	0	0	1	0	7
3	1	ring	A12NO2MNOIREXA:3TYCR1GOTDK8DWQBJYRL0NCQFOKLZN	760	882	9	1	0	1	0	0	0	0	9
3	1	ring	A12NO2MNOIREXA:3TYCR1GOTDK8DWQBJYRL0NCQFOKLZN	761	1322	8	1	1	0	0	0	1	0	2
3	1	ring	A12NO2MNOIREXA:3TYCR1GOTDK8DWQBJYRL0NCQFOKLZN	762	826	6	1	1	0	0	1	0	0	8
3	1	ring	A12NO2MNOIREXA:3TYCR1GOTDK8DWQBJYRL0NCQFOKLZN	763	805	5	1	1	0	0	0	0	0	30
3	1	ring	A12NO2MNOIREXA:3TYCR1GOTDK8DWQBJYRL0NCQFOKLZN	764	1904	7	1	0	1	0	1	0	0	11
3	1	ring	A12NO2MNOIREXA:3TYCR1GOTDK8DWQBJYRL0NCQFOKLZN	765	1259	6	1	1	0	0	1	0	0	3
3	1	ring	A12NO2MNOIREXA:3TYCR1GOTDK8DWQBJYRL0NCQFOKLZN	766	1019	7	1	0	1	0	1	0	1	2
3	1	ring	A12NO2MNOIREXA:3TYCR1GOTDK8DWQBJYRL0NCQFOKLZN	766	2763	7	0	0	1	0	1	0	0	0
3	1	ring	A12NO2MNOIREXA:3TYCR1GOTDK8DWQBJYRL0NCQFOKLZN	767	739	5	1	1	0	0	0	0	0	4
3	1	ring	A12NO2MNOIREXA:3TYCR1GOTDK8DWQBJYRL0NCQFOKLZN	768	919	3	1	0	0	0	1	0	0	34
3	1	ring	A12NO2MNOIREXA:3TYCR1GOTDK8DWQBJYRL0NCQFOKLZN	769	936	4	1	0	1	1	0	0	0	37
3	1	ring	A12NO2MNOIREXA:3TYCR1GOTDK8DWQBJYRL0NCQFOKLZN	770	784	5	1	1	0	0	0	0	0	3
3	1	ring	A12NO2MNOIREXA:3TYCR1GOTDK8DWQBJYRL0NCQFOKLZN	771	971	7	1	0	1	0	1	0	0	5
3	1	ring	A12NO2MNOIREXA:3TYCR1GOTDK8DWQBJYRL0NCQFOKLZN	772	997	11	2	0	0	1	0	1	0	24
3	1	ring	A12NO2MNOIREXA:3TYCR1GOTDK8DWQBJYRL0NCQFOKLZN	773	999	9	1	0	1	0	0	0	0	13
3	1	ring	A12NO2MNOIREXA:3TYCR1GOTDK8DWQBJYRL0NCQFOKLZN	774	729	10	1	0	0	0	0	1	0	28
3	1	ring	A12NO2MNOIREXA:3TYCR1GOTDK8DWQBJYRL0NCQFOKLZN	775	1546	11	1	0	0	1	0	1	0	3
3	1	ring	A12NO2MNOIREXA:3TYCR1GOTDK8DWQBJYRL0NCQFOKLZN	776	838	9	1	0	1	0	0	0	0	3
3	1	ring	A12NO2MNOIREXA:3TYCR1GOTDK8DWQBJYRL0NCQFOKLZN	777	1208	11	1	0	0	1	0	1	0	2
3	1	ring	A12NO2MNOIREXA:3TYCR1GOTDK8DWQBJYRL0NCQFOKLZN	778	705	13	1	0	0	1	0	0	0	39
3	1	ring	A12NO2MNOIREXA:3TYCR1GOTDK8DWQBJYRL0NCQFOKLZN	779	1138	12	1	1	1	0	0	0	0	32
3	1	ring	A12NO2MNOIREXA:3TYCR1GOTDK8DWQBJYRL0NCQFOKLZN	780	1085	14	1	0	1	0	0	1	0	42
3	1	ring	A12NO2MNOIREXA:3TYCR1GOTDK8DWQBJYRL0NCQFOKLZN	781	1124	13	1	0	0	1	0	0	0	3
3	1	ring	A12NO2MNOIREXA:3TYCR1GOTDK8DWQBJYRL0NCQFOKLZN	782	1175	12	1	1	1	0	0	0	0	3
3	1	ring	A12NO2MNOIREXA:3TYCR1GOTDK8DWQBJYRL0NCQFOKLZN	783	1512	14	1	0	1	0	0	1	0	3
3	1	ring	A12NO2MNOIREXA:3TYCR1GOTDK8DWQBJYRL0NCQFOKLZN	784	957	1	1	0	0	1	1	0	0	26
3	1	ring	A12NO2MNOIREXA:3TYCR1GOTDK8DWQBJYRL0NCQFOKLZN	785	765	3	1	0	0	0	1	0	0	17
3	1	ring	A12NO2MNOIREXA:3TYCR1GOTDK8DWQBJYRL0NCQFOKLZN	786	1244	2	1	1	0	1	0	0	0	29
3	1	ring	A12NO2MNOIREXA:3TYCR1GOTDK8DWQBJYRL0NCQFOKLZN	787	1027	1	1	0	0	1	1	0	0	3
3	1	ring	A12NO2MNOIREXA:3TYCR1GOTDK8DWQBJYRL0NCQFOKLZN	788	701	3	1	0	0	0	1	0	0	3
3	1	ring	A12NO2MNOIREXA:3TYCR1GOTDK8DWQBJYRL0NCQFOKLZN	789	867	5	1	1	0	0	0	0	0	19
3	1	ring	A12NO2MNOIREXA:3TYCR1GOTDK8DWQBJYRL0NCQFOKLZN	790	519	3	1	0	0	0	1	0	0	2
3	1	ring	A12NO2MNOIREXA:3TYCR1GOTDK8DWQBJYRL0NCQFOKLZN	791	1506	4	1	0	1	1	0	0	0	22
3	1	ring	A12NO2MNOIREXA:3TYCR1GOTDK8DWQBJYRL0NCQFOKLZN	792	1111	1	2	0	0	1	1	0	0	5
3	1	ring	A12NO2MNOIREXA:3TYCR1GOTDK8DWQBJYRL0NCQFOKLZN	793	995	15	1	0	0	0	1	1	0	37
3	1	ring	A12NO2MNOIREXA:3TYCR1GOTDK8DWQBJYRL0NCQFOKLZN	794	1711	2	1	1	0	1	0	0	1	8
3	1	ring	A12NO2MNOIREXA:3TYCR1GOTDK8DWQBJYRL0NCQFOKLZN	794	1736	2	0	1	0	1	0	0	1	0
3	1	ring	A12NO2MNOIREXA:3TYCR1GOTDK8DWQBJYRL0NCQFOKLZN	794	1881	2	0	1	0	1	0	0	1	0
3	1	ring	A12NO2MNOIREXA:3TYCR1GOTDK8DWQBJYRL0NCQFOKLZN	794	1908	2	0	1	0	1	0	0	1	0
3	1	ring	A12NO2MNOIREXA:3TYCR1GOTDK8DWQBJYRL0NCQFOKLZN	794	3932	2	0	1	0	1	0	0	1	0
3	1	ring	A12NO2MNOIREXA:3TYCR1GOTDK8DWQBJYRL0NCQFOKLZN	794	4114	2	0	1	0	1	0	0	1	0
3	1	ring	A12NO2MNOIREXA:3TYCR1GOTDK8DWQBJYRL0NCQFOKLZN	794	4127	2	0	1	0	1	0	0	1	0
3	1	ring	A12NO2MNOIREXA:3TYCR1GOTDK8DWQBJYRL0NCQFOKLZN	794	5008	2	0	1	0	1	0	0	0	0
3	1	ring	A12NO2MNOIREXA:3TYCR1GOTDK8DWQBJYRL0NCQFOKLZN	795	1028	4	1	0	1	1	0	0	0	4
3	1	ring	A12NO2MNOIREXA:3TYCR1GOTDK8DWQBJYRL0NCQFOKLZN	796	1765	6	1	1	0	0	1	0	0	31
3	1	ring	A12NO2MNOIREXA:3TYCR1GOTDK8DWQBJYRL0NCQFOKLZN	797	638	8	1	1	0	0	0	1	0	36
3	1	ring	A12NO2MNOIREXA:3TYCR1GOTDK8DWQBJYRL0NCQFOKLZN	798	888	10	1	0	0	0	0	1	0	24
3	1	ring	A12NO2MNOIREXA:3TYCR1GOTDK8DWQBJYRL0NCQFOKLZN	799	2333	14	2	0	1	0	0	1	0	16
3	1	ring	A12NO2MNOIREXA:3TYCR1GOTDK8DWQBJYRL0NCQFOKLZN	800	1121	15	1	0	0	0	1	1	0	7
3	1	ring	A12NO2MNOIREXA:3TYCR1GOTDK8DWQBJYRL0NCQFOKLZN	801	974	1	1	0	0	1	1	0	0	9
3	1	ring	A12NO2MNOIREXA:3TYCR1GOTDK8DWQBJYRL0NCQFOKLZN	802	1396	2	1	1	0	1	0	0	0	8
3	1	ring	A12NO2MNOIREXA:3TYCR1GOTDK8DWQBJYRL0NCQFOKLZN	803	1102	15	1	0	0	0	1	1	0	3
3	1	ring	A12NO2MNOIREXA:3TYCR1GOTDK8DWQBJYRL0NCQFOKLZN	804	944	13	1	0	0	1	0	0	0	23
3	1	ring	A12NO2MNOIREXA:3TYCR1GOTDK8DWQBJYRL0NCQFOKLZN	805	1659	14	1	0	1	0	0	1	0	6
3	1	ring	A12NO2MNOIREXA:3TYCR1GOTDK8DWQBJYRL0NCQFOKLZN	806	880	13	1	0	0	1	0	0	0	2
3	1	ring	A12NO2MNOIREXA:3TYCR1GOTDK8DWQBJYRL0NCQFOKLZN	807	954	15	1	0	0	0	1	1	0	4
3	1	ring	A12NO2MNOIREXA:3TYCR1GOTDK8DWQBJYRL0NCQFOKLZN	808	1373	14	1	0	1	0	0	1	0	3
3	1	ring	A12NO2MNOIREXA:3TYCR1GOTDK8DWQBJYRL0NCQFOKLZN	809	952	15	1	0	0	0	1	1	0	2
3	1	ring	A12NO2MNOIREXA:3TYCR1GOTDK8DWQBJYRL0NCQFOKLZN	810	875	13	1	0	0	1	0	0	0	4
3	1	ring	A12NO2MNOIREXA:3TYCR1GOTDK8DWQBJYRL0NCQFOKLZN	811	1192	12	1	1	1	0	0	0	0	29
3	1	ring	A12NO2MNOIREXA:3TYCR1GOTDK8DWQBJYRL0NCQFOKLZN	812	1294	14	1	0	1	0	0	1	0	4
3	1	ring	A12NO2MNOIREXA:3TYCR1GOTDK8DWQBJYRL0NCQFOKLZN	813	972	12	1	1	1	0	0	0	0	2
3	1	ring	A12NO2MNOIREXA:3TYCR1GOTDK8DWQBJYRL0NCQFOKLZN	814	964	13	1	0	0	1	0	0	0	4
3	1	ring	A12NO2MNOIREXA:3TYCR1GOTDK8DWQBJYRL0NCQFOKLZN	815	983	12	1	1	1	0	0	0	0	2
3	1	ring	A12NO2MNOIREXA:3TYCR1GOTDK8DWQBJYRL0NCQFOKLZN	816	1110	11	1	0	0	1	0	1	0	39
3	1	ring	A12NO2MNOIREXA:3TYCR1GOTDK8DWQBJYRL0NCQFOKLZN	817	915	12	1	1	1	0	0	0	0	2
3	1	ring	A12NO2MNOIREXA:3TYCR1GOTDK8DWQBJYRL0NCQFOKLZN	818	991	11	1	0	0	1	0	1	0	2
3	1	ring	A12NO2MNOIREXA:3TYCR1GOTDK8DWQBJYRL0NCQFOKLZN	819	923	12	1	1	1	0	0	0	0	2
3	1	ring	A12NO2MNOIREXA:3TYCR1GOTDK8DWQBJYRL0NCQFOKLZN	820	1230	11	1	0	0	1	0	1	0	2
3	1	ring	A12NO2MNOIREXA:3TYCR1GOTDK8DWQBJYRL0NCQFOKLZN	821	850	9	1	0	1	0	0	0	0	45
3	1	ring	A12NO2MNOIREXA:3TYCR1GOTDK8DWQBJYRL0NCQFOKLZN	822	964	7	1	0	1	0	1	0	0	51
3	1	ring	A12NO2MNOIREXA:3TYCR1GOTDK8DWQBJYRL0NCQFOKLZN	823	1096	6	1	1	0	0	1	0	0	27
3	1	ring	A12NO2MNOIREXA:3TYCR1GOTDK8DWQBJYRL0NCQFOKLZN	824	816	13	4	0	0	1	0	0	0	10
3	1	ring	A12NO2MNOIREXA:3TYCR1GOTDK8DWQBJYRL0NCQFOKLZN	825	1278	14	1	0	1	0	0	1	0	13
3	1	ring	A12NO2MNOIREXA:3TYCR1GOTDK8DWQBJYRL0NCQFOKLZN	826	1931	13	1	0	0	1	0	0	0	2
3	1	ring	A12NO2MNOIREXA:3TYCR1GOTDK8DWQBJYRL0NCQFOKLZN	827	1063	15	1	0	0	0	1	1	0	18
3	1	ring	A12NO2MNOIREXA:3TYCR1GOTDK8DWQBJYRL0NCQFOKLZN	828	887	1	1	0	0	1	1	0	0	27
3	1	ring	A12NO2MNOIREXA:3TYCR1GOTDK8DWQBJYRL0NCQFOKLZN	829	2570	14	1	0	1	0	0	1	0	4
3	1	ring	A12NO2MNOIREXA:3TYCR1GOTDK8DWQBJYRL0NCQFOKLZN	830	987	15	1	0	0	0	1	1	0	3
3	1	ring	A12NO2MNOIREXA:3TYCR1GOTDK8DWQBJYRL0NCQFOKLZN	831	1476	2	1	1	0	1	0	0	1	29
3	1	ring	A12NO2MNOIREXA:3TYCR1GOTDK8DWQBJYRL0NCQFOKLZN	831	1656	2	0	1	0	1	0	0	1	0
3	1	ring	A12NO2MNOIREXA:3TYCR1GOTDK8DWQBJYRL0NCQFOKLZN	831	1680	2	0	1	0	1	0	0	1	0
3	1	ring	A12NO2MNOIREXA:3TYCR1GOTDK8DWQBJYRL0NCQFOKLZN	831	2295	2	0	1	0	1	0	0	0	0
3	1	ring	A12NO2MNOIREXA:3TYCR1GOTDK8DWQBJYRL0NCQFOKLZN	832	968	3	1	0	0	0	1	0	0	42
3	1	ring	A12NO2MNOIREXA:3TYCR1GOTDK8DWQBJYRL0NCQFOKLZN	833	955	8	3	1	0	0	0	1	0	36
3	1	ring	A12NO2MNOIREXA:3TYCR1GOTDK8DWQBJYRL0NCQFOKLZN	834	971	9	1	0	1	0	0	0	0	13
3	1	ring	A12NO2MNOIREXA:3TYCR1GOTDK8DWQBJYRL0NCQFOKLZN	835	1414	7	1	0	1	0	1	0	0	13
3	1	ring	A12NO2MNOIREXA:3TYCR1GOTDK8DWQBJYRL0NCQFOKLZN	836	777	14	4	0	1	0	0	1	0	7
3	1	ring	A12NO2MNOIREXA:3TYCR1GOTDK8DWQBJYRL0NCQFOKLZN	837	994	15	1	0	0	0	1	1	0	7
3	1	ring	A12NO2MNOIREXA:3TYCR1GOTDK8DWQBJYRL0NCQFOKLZN	838	883	1	1	0	0	1	1	0	0	10
3	1	ring	A12NO2MNOIREXA:3TYCR1GOTDK8DWQBJYRL0NCQFOKLZN	839	1038	15	1	0	0	0	1	1	0	2
3	1	ring	A12NO2MNOIREXA:3TYCR1GOTDK8DWQBJYRL0NCQFOKLZN	840	1553	14	1	0	1	0	0	1	0	4
3	1	ring	A12NO2MNOIREXA:3TYCR1GOTDK8DWQBJYRL0NCQFOKLZN	841	738	1	1	0	0	1	1	0	0	3
3	1	ring	A12NO2MNOIREXA:3TYCR1GOTDK8DWQBJYRL0NCQFOKLZN	842	1181	15	1	0	0	0	1	1	0	3
3	1	ring	A12NO2MNOIREXA:3TYCR1GOTDK8DWQBJYRL0NCQFOKLZN	843	1129	14	1	0	1	0	0	1	0	3
3	1	ring	A12NO2MNOIREXA:3TYCR1GOTDK8DWQBJYRL0NCQFOKLZN	844	833	1	1	0	0	1	1	0	0	3
3	1	ring	A12NO2MNOIREXA:3TYCR1GOTDK8DWQBJYRL0NCQFOKLZN	845	1071	11	3	0	0	1	0	1	0	25
3	1	ring	A12NO2MNOIREXA:3TYCR1GOTDK8DWQBJYRL0NCQFOKLZN	846	1160	9	1	0	1	0	0	0	0	12
3	1	ring	A12NO2MNOIREXA:3TYCR1GOTDK8DWQBJYRL0NCQFOKLZN	847	859	13	2	0	0	1	0	0	0	21
3	1	ring	A12NO2MNOIREXA:3TYCR1GOTDK8DWQBJYRL0NCQFOKLZN	848	1054	11	1	0	0	1	0	1	0	3
3	1	ring	A12NO2MNOIREXA:3TYCR1GOTDK8DWQBJYRL0NCQFOKLZN	849	822	13	1	0	0	1	0	0	0	2
3	1	ring	A12NO2MNOIREXA:3TYCR1GOTDK8DWQBJYRL0NCQFOKLZN	850	1261	14	1	0	1	0	0	1	0	7
3	1	ring	A12NO2MNOIREXA:3TYCR1GOTDK8DWQBJYRL0NCQFOKLZN	851	842	13	1	0	0	1	0	0	0	2
3	1	ring	A12NO2MNOIREXA:3TYCR1GOTDK8DWQBJYRL0NCQFOKLZN	852	1612	11	1	0	0	1	0	1	0	4
3	1	ring	A12NO2MNOIREXA:3TYCR1GOTDK8DWQBJYRL0NCQFOKLZN	853	687	13	1	0	0	1	0	0	0	2
3	1	ring	A12NO2MNOIREXA:3TYCR1GOTDK8DWQBJYRL0NCQFOKLZN	854	1313	12	1	1	1	0	0	0	0	35
3	1	ring	A12NO2MNOIREXA:3TYCR1GOTDK8DWQBJYRL0NCQFOKLZN	855	1129	13	1	0	0	1	0	0	0	2
3	1	ring	A12NO2MNOIREXA:3TYCR1GOTDK8DWQBJYRL0NCQFOKLZN	856	1369	11	1	0	0	1	0	1	0	4
3	1	ring	A12NO2MNOIREXA:3TYCR1GOTDK8DWQBJYRL0NCQFOKLZN	857	1307	9	1	0	1	0	0	0	0	11
3	1	ring	A12NO2MNOIREXA:3TYCR1GOTDK8DWQBJYRL0NCQFOKLZN	858	844	5	2	1	0	0	0	0	0	69
3	1	ring	A12NO2MNOIREXA:3TYCR1GOTDK8DWQBJYRL0NCQFOKLZN	859	1074	4	1	0	1	1	0	0	0	64
3	1	ring	A12NO2MNOIREXA:3TYCR1GOTDK8DWQBJYRL0NCQFOKLZN	860	915	5	1	1	0	0	0	0	0	2
3	1	ring	A12NO2MNOIREXA:3TYCR1GOTDK8DWQBJYRL0NCQFOKLZN	861	778	4	1	0	1	1	0	0	0	2
3	1	ring	A12NO2MNOIREXA:3TYCR1GOTDK8DWQBJYRL0NCQFOKLZN	862	639	5	1	1	0	0	0	0	0	2
3	1	ring	A12NO2MNOIREXA:3TYCR1GOTDK8DWQBJYRL0NCQFOKLZN	863	1649	7	1	0	1	0	1	0	0	28
3	1	ring	A12NO2MNOIREXA:3TYCR1GOTDK8DWQBJYRL0NCQFOKLZN	864	1139	8	1	1	0	0	0	1	0	31
3	1	ring	A12NO2MNOIREXA:3TYCR1GOTDK8DWQBJYRL0NCQFOKLZN	865	1162	7	1	0	1	0	1	0	0	2
3	1	ring	A12NO2MNOIREXA:3TYCR1GOTDK8DWQBJYRL0NCQFOKLZN	866	794	8	1	1	0	0	0	1	0	2
3	1	ring	A12NO2MNOIREXA:3TYCR1GOTDK8DWQBJYRL0NCQFOKLZN	867	923	6	1	1	0	0	1	0	0	44
3	1	ring	A12NO2MNOIREXA:3TYCR1GOTDK8DWQBJYRL0NCQFOKLZN	868	1415	4	1	0	1	1	0	0	0	7
3	1	ring	A12NO2MNOIREXA:3TYCR1GOTDK8DWQBJYRL0NCQFOKLZN	869	798	5	1	1	0	0	0	0	0	7
3	1	ring	A12NO2MNOIREXA:3TYCR1GOTDK8DWQBJYRL0NCQFOKLZN	870	921	3	1	0	0	0	1	0	0	38
3	1	ring	A12NO2MNOIREXA:3TYCR1GOTDK8DWQBJYRL0NCQFOKLZN	871	1921	2	1	1	0	1	0	0	0	40
3	1	ring	A12NO2MNOIREXA:3TYCR1GOTDK8DWQBJYRL0NCQFOKLZN	872	1190	15	1	0	0	0	1	1	0	30
3	1	ring	A12NO2MNOIREXA:3TYCR1GOTDK8DWQBJYRL0NCQFOKLZN	873	1606	2	1	1	0	1	0	0	0	2
3	1	ring	A12NO2MNOIREXA:3TYCR1GOTDK8DWQBJYRL0NCQFOKLZN	874	1013	15	1	0	0	0	1	1	0	2
3	1	ring	A12NO2MNOIREXA:3TYCR1GOTDK8DWQBJYRL0NCQFOKLZN	875	2771	2	1	1	0	1	0	0	0	2
3	1	ring	A12NO2MNOIREXA:3TYCR1GOTDK8DWQBJYRL0NCQFOKLZN	876	925	1	1	0	0	1	1	0	0	32
3	1	ring	A12NO2MNOIREXA:3TYCR1GOTDK8DWQBJYRL0NCQFOKLZN	877	1643	14	1	0	1	0	0	1	0	27
3	1	ring	A12NO2MNOIREXA:3TYCR1GOTDK8DWQBJYRL0NCQFOKLZN	878	1020	12	1	1	1	0	0	0	0	24
3	1	ring	A12NO2MNOIREXA:3TYCR1GOTDK8DWQBJYRL0NCQFOKLZN	879	960	14	1	0	1	0	0	1	0	2
3	1	ring	A12NO2MNOIREXA:3TYCR1GOTDK8DWQBJYRL0NCQFOKLZN	880	1005	11	2	0	0	1	0	1	0	24
3	1	ring	A12NO2MNOIREXA:3TYCR1GOTDK8DWQBJYRL0NCQFOKLZN	881	708	13	1	0	0	1	0	0	0	26
3	1	ring	A12NO2MNOIREXA:3TYCR1GOTDK8DWQBJYRL0NCQFOKLZN	882	1248	14	1	0	1	0	0	1	0	3
3	1	ring	A12NO2MNOIREXA:3TYCR1GOTDK8DWQBJYRL0NCQFOKLZN	883	785	13	1	0	0	1	0	0	0	2
3	1	ring	A12NO2MNOIREXA:3TYCR1GOTDK8DWQBJYRL0NCQFOKLZN	884	722	14	1	0	1	0	0	1	0	2
3	1	ring	A12NO2MNOIREXA:3TYCR1GOTDK8DWQBJYRL0NCQFOKLZN	885	806	1	1	0	0	1	1	0	0	9
3	1	ring	A12NO2MNOIREXA:3TYCR1GOTDK8DWQBJYRL0NCQFOKLZN	886	765	3	1	0	0	0	1	0	0	16
3	1	ring	A12NO2MNOIREXA:3TYCR1GOTDK8DWQBJYRL0NCQFOKLZN	887	873	1	1	0	0	1	1	0	0	2
3	1	ring	A12NO2MNOIREXA:3TYCR1GOTDK8DWQBJYRL0NCQFOKLZN	888	1059	14	1	0	1	0	0	1	0	4
3	1	ring	A12NO2MNOIREXA:3TYCR1GOTDK8DWQBJYRL0NCQFOKLZN	889	1054	12	1	1	1	0	0	0	0	11
3	1	ring	A12NO2MNOIREXA:3TYCR1GOTDK8DWQBJYRL0NCQFOKLZN	890	835	13	1	0	0	1	0	0	0	7
3	1	ring	A12NO2MNOIREXA:3TYCR1GOTDK8DWQBJYRL0NCQFOKLZN	891	902	14	1	0	1	0	0	1	0	3
3	1	ring	A12NO2MNOIREXA:3TYCR1GOTDK8DWQBJYRL0NCQFOKLZN	892	986	1	1	0	0	1	1	0	0	5
3	1	ring	A12NO2MNOIREXA:3TYCR1GOTDK8DWQBJYRL0NCQFOKLZN	893	1103	15	1	0	0	0	1	1	0	19
3	1	ring	A12NO2MNOIREXA:3TYCR1GOTDK8DWQBJYRL0NCQFOKLZN	894	1079	14	1	0	1	0	0	1	0	3
3	1	ring	A12NO2MNOIREXA:3TYCR1GOTDK8DWQBJYRL0NCQFOKLZN	895	930	15	1	0	0	0	1	1	0	2
3	1	ring	A12NO2MNOIREXA:3TYCR1GOTDK8DWQBJYRL0NCQFOKLZN	896	1585	2	1	1	0	1	0	0	0	21
3	1	ring	A12NO2MNOIREXA:3TYCR1GOTDK8DWQBJYRL0NCQFOKLZN	897	1058	15	1	0	0	0	1	1	0	2
3	1	ring	A12NO2MNOIREXA:3TYCR1GOTDK8DWQBJYRL0NCQFOKLZN	898	861	13	1	0	0	1	0	0	0	8
3	1	ring	A12NO2MNOIREXA:3TYCR1GOTDK8DWQBJYRL0NCQFOKLZN	899	2191	15	1	0	0	0	1	1	0	2
3	1	ring	A12NO2MNOIREXA:3TYCR1GOTDK8DWQBJYRL0NCQFOKLZN	900	1097	14	1	0	1	0	0	1	0	6
3	1	ring	A12NO2MNOIREXA:3TYCR1GOTDK8DWQBJYRL0NCQFOKLZN	901	782	13	1	0	0	1	0	0	0	3
3	1	ring	A12NO2MNOIREXA:3TYCR1GOTDK8DWQBJYRL0NCQFOKLZN	902	1239	12	1	1	1	0	0	0	0	13
3	1	ring	A12NO2MNOIREXA:3TYCR1GOTDK8DWQBJYRL0NCQFOKLZN	903	966	14	1	0	1	0	0	1	0	3
3	1	ring	A12NO2MNOIREXA:3TYCR1GOTDK8DWQBJYRL0NCQFOKLZN	904	1125	13	1	0	0	1	0	0	0	3
3	1	ring	A12NO2MNOIREXA:3TYCR1GOTDK8DWQBJYRL0NCQFOKLZN	905	1253	12	1	1	1	0	0	0	0	3
3	1	ring	A12NO2MNOIREXA:3TYCR1GOTDK8DWQBJYRL0NCQFOKLZN	906	911	13	1	0	0	1	0	0	0	2
3	1	ring	A12NO2MNOIREXA:3TYCR1GOTDK8DWQBJYRL0NCQFOKLZN	907	965	11	1	0	0	1	0	1	0	27
3	1	ring	A12NO2MNOIREXA:3TYCR1GOTDK8DWQBJYRL0NCQFOKLZN	908	1043	12	1	1	1	0	0	0	0	3
3	1	ring	A12NO2MNOIREXA:3TYCR1GOTDK8DWQBJYRL0NCQFOKLZN	909	1617	14	1	0	1	0	0	1	0	6
3	1	ring	A12NO2MNOIREXA:3TYCR1GOTDK8DWQBJYRL0NCQFOKLZN	910	834	1	1	0	0	1	1	0	0	18
3	1	ring	A12NO2MNOIREXA:3TYCR1GOTDK8DWQBJYRL0NCQFOKLZN	911	1237	2	1	1	0	1	0	0	0	15
3	1	ring	A12NO2MNOIREXA:3TYCR1GOTDK8DWQBJYRL0NCQFOKLZN	912	1175	4	1	0	1	1	0	0	0	44
3	1	ring	A12NO2MNOIREXA:3TYCR1GOTDK8DWQBJYRL0NCQFOKLZN	913	801	5	1	1	0	0	0	0	0	44
3	1	ring	A12NO2MNOIREXA:3TYCR1GOTDK8DWQBJYRL0NCQFOKLZN	914	759	4	1	0	1	1	0	0	0	2
3	1	ring	A12NO2MNOIREXA:3TYCR1GOTDK8DWQBJYRL0NCQFOKLZN	915	904	2	1	1	0	1	0	0	0	4
3	1	ring	A12NO2MNOIREXA:3TYCR1GOTDK8DWQBJYRL0NCQFOKLZN	916	974	4	1	0	1	1	0	0	0	2
3	1	ring	A12NO2MNOIREXA:3TYCR1GOTDK8DWQBJYRL0NCQFOKLZN	917	1132	6	1	1	0	0	1	0	0	50
3	1	ring	A12NO2MNOIREXA:3TYCR1GOTDK8DWQBJYRL0NCQFOKLZN	918	702	5	1	1	0	0	0	0	0	5
3	1	ring	A12NO2MNOIREXA:3TYCR1GOTDK8DWQBJYRL0NCQFOKLZN	919	675	3	1	0	0	0	1	0	0	33
3	1	ring	A12NO2MNOIREXA:3TYCR1GOTDK8DWQBJYRL0NCQFOKLZN	920	914	1	1	0	0	1	1	0	0	10
3	1	ring	A12NO2MNOIREXA:3TYCR1GOTDK8DWQBJYRL0NCQFOKLZN	921	652	3	1	0	0	0	1	0	0	2
3	1	ring	A12NO2MNOIREXA:3TYCR1GOTDK8DWQBJYRL0NCQFOKLZN	922	1269	2	1	1	0	1	0	0	0	7
3	1	ring	A12NO2MNOIREXA:3TYCR1GOTDK8DWQBJYRL0NCQFOKLZN	923	792	1	1	0	0	1	1	0	1	3
3	1	ring	A12NO2MNOIREXA:3TYCR1GOTDK8DWQBJYRL0NCQFOKLZN	923	805	1	0	0	0	1	1	0	1	0
3	1	ring	A12NO2MNOIREXA:3TYCR1GOTDK8DWQBJYRL0NCQFOKLZN	923	958	1	0	0	0	1	1	0	1	0
3	1	ring	A12NO2MNOIREXA:3TYCR1GOTDK8DWQBJYRL0NCQFOKLZN	923	968	1	0	0	0	1	1	0	1	0
3	1	ring	A12NO2MNOIREXA:3TYCR1GOTDK8DWQBJYRL0NCQFOKLZN	923	1982	1	0	0	0	1	1	0	0	0
3	1	ring	A12NO2MNOIREXA:3TYCR1GOTDK8DWQBJYRL0NCQFOKLZN	924	1261	14	1	0	1	0	0	1	0	15
3	1	ring	A12NO2MNOIREXA:3TYCR1GOTDK8DWQBJYRL0NCQFOKLZN	925	1080	12	1	1	1	0	0	0	0	17
3	1	ring	A12NO2MNOIREXA:3TYCR1GOTDK8DWQBJYRL0NCQFOKLZN	926	814	10	1	0	0	0	0	1	0	128
3	1	ring	A12NO2MNOIREXA:3TYCR1GOTDK8DWQBJYRL0NCQFOKLZN	927	767	9	1	0	1	0	0	0	0	70
3	1	ring	A12NO2MNOIREXA:3TYCR1GOTDK8DWQBJYRL0NCQFOKLZN	928	1610	11	1	0	0	1	0	1	0	21
3	1	ring	A12NO2MNOIREXA:3TYCR1GOTDK8DWQBJYRL0NCQFOKLZN	929	928	9	1	0	1	0	0	0	0	2
3	1	ring	A12NO2MNOIREXA:3TYCR1GOTDK8DWQBJYRL0NCQFOKLZN	930	648	10	1	0	0	0	0	1	0	4
3	1	ring	A12NO2MNOIREXA:3TYCR1GOTDK8DWQBJYRL0NCQFOKLZN	931	613	9	1	0	1	0	0	0	0	2
3	1	ring	A12NO2MNOIREXA:3TYCR1GOTDK8DWQBJYRL0NCQFOKLZN	932	1052	11	1	0	0	1	0	1	0	4
3	1	ring	A12NO2MNOIREXA:3TYCR1GOTDK8DWQBJYRL0NCQFOKLZN	933	982	12	1	1	1	0	0	0	0	8
3	1	ring	A12NO2MNOIREXA:3TYCR1GOTDK8DWQBJYRL0NCQFOKLZN	934	1163	11	1	0	0	1	0	1	0	2
3	1	ring	A12NO2MNOIREXA:3TYCR1GOTDK8DWQBJYRL0NCQFOKLZN	935	898	13	1	0	0	1	0	0	0	29
3	1	ring	A12NO2MNOIREXA:3TYCR1GOTDK8DWQBJYRL0NCQFOKLZN	936	1098	12	1	1	1	0	0	0	0	3
3	1	ring	A12NO2MNOIREXA:3TYCR1GOTDK8DWQBJYRL0NCQFOKLZN	937	1073	11	1	0	0	1	0	1	0	3
3	1	ring	A12NO2MNOIREXA:3TYCR1GOTDK8DWQBJYRL0NCQFOKLZN	938	972	12	1	1	1	0	0	0	0	2
3	1	ring	A12NO2MNOIREXA:3TYCR1GOTDK8DWQBJYRL0NCQFOKLZN	939	1368	14	1	0	1	0	0	1	0	15
3	1	ring	A12NO2MNOIREXA:3TYCR1GOTDK8DWQBJYRL0NCQFOKLZN	940	884	12	1	1	1	0	0	0	0	2
3	1	ring	A12NO2MNOIREXA:3TYCR1GOTDK8DWQBJYRL0NCQFOKLZN	941	694	10	1	0	0	0	0	1	0	11
3	1	ring	A12NO2MNOIREXA:3TYCR1GOTDK8DWQBJYRL0NCQFOKLZN	942	930	11	1	0	0	1	0	1	0	5
3	1	ring	A12NO2MNOIREXA:3TYCR1GOTDK8DWQBJYRL0NCQFOKLZN	943	966	9	1	0	1	0	0	0	0	12
3	1	ring	A12NO2MNOIREXA:3TYCR1GOTDK8DWQBJYRL0NCQFOKLZN	944	1343	8	1	1	0	0	0	1	0	78
3	1	ring	A12NO2MNOIREXA:3TYCR1GOTDK8DWQBJYRL0NCQFOKLZN	945	1939	7	1	0	1	0	1	0	0	80
3	1	ring	A12NO2MNOIREXA:3TYCR1GOTDK8DWQBJYRL0NCQFOKLZN	946	1373	6	1	1	0	0	1	0	0	29
3	1	ring	A12NO2MNOIREXA:3TYCR1GOTDK8DWQBJYRL0NCQFOKLZN	947	767	8	1	1	0	0	0	1	0	3
3	1	ring	A12NO2MNOIREXA:3TYCR1GOTDK8DWQBJYRL0NCQFOKLZN	948	688	10	1	0	0	0	0	1	0	7
3	1	ring	A12NO2MNOIREXA:3TYCR1GOTDK8DWQBJYRL0NCQFOKLZN	949	604	8	1	1	0	0	0	1	0	2
3	1	ring	A12NO2MNOIREXA:3TYCR1GOTDK8DWQBJYRL0NCQFOKLZN	950	916	9	1	0	1	0	0	0	0	7
3	1	ring	A12NO2MNOIREXA:3TYCR1GOTDK8DWQBJYRL0NCQFOKLZN	951	1226	10	1	0	0	0	0	1	0	3
3	1	ring	A12NO2MNOIREXA:3TYCR1GOTDK8DWQBJYRL0NCQFOKLZN	952	721	3	4	0	0	0	1	0	0	31
3	1	ring	A12NO2MNOIREXA:3TYCR1GOTDK8DWQBJYRL0NCQFOKLZN	953	1796	2	1	1	0	1	0	0	0	31
3	1	ring	A12NO2MNOIREXA:3TYCR1GOTDK8DWQBJYRL0NCQFOKLZN	954	1017	1	1	0	0	1	1	0	0	31
3	1	ring	A12NO2MNOIREXA:3TYCR1GOTDK8DWQBJYRL0NCQFOKLZN	955	1406	14	1	0	1	0	0	1	0	16
3	1	ring	A12NO2MNOIREXA:3TYCR1GOTDK8DWQBJYRL0NCQFOKLZN	956	1325	12	1	1	1	0	0	0	0	16
3	1	ring	A12NO2MNOIREXA:3TYCR1GOTDK8DWQBJYRL0NCQFOKLZN	957	1127	11	1	0	0	1	0	1	0	15
3	1	ring	A12NO2MNOIREXA:3TYCR1GOTDK8DWQBJYRL0NCQFOKLZN	958	601	10	1	0	0	0	0	1	0	7
3	1	ring	A12NO2MNOIREXA:3TYCR1GOTDK8DWQBJYRL0NCQFOKLZN	959	942	8	1	1	0	0	0	1	0	10
3	1	ring	A12NO2MNOIREXA:3TYCR1GOTDK8DWQBJYRL0NCQFOKLZN	960	670	10	1	0	0	0	0	1	0	2
3	1	ring	A12NO2MNOIREXA:3TYCR1GOTDK8DWQBJYRL0NCQFOKLZN	961	581	8	1	1	0	0	0	1	0	2
3	1	ring	A12NO2MNOIREXA:3TYCR1GOTDK8DWQBJYRL0NCQFOKLZN	962	964	9	1	0	1	0	0	0	0	12
3	1	ring	A12NO2MNOIREXA:3TYCR1GOTDK8DWQBJYRL0NCQFOKLZN	963	1610	8	1	1	0	0	0	1	0	2
3	1	ring	A12NO2MNOIREXA:3TYCR1GOTDK8DWQBJYRL0NCQFOKLZN	964	862	9	1	0	1	0	0	0	0	2
3	1	ring	A12NO2MNOIREXA:3TYCR1GOTDK8DWQBJYRL0NCQFOKLZN	965	971	7	1	0	1	0	1	0	0	20
3	1	ring	A12NO2MNOIREXA:3TYCR1GOTDK8DWQBJYRL0NCQFOKLZN	966	1855	6	1	1	0	0	1	0	0	20
3	1	ring	A12NO2MNOIREXA:3TYCR1GOTDK8DWQBJYRL0NCQFOKLZN	967	901	4	1	0	1	1	0	0	0	51
3	1	ring	A12NO2MNOIREXA:3TYCR1GOTDK8DWQBJYRL0NCQFOKLZN	968	1318	2	1	1	0	1	0	0	0	15
3	1	ring	A12NO2MNOIREXA:3TYCR1GOTDK8DWQBJYRL0NCQFOKLZN	969	811	3	1	0	0	0	1	0	0	17
3	1	ring	A12NO2MNOIREXA:3TYCR1GOTDK8DWQBJYRL0NCQFOKLZN	970	825	5	1	1	0	0	0	0	0	52
3	1	ring	A12NO2MNOIREXA:3TYCR1GOTDK8DWQBJYRL0NCQFOKLZN	971	932	4	1	0	1	1	0	0	0	4
3	1	ring	A12NO2MNOIREXA:3TYCR1GOTDK8DWQBJYRL0NCQFOKLZN	972	1055	2	1	1	0	1	0	0	0	4
3	1	ring	A12NO2MNOIREXA:3TYCR1GOTDK8DWQBJYRL0NCQFOKLZN	973	840	4	1	0	1	1	0	0	0	2
3	1	ring	A12NO2MNOIREXA:3TYCR1GOTDK8DWQBJYRL0NCQFOKLZN	974	829	3	1	0	0	0	1	0	0	5
3	1	ring	A12NO2MNOIREXA:3TYCR1GOTDK8DWQBJYRL0NCQFOKLZN	975	835	4	1	0	1	1	0	0	0	2
3	1	ring	A12NO2MNOIREXA:3TYCR1GOTDK8DWQBJYRL0NCQFOKLZN	976	954	6	1	1	0	0	1	0	0	10
3	1	ring	A12NO2MNOIREXA:3TYCR1GOTDK8DWQBJYRL0NCQFOKLZN	977	791	8	1	1	0	0	0	1	0	14
3	1	ring	A12NO2MNOIREXA:3TYCR1GOTDK8DWQBJYRL0NCQFOKLZN	978	2298	7	1	0	1	0	1	0	0	13
3	1	ring	A12NO2MNOIREXA:3TYCR1GOTDK8DWQBJYRL0NCQFOKLZN	979	1103	6	1	1	0	0	1	0	0	3
3	1	ring	A12NO2MNOIREXA:3TYCR1GOTDK8DWQBJYRL0NCQFOKLZN	980	946	7	1	0	1	0	1	0	0	2
3	1	ring	A12NO2MNOIREXA:3TYCR1GOTDK8DWQBJYRL0NCQFOKLZN	981	1306	8	1	1	0	0	0	1	0	4
3	1	ring	A12NO2MNOIREXA:3TYCR1GOTDK8DWQBJYRL0NCQFOKLZN	982	805	6	1	1	0	0	1	0	0	3
3	1	ring	A12NO2MNOIREXA:3TYCR1GOTDK8DWQBJYRL0NCQFOKLZN	983	810	5	1	1	0	0	0	0	0	13
3	1	ring	A12NO2MNOIREXA:3TYCR1GOTDK8DWQBJYRL0NCQFOKLZN	984	1019	4	1	0	1	1	0	0	0	9
3	1	ring	A12NO2MNOIREXA:3TYCR1GOTDK8DWQBJYRL0NCQFOKLZN	985	1890	2	1	1	0	1	0	0	0	13
3	1	ring	A12NO2MNOIREXA:3TYCR1GOTDK8DWQBJYRL0NCQFOKLZN	986	1091	1	1	0	0	1	1	0	0	32
3	1	ring	A12NO2MNOIREXA:3TYCR1GOTDK8DWQBJYRL0NCQFOKLZN	987	1035	15	1	0	0	0	1	1	0	88
3	1	ring	A12NO2MNOIREXA:3TYCR1GOTDK8DWQBJYRL0NCQFOKLZN	988	1134	4	2	0	1	1	0	0	0	4
3	1	ring	A12NO2MNOIREXA:3TYCR1GOTDK8DWQBJYRL0NCQFOKLZN	989	847	5	1	1	0	0	0	0	0	6
3	1	ring	A12NO2MNOIREXA:3TYCR1GOTDK8DWQBJYRL0NCQFOKLZN	990	937	3	1	0	0	0	1	0	0	16
3	1	ring	A12NO2MNOIREXA:3TYCR1GOTDK8DWQBJYRL0NCQFOKLZN	991	921	4	1	0	1	1	0	0	0	3
3	1	ring	A12NO2MNOIREXA:3TYCR1GOTDK8DWQBJYRL0NCQFOKLZN	992	1315	6	1	1	0	0	1	0	0	10
3	1	ring	A12NO2MNOIREXA:3TYCR1GOTDK8DWQBJYRL0NCQFOKLZN	993	1092	7	1	0	1	0	1	0	0	13
3	1	ring	A12NO2MNOIREXA:3TYCR1GOTDK8DWQBJYRL0NCQFOKLZN	994	1375	6	1	1	0	0	1	0	0	2
3	1	ring	A12NO2MNOIREXA:3TYCR1GOTDK8DWQBJYRL0NCQFOKLZN	995	779	5	1	1	0	0	0	0	0	6
3	1	ring	A12NO2MNOIREXA:3TYCR1GOTDK8DWQBJYRL0NCQFOKLZN	996	824	6	1	1	0	0	1	0	0	2
3	1	ring	A12NO2MNOIREXA:3TYCR1GOTDK8DWQBJYRL0NCQFOKLZN	997	1832	7	1	0	1	0	1	0	0	4
3	1	ring	A12NO2MNOIREXA:3TYCR1GOTDK8DWQBJYRL0NCQFOKLZN	998	678	9	1	0	1	0	0	0	0	34
3	1	ring	A12NO2MNOIREXA:3TYCR1GOTDK8DWQBJYRL0NCQFOKLZN	999	994	8	1	1	0	0	0	1	0	18
3	1	ring	A12NO2MNOIREXA:3TYCR1GOTDK8DWQBJYRL0NCQFOKLZN	1000	1028	7	1	0	1	0	1	0	0	3
3	1	ring	A12NO2MNOIREXA:3TYCR1GOTDK8DWQBJYRL0NCQFOKLZN	1001	2130	5	1	1	0	0	0	0	0	6
3	1	ring	A12NO2MNOIREXA:3TYCR1GOTDK8DWQBJYRL0NCQFOKLZN	1002	971	6	1	1	0	0	1	0	0	6
3	1	ring	A12NO2MNOIREXA:3TYCR1GOTDK8DWQBJYRL0NCQFOKLZN	1003	1036	7	1	0	1	0	1	0	0	3
3	1	ring	A12NO2MNOIREXA:3TYCR1GOTDK8DWQBJYRL0NCQFOKLZN	1004	1233	6	1	1	0	0	1	0	0	2
3	1	ring	A12NO2MNOIREXA:3TYCR1GOTDK8DWQBJYRL0NCQFOKLZN	1005	1150	8	1	1	0	0	0	1	0	6
3	1	ring	A12NO2MNOIREXA:3TYCR1GOTDK8DWQBJYRL0NCQFOKLZN	1006	1508	7	1	0	1	0	1	0	0	3
3	1	ring	A12NO2MNOIREXA:3TYCR1GOTDK8DWQBJYRL0NCQFOKLZN	1007	989	8	1	1	0	0	0	1	0	2
3	1	ring	A12NO2MNOIREXA:3TYCR1GOTDK8DWQBJYRL0NCQFOKLZN	1008	719	10	1	0	0	0	0	1	0	48
3	1	ring	A12NO2MNOIREXA:3TYCR1GOTDK8DWQBJYRL0NCQFOKLZN	1009	1014	12	1	1	1	0	0	0	0	53
3	1	ring	A12NO2MNOIREXA:3TYCR1GOTDK8DWQBJYRL0NCQFOKLZN	1010	1098	14	1	0	1	0	0	1	0	55
3	1	ring	A12NO2MNOIREXA:3TYCR1GOTDK8DWQBJYRL0NCQFOKLZN	1011	909	13	1	0	0	1	0	0	0	76
3	1	ring	A12NO2MNOIREXA:3TYCR1GOTDK8DWQBJYRL0NCQFOKLZN	1012	1149	15	1	0	0	0	1	1	0	25
3	1	ring	A12NO2MNOIREXA:3TYCR1GOTDK8DWQBJYRL0NCQFOKLZN	1013	2520	2	1	1	0	1	0	0	0	28
3	1	ring	A12NO2MNOIREXA:3TYCR1GOTDK8DWQBJYRL0NCQFOKLZN	1014	1019	1	1	0	0	1	1	0	0	28
3	1	ring	A12NO2MNOIREXA:3TYCR1GOTDK8DWQBJYRL0NCQFOKLZN	1015	1449	2	1	1	0	1	0	0	1	2
3	1	ring	A12NO2MNOIREXA:3TYCR1GOTDK8DWQBJYRL0NCQFOKLZN	1015	2209	2	0	1	0	1	0	0	0	0
3	1	ring	A12NO2MNOIREXA:3TYCR1GOTDK8DWQBJYRL0NCQFOKLZN	1016	733	3	1	0	0	0	1	0	0	26
3	1	ring	A12NO2MNOIREXA:3TYCR1GOTDK8DWQBJYRL0NCQFOKLZN	1017	1060	4	1	0	1	1	0	0	0	26
3	1	ring	A12NO2MNOIREXA:3TYCR1GOTDK8DWQBJYRL0NCQFOKLZN	1018	1014	2	1	1	0	1	0	0	0	3
3	1	ring	A12NO2MNOIREXA:3TYCR1GOTDK8DWQBJYRL0NCQFOKLZN	1019	917	4	1	0	1	1	0	0	0	2
3	1	ring	A12NO2MNOIREXA:3TYCR1GOTDK8DWQBJYRL0NCQFOKLZN	1020	824	3	1	0	0	0	1	0	0	4
3	1	ring	A12NO2MNOIREXA:3TYCR1GOTDK8DWQBJYRL0NCQFOKLZN	1021	1142	2	1	1	0	1	0	0	0	3
3	1	ring	A12NO2MNOIREXA:3TYCR1GOTDK8DWQBJYRL0NCQFOKLZN	1022	1765	8	3	1	0	0	0	1	0	15
3	1	ring	A12NO2MNOIREXA:3TYCR1GOTDK8DWQBJYRL0NCQFOKLZN	1023	814	6	1	1	0	0	1	0	0	19
3	1	ring	A12NO2MNOIREXA:3TYCR1GOTDK8DWQBJYRL0NCQFOKLZN	1024	752	8	1	1	0	0	0	1	0	2
3	1	ring	A12NO2MNOIREXA:3TYCR1GOTDK8DWQBJYRL0NCQFOKLZN	1025	1103	7	1	0	1	0	1	0	0	19
3	1	ring	A12NO2MNOIREXA:3TYCR1GOTDK8DWQBJYRL0NCQFOKLZN	1026	890	6	1	1	0	0	1	0	0	3
3	1	ring	A12NO2MNOIREXA:3TYCR1GOTDK8DWQBJYRL0NCQFOKLZN	1027	1216	5	1	1	0	0	0	0	0	26
3	1	ring	A12NO2MNOIREXA:3TYCR1GOTDK8DWQBJYRL0NCQFOKLZN	1028	816	4	1	0	1	1	0	0	0	9
3	1	ring	A12NO2MNOIREXA:3TYCR1GOTDK8DWQBJYRL0NCQFOKLZN	1029	605	5	1	1	0	0	0	0	0	2
3	1	ring	A12NO2MNOIREXA:3TYCR1GOTDK8DWQBJYRL0NCQFOKLZN	1030	635	6	1	1	0	0	1	0	0	4
3	1	ring	A12NO2MNOIREXA:3TYCR1GOTDK8DWQBJYRL0NCQFOKLZN	1031	944	5	1	1	0	0	0	0	0	2
3	1	ring	A12NO2MNOIREXA:3TYCR1GOTDK8DWQBJYRL0NCQFOKLZN	1032	1858	7	1	0	1	0	1	0	0	7
3	1	ring	A12NO2MNOIREXA:3TYCR1GOTDK8DWQBJYRL0NCQFOKLZN	1033	1071	5	1	1	0	0	0	0	0	2
3	1	ring	A12NO2MNOIREXA:3TYCR1GOTDK8DWQBJYRL0NCQFOKLZN	1034	943	3	1	0	0	0	1	0	0	14
3	1	ring	A12NO2MNOIREXA:3TYCR1GOTDK8DWQBJYRL0NCQFOKLZN	1035	823	4	1	0	1	1	0	0	0	7
3	1	ring	A12NO2MNOIREXA:3TYCR1GOTDK8DWQBJYRL0NCQFOKLZN	1036	1186	6	1	1	0	0	1	0	0	6
3	1	ring	A12NO2MNOIREXA:3TYCR1GOTDK8DWQBJYRL0NCQFOKLZN	1037	675	8	1	1	0	0	0	1	0	13
3	1	ring	A12NO2MNOIREXA:3TYCR1GOTDK8DWQBJYRL0NCQFOKLZN	1038	606	6	1	1	0	0	1	0	0	2
3	1	ring	A12NO2MNOIREXA:3TYCR1GOTDK8DWQBJYRL0NCQFOKLZN	1039	694	5	1	1	0	0	0	0	0	6
3	1	ring	A12NO2MNOIREXA:3TYCR1GOTDK8DWQBJYRL0NCQFOKLZN	1040	593	6	1	1	0	0	1	0	0	2
3	1	ring	A12NO2MNOIREXA:3TYCR1GOTDK8DWQBJYRL0NCQFOKLZN	1041	1101	12	3	1	1	0	0	0	0	32
3	1	ring	A12NO2MNOIREXA:3TYCR1GOTDK8DWQBJYRL0NCQFOKLZN	1042	1181	11	1	0	0	1	0	1	0	85
3	1	ring	A12NO2MNOIREXA:3TYCR1GOTDK8DWQBJYRL0NCQFOKLZN	1043	912	9	1	0	1	0	0	0	0	45
3	1	ring	A12NO2MNOIREXA:3TYCR1GOTDK8DWQBJYRL0NCQFOKLZN	1044	591	10	1	0	0	0	0	1	0	36
3	1	ring	A12NO2MNOIREXA:3TYCR1GOTDK8DWQBJYRL0NCQFOKLZN	1045	1006	8	1	1	0	0	0	1	0	8
3	1	ring	A12NO2MNOIREXA:3TYCR1GOTDK8DWQBJYRL0NCQFOKLZN	1046	761	6	1	1	0	0	1	0	0	6
3	1	ring	A12NO2MNOIREXA:3TYCR1GOTDK8DWQBJYRL0NCQFOKLZN	1047	1176	15	3	0	0	0	1	1	0	35
3	1	ring	A12NO2MNOIREXA:3TYCR1GOTDK8DWQBJYRL0NCQFOKLZN	1048	785	13	1	0	0	1	0	0	0	37
3	1	ring	A12NO2MNOIREXA:3TYCR1GOTDK8DWQBJYRL0NCQFOKLZN	1049	2545	11	1	0	0	1	0	1	0	7
3	1	ring	A12NO2MNOIREXA:3TYCR1GOTDK8DWQBJYRL0NCQFOKLZN	1050	924	12	1	1	1	0	0	0	0	9
3	1	ring	A12NO2MNOIREXA:3TYCR1GOTDK8DWQBJYRL0NCQFOKLZN	1051	762	10	1	0	0	0	0	1	0	7
3	1	ring	A12NO2MNOIREXA:3TYCR1GOTDK8DWQBJYRL0NCQFOKLZN	1052	938	8	1	1	0	0	0	1	0	7
3	1	ring	A12NO2MNOIREXA:3TYCR1GOTDK8DWQBJYRL0NCQFOKLZN	1053	806	9	1	0	1	0	0	0	0	10
3	1	ring	A12NO2MNOIREXA:3TYCR1GOTDK8DWQBJYRL0NCQFOKLZN	1054	870	8	1	1	0	0	0	1	0	2
3	1	ring	A12NO2MNOIREXA:3TYCR1GOTDK8DWQBJYRL0NCQFOKLZN	1055	949	4	2	0	1	1	0	0	0	20
3	1	ring	A12NO2MNOIREXA:3TYCR1GOTDK8DWQBJYRL0NCQFOKLZN	1056	757	5	1	1	0	0	0	0	0	17
3	1	ring	A12NO2MNOIREXA:3TYCR1GOTDK8DWQBJYRL0NCQFOKLZN	1057	3077	7	1	0	1	0	1	0	0	25
3	1	ring	A12NO2MNOIREXA:3TYCR1GOTDK8DWQBJYRL0NCQFOKLZN	1058	878	6	1	1	0	0	1	0	0	12
3	1	ring	A12NO2MNOIREXA:3TYCR1GOTDK8DWQBJYRL0NCQFOKLZN	1059	643	8	1	1	0	0	0	1	0	5
3	1	ring	A12NO2MNOIREXA:3TYCR1GOTDK8DWQBJYRL0NCQFOKLZN	1060	865	9	1	0	1	0	0	0	0	7
3	1	ring	A12NO2MNOIREXA:3TYCR1GOTDK8DWQBJYRL0NCQFOKLZN	1061	849	7	1	0	1	0	1	0	0	4
3	1	ring	A12NO2MNOIREXA:3TYCR1GOTDK8DWQBJYRL0NCQFOKLZN	1062	748	8	1	1	0	0	0	1	0	3
3	1	ring	A12NO2MNOIREXA:3TYCR1GOTDK8DWQBJYRL0NCQFOKLZN	1063	976	9	1	0	1	0	0	0	0	3
3	1	ring	A12NO2MNOIREXA:3TYCR1GOTDK8DWQBJYRL0NCQFOKLZN	1064	869	10	1	0	0	0	0	1	0	13
3	1	ring	A12NO2MNOIREXA:3TYCR1GOTDK8DWQBJYRL0NCQFOKLZN	1065	36	12	1	1	1	0	0	0	1	15
3	1	ring	A12NO2MNOIREXA:3TYCR1GOTDK8DWQBJYRL0NCQFOKLZN	1065	114	12	0	1	1	0	0	0	1	0
3	1	ring	A12NO2MNOIREXA:3TYCR1GOTDK8DWQBJYRL0NCQFOKLZN	1065	133	12	0	1	1	0	0	0	1	0
3	1	ring	A12NO2MNOIREXA:3TYCR1GOTDK8DWQBJYRL0NCQFOKLZN	1065	1677	12	0	1	1	0	0	0	0	0
3	1	ring	A12NO2MNOIREXA:3TYCR1GOTDK8DWQBJYRL0NCQFOKLZN	1066	704	10	1	0	0	0	0	1	0	2
3	1	ring	A12NO2MNOIREXA:3TYCR1GOTDK8DWQBJYRL0NCQFOKLZN	1067	804	12	1	1	1	0	0	0	0	2
3	1	ring	A12NO2MNOIREXA:3TYCR1GOTDK8DWQBJYRL0NCQFOKLZN	1068	773	10	1	0	0	0	0	1	0	2
3	1	ring	A12NO2MNOIREXA:3TYCR1GOTDK8DWQBJYRL0NCQFOKLZN	1069	904	12	1	1	1	0	0	0	0	2
3	1	ring	A12NO2MNOIREXA:3TYCR1GOTDK8DWQBJYRL0NCQFOKLZN	1070	676	10	1	0	0	0	0	1	0	2
3	1	ring	A12NO2MNOIREXA:3TYCR1GOTDK8DWQBJYRL0NCQFOKLZN	1071	869	9	1	0	1	0	0	0	0	8
3	1	ring	A12NO2MNOIREXA:3TYCR1GOTDK8DWQBJYRL0NCQFOKLZN	1072	660	10	1	0	0	0	0	1	0	2
3	1	ring	A12NO2MNOIREXA:3TYCR1GOTDK8DWQBJYRL0NCQFOKLZN	1073	832	12	1	1	1	0	0	0	0	4
3	1	ring	A12NO2MNOIREXA:3TYCR1GOTDK8DWQBJYRL0NCQFOKLZN	1074	1123	11	1	0	0	1	0	1	0	25
3	1	ring	A12NO2MNOIREXA:3TYCR1GOTDK8DWQBJYRL0NCQFOKLZN	1075	867	12	1	1	1	0	0	0	0	2
3	1	ring	A12NO2MNOIREXA:3TYCR1GOTDK8DWQBJYRL0NCQFOKLZN	1076	992	13	1	0	0	1	0	0	0	28
3	1	ring	A12NO2MNOIREXA:3TYCR1GOTDK8DWQBJYRL0NCQFOKLZN	1077	1075	15	1	0	0	0	1	1	0	30
3	1	ring	A12NO2MNOIREXA:3TYCR1GOTDK8DWQBJYRL0NCQFOKLZN	1078	1013	13	1	0	0	1	0	0	1	2
3	1	ring	A12NO2MNOIREXA:3TYCR1GOTDK8DWQBJYRL0NCQFOKLZN	1078	1188	13	0	0	0	1	0	0	1	0
3	1	ring	A12NO2MNOIREXA:3TYCR1GOTDK8DWQBJYRL0NCQFOKLZN	1078	2159	13	0	0	0	1	0	0	0	0
3	1	ring	A12NO2MNOIREXA:3TYCR1GOTDK8DWQBJYRL0NCQFOKLZN	1079	1333	15	1	0	0	0	1	1	0	2
3	1	ring	A12NO2MNOIREXA:3TYCR1GOTDK8DWQBJYRL0NCQFOKLZN	1080	1204	13	1	0	0	1	0	0	0	2
3	1	ring	A12NO2MNOIREXA:3TYCR1GOTDK8DWQBJYRL0NCQFOKLZN	1081	1035	14	1	0	1	0	0	1	0	71
3	1	ring	A12NO2MNOIREXA:3TYCR1GOTDK8DWQBJYRL0NCQFOKLZN	1082	805	13	1	0	0	1	0	0	0	2
3	1	ring	A12NO2MNOIREXA:3TYCR1GOTDK8DWQBJYRL0NCQFOKLZN	1083	2358	14	1	0	1	0	0	1	0	2
3	1	ring	A12NO2MNOIREXA:3TYCR1GOTDK8DWQBJYRL0NCQFOKLZN	1084	907	12	1	1	1	0	0	0	0	9
3	1	ring	A12NO2MNOIREXA:3TYCR1GOTDK8DWQBJYRL0NCQFOKLZN	1085	735	10	1	0	0	0	0	1	0	13
3	1	ring	A12NO2MNOIREXA:3TYCR1GOTDK8DWQBJYRL0NCQFOKLZN	1086	933	12	1	1	1	0	0	0	0	2
3	1	ring	A12NO2MNOIREXA:3TYCR1GOTDK8DWQBJYRL0NCQFOKLZN	1087	910	14	1	0	1	0	0	1	0	4
3	1	ring	A12NO2MNOIREXA:3TYCR1GOTDK8DWQBJYRL0NCQFOKLZN	1088	1220	15	1	0	0	0	1	1	0	9
3	1	ring	A12NO2MNOIREXA:3TYCR1GOTDK8DWQBJYRL0NCQFOKLZN	1089	964	1	1	0	0	1	1	0	0	75
3	1	ring	A12NO2MNOIREXA:3TYCR1GOTDK8DWQBJYRL0NCQFOKLZN	1090	2621	14	1	0	1	0	0	1	0	3
3	1	ring	A12NO2MNOIREXA:3TYCR1GOTDK8DWQBJYRL0NCQFOKLZN	1091	920	12	1	1	1	0	0	0	0	5
3	1	ring	A12NO2MNOIREXA:3TYCR1GOTDK8DWQBJYRL0NCQFOKLZN	1092	896	14	1	0	1	0	0	1	0	2
3	1	ring	A12NO2MNOIREXA:3TYCR1GOTDK8DWQBJYRL0NCQFOKLZN	1093	1191	15	1	0	0	0	1	1	0	5
3	1	ring	A12NO2MNOIREXA:3TYCR1GOTDK8DWQBJYRL0NCQFOKLZN	1094	1020	1	1	0	0	1	1	0	0	5
3	1	ring	A12NO2MNOIREXA:3TYCR1GOTDK8DWQBJYRL0NCQFOKLZN	1095	1253	15	1	0	0	0	1	1	0	2
3	1	ring	A12NO2MNOIREXA:3TYCR1GOTDK8DWQBJYRL0NCQFOKLZN	1096	1158	2	1	1	0	1	0	0	0	75
3	1	ring	A12NO2MNOIREXA:3TYCR1GOTDK8DWQBJYRL0NCQFOKLZN	1097	1147	1	1	0	0	1	1	0	0	3
3	1	ring	A12NO2MNOIREXA:3TYCR1GOTDK8DWQBJYRL0NCQFOKLZN	1098	1266	2	1	1	0	1	0	0	0	2
3	1	ring	A12NO2MNOIREXA:3TYCR1GOTDK8DWQBJYRL0NCQFOKLZN	1099	915	1	1	0	0	1	1	0	0	2
3	1	ring	A12NO2MNOIREXA:3TYCR1GOTDK8DWQBJYRL0NCQFOKLZN	1100	1530	15	1	0	0	0	1	1	0	5
3	1	ring	A12NO2MNOIREXA:3TYCR1GOTDK8DWQBJYRL0NCQFOKLZN	1101	1004	2	1	1	0	1	0	0	0	3
3	1	ring	A12NO2MNOIREXA:3TYCR1GOTDK8DWQBJYRL0NCQFOKLZN	1102	764	3	1	0	0	0	1	0	0	68
3	1	ring	A12NO2MNOIREXA:3TYCR1GOTDK8DWQBJYRL0NCQFOKLZN	1103	931	1	1	0	0	1	1	0	0	4
3	1	ring	A12NO2MNOIREXA:3TYCR1GOTDK8DWQBJYRL0NCQFOKLZN	1104	925	2	1	1	0	1	0	0	0	3
3	1	ring	A12NO2MNOIREXA:3TYCR1GOTDK8DWQBJYRL0NCQFOKLZN	1105	932	4	1	0	1	1	0	0	0	50
3	1	ring	A12NO2MNOIREXA:3TYCR1GOTDK8DWQBJYRL0NCQFOKLZN	1106	2569	6	1	1	0	0	1	0	0	48
3	1	ring	A12NO2MNOIREXA:3TYCR1GOTDK8DWQBJYRL0NCQFOKLZN	1107	666	5	1	1	0	0	0	0	0	51
3	1	ring	A12NO2MNOIREXA:3TYCR1GOTDK8DWQBJYRL0NCQFOKLZN	1108	557	6	1	1	0	0	1	0	0	2
3	1	ring	A12NO2MNOIREXA:3TYCR1GOTDK8DWQBJYRL0NCQFOKLZN	1109	962	5	1	1	0	0	0	0	0	2
3	1	ring	A12NO2MNOIREXA:3TYCR1GOTDK8DWQBJYRL0NCQFOKLZN	1110	594	3	1	0	0	0	1	0	0	8
3	1	ring	A12NO2MNOIREXA:3TYCR1GOTDK8DWQBJYRL0NCQFOKLZN	1111	987	1	1	0	0	1	1	0	0	8
3	1	ring	A12NO2MNOIREXA:3TYCR1GOTDK8DWQBJYRL0NCQFOKLZN	1112	1052	15	1	0	0	0	1	1	0	12
3	1	ring	A12NO2MNOIREXA:3TYCR1GOTDK8DWQBJYRL0NCQFOKLZN	1113	894	13	1	0	0	1	0	0	0	31
3	1	ring	A12NO2MNOIREXA:3TYCR1GOTDK8DWQBJYRL0NCQFOKLZN	1114	1596	12	1	1	1	0	0	0	0	23
3	1	ring	A12NO2MNOIREXA:3TYCR1GOTDK8DWQBJYRL0NCQFOKLZN	1115	871	13	1	0	0	1	0	0	0	2
3	1	ring	A12NO2MNOIREXA:3TYCR1GOTDK8DWQBJYRL0NCQFOKLZN	1116	838	12	1	1	1	0	0	0	0	2
3	1	ring	A12NO2MNOIREXA:3TYCR1GOTDK8DWQBJYRL0NCQFOKLZN	1117	1307	11	1	0	0	1	0	1	0	43
3	1	ring	A12NO2MNOIREXA:3TYCR1GOTDK8DWQBJYRL0NCQFOKLZN	1118	639	10	1	0	0	0	0	1	0	33
3	1	ring	A12NO2MNOIREXA:3TYCR1GOTDK8DWQBJYRL0NCQFOKLZN	1119	667	11	1	0	0	1	0	1	0	2
3	1	ring	A12NO2MNOIREXA:3TYCR1GOTDK8DWQBJYRL0NCQFOKLZN	1120	1761	12	1	1	1	0	0	0	0	4
3	1	ring	A12NO2MNOIREXA:3TYCR1GOTDK8DWQBJYRL0NCQFOKLZN	1121	958	4	4	0	1	1	0	0	0	16
3	1	ring	A12NO2MNOIREXA:3TYCR1GOTDK8DWQBJYRL0NCQFOKLZN	1122	844	5	1	1	0	0	0	0	0	13
3	1	ring	A12NO2MNOIREXA:3TYCR1GOTDK8DWQBJYRL0NCQFOKLZN	1123	958	6	1	1	0	0	1	0	0	15
3	1	ring	A12NO2MNOIREXA:3TYCR1GOTDK8DWQBJYRL0NCQFOKLZN	1124	935	7	1	0	1	0	1	0	0	63
3	1	ring	A12NO2MNOIREXA:3TYCR1GOTDK8DWQBJYRL0NCQFOKLZN	1125	1223	8	1	1	0	0	0	1	0	63
3	1	ring	A12NO2MNOIREXA:3TYCR1GOTDK8DWQBJYRL0NCQFOKLZN	1126	807	6	1	1	0	0	1	0	0	3
3	1	ring	A12NO2MNOIREXA:3TYCR1GOTDK8DWQBJYRL0NCQFOKLZN	1127	881	4	1	0	1	1	0	0	0	6
3	1	ring	A12NO2MNOIREXA:3TYCR1GOTDK8DWQBJYRL0NCQFOKLZN	1128	1517	2	1	1	0	1	0	0	0	24
3	1	ring	A12NO2MNOIREXA:3TYCR1GOTDK8DWQBJYRL0NCQFOKLZN	1129	1105	15	1	0	0	0	1	1	0	17
3	1	ring	A12NO2MNOIREXA:3TYCR1GOTDK8DWQBJYRL0NCQFOKLZN	1130	1250	14	1	0	1	0	0	1	0	38
3	1	ring	A12NO2MNOIREXA:3TYCR1GOTDK8DWQBJYRL0NCQFOKLZN	1131	821	1	1	0	0	1	1	0	0	20
3	1	ring	A12NO2MNOIREXA:3TYCR1GOTDK8DWQBJYRL0NCQFOKLZN	1132	1721	2	1	1	0	1	0	0	0	4
3	1	ring	A12NO2MNOIREXA:3TYCR1GOTDK8DWQBJYRL0NCQFOKLZN	1133	1087	1	1	0	0	1	1	0	0	2
3	1	ring	A12NO2MNOIREXA:3TYCR1GOTDK8DWQBJYRL0NCQFOKLZN	1134	628	3	1	0	0	0	1	0	0	24
3	1	ring	A12NO2MNOIREXA:3TYCR1GOTDK8DWQBJYRL0NCQFOKLZN	1135	884	1	1	0	0	1	1	0	0	2
3	1	ring	A12NO2MNOIREXA:3TYCR1GOTDK8DWQBJYRL0NCQFOKLZN	1136	1058	11	3	0	0	1	0	1	0	17
3	1	ring	A12NO2MNOIREXA:3TYCR1GOTDK8DWQBJYRL0NCQFOKLZN	1137	747	13	1	0	0	1	0	0	0	22
3	1	ring	A12NO2MNOIREXA:3TYCR1GOTDK8DWQBJYRL0NCQFOKLZN	1138	1113	12	1	1	1	0	0	0	0	18
3	1	ring	A12NO2MNOIREXA:3TYCR1GOTDK8DWQBJYRL0NCQFOKLZN	1139	718	10	1	0	0	0	0	1	0	21
3	1	ring	A12NO2MNOIREXA:3TYCR1GOTDK8DWQBJYRL0NCQFOKLZN	1140	884	12	1	1	1	0	0	0	0	2
3	1	ring	A12NO2MNOIREXA:3TYCR1GOTDK8DWQBJYRL0NCQFOKLZN	1141	606	10	1	0	0	0	0	1	0	2
3	1	ring	A12NO2MNOIREXA:3TYCR1GOTDK8DWQBJYRL0NCQFOKLZN	1142	844	12	1	1	1	0	0	0	0	2
3	1	ring	A12NO2MNOIREXA:3TYCR1GOTDK8DWQBJYRL0NCQFOKLZN	1143	1123	14	1	0	1	0	0	1	0	13
3	1	ring	A12NO2MNOIREXA:3TYCR1GOTDK8DWQBJYRL0NCQFOKLZN	1144	919	12	1	1	1	0	0	0	0	2
3	1	ring	A12NO2MNOIREXA:3TYCR1GOTDK8DWQBJYRL0NCQFOKLZN	1145	966	14	1	0	1	0	0	1	0	2
3	1	ring	A12NO2MNOIREXA:3TYCR1GOTDK8DWQBJYRL0NCQFOKLZN	1146	867	1	1	0	0	1	1	0	0	11
3	1	ring	A12NO2MNOIREXA:3TYCR1GOTDK8DWQBJYRL0NCQFOKLZN	1147	1065	15	1	0	0	0	1	1	0	18
3	1	ring	A12NO2MNOIREXA:3TYCR1GOTDK8DWQBJYRL0NCQFOKLZN	1148	892	13	1	0	0	1	0	0	0	11
3	1	ring	A12NO2MNOIREXA:3TYCR1GOTDK8DWQBJYRL0NCQFOKLZN	1149	1880	11	1	0	0	1	0	1	0	13
3	1	ring	A12NO2MNOIREXA:3TYCR1GOTDK8DWQBJYRL0NCQFOKLZN	1150	898	12	1	1	1	0	0	0	0	6
3	1	ring	A12NO2MNOIREXA:3TYCR1GOTDK8DWQBJYRL0NCQFOKLZN	1151	1046	14	1	0	1	0	0	1	0	6
3	1	ring	A12NO2MNOIREXA:3TYCR1GOTDK8DWQBJYRL0NCQFOKLZN	1152	874	4	3	0	1	1	0	0	0	25
3	1	ring	A12NO2MNOIREXA:3TYCR1GOTDK8DWQBJYRL0NCQFOKLZN	1153	1043	5	1	1	0	0	0	0	1	31
3	1	ring	A12NO2MNOIREXA:3TYCR1GOTDK8DWQBJYRL0NCQFOKLZN	1153	1210	5	0	1	0	0	0	0	1	0
3	1	ring	A12NO2MNOIREXA:3TYCR1GOTDK8DWQBJYRL0NCQFOKLZN	1153	2207	5	0	1	0	0	0	0	0	0
3	1	ring	A12NO2MNOIREXA:3TYCR1GOTDK8DWQBJYRL0NCQFOKLZN	1154	1085	7	1	0	1	0	1	0	0	30
3	1	ring	A12NO2MNOIREXA:3TYCR1GOTDK8DWQBJYRL0NCQFOKLZN	1155	920	8	1	1	0	0	0	1	0	30
3	1	ring	A12NO2MNOIREXA:3TYCR1GOTDK8DWQBJYRL0NCQFOKLZN	1156	861	9	1	0	1	0	0	0	0	85
3	1	ring	A12NO2MNOIREXA:3TYCR1GOTDK8DWQBJYRL0NCQFOKLZN	1157	714	10	1	0	0	0	0	1	0	16
3	1	ring	A12NO2MNOIREXA:3TYCR1GOTDK8DWQBJYRL0NCQFOKLZN	1158	703	9	1	0	1	0	0	0	0	2
3	1	ring	A12NO2MNOIREXA:3TYCR1GOTDK8DWQBJYRL0NCQFOKLZN	1159	1545	11	1	0	0	1	0	1	0	10
3	1	ring	A12NO2MNOIREXA:3TYCR1GOTDK8DWQBJYRL0NCQFOKLZN	1160	637	13	1	0	0	1	0	0	0	12
3	1	ring	A12NO2MNOIREXA:3TYCR1GOTDK8DWQBJYRL0NCQFOKLZN	1161	557	11	1	0	0	1	0	1	0	2
3	1	ring	A12NO2MNOIREXA:3TYCR1GOTDK8DWQBJYRL0NCQFOKLZN	1162	988	12	1	1	1	0	0	0	0	12
3	1	ring	A12NO2MNOIREXA:3TYCR1GOTDK8DWQBJYRL0NCQFOKLZN	1163	1071	11	1	0	0	1	0	1	0	2
3	1	ring	A12NO2MNOIREXA:3TYCR1GOTDK8DWQBJYRL0NCQFOKLZN	1164	730	10	1	0	0	0	0	1	0	7
3	1	ring	A12NO2MNOIREXA:3TYCR1GOTDK8DWQBJYRL0NCQFOKLZN	1165	1078	8	1	1	0	0	0	1	0	10
3	1	ring	A12NO2MNOIREXA:3TYCR1GOTDK8DWQBJYRL0NCQFOKLZN	1166	679	10	1	0	0	0	0	1	0	2
3	1	ring	A12NO2MNOIREXA:3TYCR1GOTDK8DWQBJYRL0NCQFOKLZN	1167	974	12	1	1	1	0	0	0	0	5
3	1	ring	A12NO2MNOIREXA:3TYCR1GOTDK8DWQBJYRL0NCQFOKLZN	1168	1219	14	1	0	1	0	0	1	0	17
3	1	ring	A12NO2MNOIREXA:3TYCR1GOTDK8DWQBJYRL0NCQFOKLZN	1169	950	12	1	1	1	0	0	0	0	2
3	1	ring	A12NO2MNOIREXA:3TYCR1GOTDK8DWQBJYRL0NCQFOKLZN	1170	785	10	1	0	0	0	0	1	0	4
3	1	ring	A12NO2MNOIREXA:3TYCR1GOTDK8DWQBJYRL0NCQFOKLZN	1171	903	9	1	0	1	0	0	0	0	13
3	1	ring	A12NO2MNOIREXA:3TYCR1GOTDK8DWQBJYRL0NCQFOKLZN	1172	929	8	1	1	0	0	0	1	0	7
3	1	ring	A12NO2MNOIREXA:3TYCR1GOTDK8DWQBJYRL0NCQFOKLZN	1173	750	10	1	0	0	0	0	1	0	3
3	1	ring	A12NO2MNOIREXA:3TYCR1GOTDK8DWQBJYRL0NCQFOKLZN	1174	1003	11	1	0	0	1	0	1	0	11
3	1	ring	A12NO2MNOIREXA:3TYCR1GOTDK8DWQBJYRL0NCQFOKLZN	1175	972	9	1	0	1	0	0	0	0	4
3	1	ring	A12NO2MNOIREXA:3TYCR1GOTDK8DWQBJYRL0NCQFOKLZN	1176	743	10	1	0	0	0	0	1	0	3
3	1	ring	A12NO2MNOIREXA:3TYCR1GOTDK8DWQBJYRL0NCQFOKLZN	1177	844	8	1	1	0	0	0	1	0	5
3	1	ring	A12NO2MNOIREXA:3TYCR1GOTDK8DWQBJYRL0NCQFOKLZN	1178	2083	6	1	1	0	0	1	0	0	52
3	1	ring	A12NO2MNOIREXA:3TYCR1GOTDK8DWQBJYRL0NCQFOKLZN	1179	901	8	1	1	0	0	0	1	0	2
3	1	ring	A12NO2MNOIREXA:3TYCR1GOTDK8DWQBJYRL0NCQFOKLZN	1180	1307	7	1	0	1	0	1	0	0	26
3	1	ring	A12NO2MNOIREXA:3TYCR1GOTDK8DWQBJYRL0NCQFOKLZN	1181	712	10	2	0	0	0	0	1	0	5
3	1	ring	A12NO2MNOIREXA:3TYCR1GOTDK8DWQBJYRL0NCQFOKLZN	1182	789	9	1	0	1	0	0	0	0	7
3	1	ring	A12NO2MNOIREXA:3TYCR1GOTDK8DWQBJYRL0NCQFOKLZN	1183	1079	11	1	0	0	1	0	1	0	9
3	1	ring	A12NO2MNOIREXA:3TYCR1GOTDK8DWQBJYRL0NCQFOKLZN	1184	1072	9	1	0	1	0	0	0	0	2
3	1	ring	A12NO2MNOIREXA:3TYCR1GOTDK8DWQBJYRL0NCQFOKLZN	1185	1269	7	1	0	1	0	1	0	0	5
3	1	ring	A12NO2MNOIREXA:3TYCR1GOTDK8DWQBJYRL0NCQFOKLZN	1186	950	6	1	1	0	0	1	0	0	8
3	1	ring	A12NO2MNOIREXA:3TYCR1GOTDK8DWQBJYRL0NCQFOKLZN	1187	878	7	1	0	1	0	1	0	0	2
3	1	ring	A12NO2MNOIREXA:3TYCR1GOTDK8DWQBJYRL0NCQFOKLZN	1188	1183	6	1	1	0	0	1	0	0	2
3	1	ring	A12NO2MNOIREXA:3TYCR1GOTDK8DWQBJYRL0NCQFOKLZN	1189	804	8	1	1	0	0	0	1	0	10
3	1	ring	A12NO2MNOIREXA:3TYCR1GOTDK8DWQBJYRL0NCQFOKLZN	1190	616	6	1	1	0	0	1	0	0	2
3	1	ring	A12NO2MNOIREXA:3TYCR1GOTDK8DWQBJYRL0NCQFOKLZN	1191	889	8	1	1	0	0	0	1	0	2
3	1	ring	A12NO2MNOIREXA:3TYCR1GOTDK8DWQBJYRL0NCQFOKLZN	1192	1304	11	2	0	0	1	0	1	0	9
3	1	ring	A12NO2MNOIREXA:3TYCR1GOTDK8DWQBJYRL0NCQFOKLZN	1193	620	10	1	0	0	0	0	1	0	12
3	1	ring	A12NO2MNOIREXA:3TYCR1GOTDK8DWQBJYRL0NCQFOKLZN	1194	967	12	1	1	1	0	0	0	0	25
3	1	ring	A12NO2MNOIREXA:3TYCR1GOTDK8DWQBJYRL0NCQFOKLZN	1195	945	14	1	0	1	0	0	1	0	27
3	1	ring	A12NO2MNOIREXA:3TYCR1GOTDK8DWQBJYRL0NCQFOKLZN	1196	832	1	1	0	0	1	1	0	0	50
3	1	ring	A12NO2MNOIREXA:3TYCR1GOTDK8DWQBJYRL0NCQFOKLZN	1197	1138	14	1	0	1	0	0	1	0	2
3	1	ring	A12NO2MNOIREXA:3TYCR1GOTDK8DWQBJYRL0NCQFOKLZN	1198	776	1	1	0	0	1	1	0	0	2
3	1	ring	A12NO2MNOIREXA:3TYCR1GOTDK8DWQBJYRL0NCQFOKLZN	1199	1368	15	1	0	0	0	1	1	0	52
3	1	ring	A12NO2MNOIREXA:3TYCR1GOTDK8DWQBJYRL0NCQFOKLZN	1200	844	5	3	1	0	0	0	0	0	47
3	1	ring	A12NO2MNOIREXA:3TYCR1GOTDK8DWQBJYRL0NCQFOKLZN	1201	1486	7	1	0	1	0	1	0	0	14
3	1	ring	A12NO2MNOIREXA:3TYCR1GOTDK8DWQBJYRL0NCQFOKLZN	1202	707	5	1	1	0	0	0	0	0	2
3	1	ring	A12NO2MNOIREXA:3TYCR1GOTDK8DWQBJYRL0NCQFOKLZN	1203	857	3	1	0	0	0	1	0	0	69
3	1	ring	A12NO2MNOIREXA:3TYCR1GOTDK8DWQBJYRL0NCQFOKLZN	1204	869	4	1	0	1	1	0	0	0	52
3	1	ring	A12NO2MNOIREXA:3TYCR1GOTDK8DWQBJYRL0NCQFOKLZN	1205	800	5	1	1	0	0	0	0	0	3
3	1	ring	A12NO2MNOIREXA:3TYCR1GOTDK8DWQBJYRL0NCQFOKLZN	1206	930	3	1	0	0	0	1	0	0	3
3	1	ring	A12NO2MNOIREXA:3TYCR1GOTDK8DWQBJYRL0NCQFOKLZN	1207	634	5	1	1	0	0	0	0	0	2
3	1	ring	A12NO2MNOIREXA:3TYCR1GOTDK8DWQBJYRL0NCQFOKLZN	1208	639	6	1	1	0	0	1	0	0	18
3	1	ring	A12NO2MNOIREXA:3TYCR1GOTDK8DWQBJYRL0NCQFOKLZN	1209	722	5	1	1	0	0	0	0	0	2
3	1	ring	A12NO2MNOIREXA:3TYCR1GOTDK8DWQBJYRL0NCQFOKLZN	1210	658	3	1	0	0	0	1	0	0	4
3	1	ring	A12NO2MNOIREXA:3TYCR1GOTDK8DWQBJYRL0NCQFOKLZN	1211	1046	1	1	0	0	1	1	0	0	13
3	1	ring	A12NO2MNOIREXA:3TYCR1GOTDK8DWQBJYRL0NCQFOKLZN	1212	631	3	1	0	0	0	1	0	0	2
3	1	ring	A12NO2MNOIREXA:3TYCR1GOTDK8DWQBJYRL0NCQFOKLZN	1213	1146	4	1	0	1	1	0	0	0	9
3	1	ring	A12NO2MNOIREXA:3TYCR1GOTDK8DWQBJYRL0NCQFOKLZN	1214	816	5	1	1	0	0	0	0	0	5
3	1	ring	A12NO2MNOIREXA:3TYCR1GOTDK8DWQBJYRL0NCQFOKLZN	1215	1374	7	1	0	1	0	1	0	0	14
3	1	ring	A12NO2MNOIREXA:3TYCR1GOTDK8DWQBJYRL0NCQFOKLZN	1216	918	5	1	1	0	0	0	0	0	2
3	1	ring	A12NO2MNOIREXA:3TYCR1GOTDK8DWQBJYRL0NCQFOKLZN	1217	828	3	1	0	0	0	1	0	0	5
3	1	ring	A12NO2MNOIREXA:3TYCR1GOTDK8DWQBJYRL0NCQFOKLZN	1218	917	1	1	0	0	1	1	0	0	7
3	1	ring	A12NO2MNOIREXA:3TYCR1GOTDK8DWQBJYRL0NCQFOKLZN	1219	586	3	1	0	0	0	1	0	0	2
3	1	ring	A12NO2MNOIREXA:3TYCR1GOTDK8DWQBJYRL0NCQFOKLZN	1220	1324	2	1	1	0	1	0	0	0	88
3	1	ring	A12NO2MNOIREXA:3TYCR1GOTDK8DWQBJYRL0NCQFOKLZN	1221	803	3	1	0	0	0	1	0	0	2
3	1	ring	A12NO2MNOIREXA:3TYCR1GOTDK8DWQBJYRL0NCQFOKLZN	1222	924	1	1	0	0	1	1	0	0	4
3	1	ring	A12NO2MNOIREXA:3TYCR1GOTDK8DWQBJYRL0NCQFOKLZN	1223	1101	15	1	0	0	0	1	1	0	24
3	1	ring	A12NO2MNOIREXA:3TYCR1GOTDK8DWQBJYRL0NCQFOKLZN	1224	941	1	1	0	0	1	1	0	0	2
3	1	ring	A12NO2MNOIREXA:3TYCR1GOTDK8DWQBJYRL0NCQFOKLZN	1225	1120	14	1	0	1	0	0	1	1	28
3	1	ring	A12NO2MNOIREXA:3TYCR1GOTDK8DWQBJYRL0NCQFOKLZN	1225	1150	14	0	0	1	0	0	1	1	0
3	1	ring	A12NO2MNOIREXA:3TYCR1GOTDK8DWQBJYRL0NCQFOKLZN	1225	1304	14	0	0	1	0	0	1	1	0
3	1	ring	A12NO2MNOIREXA:3TYCR1GOTDK8DWQBJYRL0NCQFOKLZN	1225	1327	14	0	0	1	0	0	1	1	0
3	1	ring	A12NO2MNOIREXA:3TYCR1GOTDK8DWQBJYRL0NCQFOKLZN	1225	2127	14	0	0	1	0	0	1	0	0
3	1	ring	A12NO2MNOIREXA:3TYCR1GOTDK8DWQBJYRL0NCQFOKLZN	1226	963	12	1	1	1	0	0	0	0	32
3	1	ring	A12NO2MNOIREXA:3TYCR1GOTDK8DWQBJYRL0NCQFOKLZN	1227	880	13	1	0	0	1	0	0	0	67
3	1	ring	A12NO2MNOIREXA:3TYCR1GOTDK8DWQBJYRL0NCQFOKLZN	1228	1106	15	1	0	0	0	1	1	0	5
3	1	ring	A12NO2MNOIREXA:3TYCR1GOTDK8DWQBJYRL0NCQFOKLZN	1229	856	1	1	0	0	1	1	0	0	5
3	1	ring	A12NO2MNOIREXA:3TYCR1GOTDK8DWQBJYRL0NCQFOKLZN	1230	936	2	1	1	0	1	0	0	0	10
3	1	ring	A12NO2MNOIREXA:3TYCR1GOTDK8DWQBJYRL0NCQFOKLZN	1231	862	3	1	0	0	0	1	0	0	10
3	1	ring	A12NO2MNOIREXA:3TYCR1GOTDK8DWQBJYRL0NCQFOKLZN	1232	974	5	1	1	0	0	0	0	0	16
3	1	ring	A12NO2MNOIREXA:3TYCR1GOTDK8DWQBJYRL0NCQFOKLZN	1233	4965	7	1	0	1	0	1	0	1	18
3	1	ring	A12NO2MNOIREXA:3TYCR1GOTDK8DWQBJYRL0NCQFOKLZN	1233	4965	7	0	0	1	0	1	0	1	0
3	1	ring	A12NO2MNOIREXA:3TYCR1GOTDK8DWQBJYRL0NCQFOKLZN	1233	5126	7	0	0	1	0	1	0	1	0
3	1	ring	A12NO2MNOIREXA:3TYCR1GOTDK8DWQBJYRL0NCQFOKLZN	1233	5143	7	0	0	1	0	1	0	1	0
3	1	ring	A12NO2MNOIREXA:3TYCR1GOTDK8DWQBJYRL0NCQFOKLZN	1233	7162	7	0	0	1	0	1	0	0	0
3	1	ring	A12NO2MNOIREXA:3TYCR1GOTDK8DWQBJYRL0NCQFOKLZN	1234	1041	6	1	1	0	0	1	0	0	26
3	1	ring	A12NO2MNOIREXA:3TYCR1GOTDK8DWQBJYRL0NCQFOKLZN	1235	646	5	1	1	0	0	0	0	0	3
3	1	ring	A12NO2MNOIREXA:3TYCR1GOTDK8DWQBJYRL0NCQFOKLZN	1236	1580	7	1	0	1	0	1	0	0	3
3	1	ring	A12NO2MNOIREXA:3TYCR1GOTDK8DWQBJYRL0NCQFOKLZN	1237	1510	6	1	1	0	0	1	0	0	3
3	1	ring	A12NO2MNOIREXA:3TYCR1GOTDK8DWQBJYRL0NCQFOKLZN	1238	637	5	1	1	0	0	0	0	0	3
3	1	ring	A12NO2MNOIREXA:3TYCR1GOTDK8DWQBJYRL0NCQFOKLZN	1239	870	4	1	0	1	1	0	0	0	26
3	1	ring	A12NO2MNOIREXA:3TYCR1GOTDK8DWQBJYRL0NCQFOKLZN	1240	1626	6	1	1	0	0	1	0	0	3
3	1	ring	A12NO2MNOIREXA:3TYCR1GOTDK8DWQBJYRL0NCQFOKLZN	1241	745	8	1	1	0	0	0	1	0	50
3	1	ring	A12NO2MNOIREXA:3TYCR1GOTDK8DWQBJYRL0NCQFOKLZN	1242	1389	7	1	0	1	0	1	0	0	6
3	1	ring	A12NO2MNOIREXA:3TYCR1GOTDK8DWQBJYRL0NCQFOKLZN	1243	1278	8	1	1	0	0	0	1	0	2
3	1	ring	A12NO2MNOIREXA:3TYCR1GOTDK8DWQBJYRL0NCQFOKLZN	1244	825	9	1	0	1	0	0	0	0	60
3	1	ring	A12NO2MNOIREXA:3TYCR1GOTDK8DWQBJYRL0NCQFOKLZN	1245	1112	11	1	0	0	1	0	1	0	53
3	1	ring	A12NO2MNOIREXA:3TYCR1GOTDK8DWQBJYRL0NCQFOKLZN	1246	769	10	1	0	0	0	0	1	0	53
3	1	ring	A12NO2MNOIREXA:3TYCR1GOTDK8DWQBJYRL0NCQFOKLZN	1247	1097	9	1	0	1	0	0	0	0	3
3	1	ring	A12NO2MNOIREXA:3TYCR1GOTDK8DWQBJYRL0NCQFOKLZN	1248	882	11	1	0	0	1	0	1	0	3
3	1	ring	A12NO2MNOIREXA:3TYCR1GOTDK8DWQBJYRL0NCQFOKLZN	1249	886	9	1	0	1	0	0	0	0	2
3	1	ring	A12NO2MNOIREXA:3TYCR1GOTDK8DWQBJYRL0NCQFOKLZN	1250	1196	11	1	0	0	1	0	1	0	2
3	1	ring	A12NO2MNOIREXA:3TYCR1GOTDK8DWQBJYRL0NCQFOKLZN	1251	668	10	1	0	0	0	0	1	0	5
3	1	ring	A12NO2MNOIREXA:3TYCR1GOTDK8DWQBJYRL0NCQFOKLZN	1252	1799	7	2	0	1	0	1	0	0	10
3	1	ring	A12NO2MNOIREXA:3TYCR1GOTDK8DWQBJYRL0NCQFOKLZN	1253	838	8	1	1	0	0	0	1	0	10
3	1	ring	A12NO2MNOIREXA:3TYCR1GOTDK8DWQBJYRL0NCQFOKLZN	1254	652	10	1	0	0	0	0	1	0	3
3	1	ring	A12NO2MNOIREXA:3TYCR1GOTDK8DWQBJYRL0NCQFOKLZN	1255	2483	11	1	0	0	1	0	1	0	5
3	1	ring	A12NO2MNOIREXA:3TYCR1GOTDK8DWQBJYRL0NCQFOKLZN	1256	979	9	1	0	1	0	0	0	0	7
3	1	ring	A12NO2MNOIREXA:3TYCR1GOTDK8DWQBJYRL0NCQFOKLZN	1257	1576	11	1	0	0	1	0	1	0	2
3	1	ring	A12NO2MNOIREXA:3TYCR1GOTDK8DWQBJYRL0NCQFOKLZN	1258	675	13	1	0	0	1	0	0	0	31
3	1	ring	A12NO2MNOIREXA:3TYCR1GOTDK8DWQBJYRL0NCQFOKLZN	1259	1060	15	1	0	0	0	1	1	0	31
3	1	ring	A12NO2MNOIREXA:3TYCR1GOTDK8DWQBJYRL0NCQFOKLZN	1260	1104	1	1	0	0	1	1	0	0	31
3	1	ring	A12NO2MNOIREXA:3TYCR1GOTDK8DWQBJYRL0NCQFOKLZN	1261	1119	15	1	0	0	0	1	1	0	2
3	1	ring	A12NO2MNOIREXA:3TYCR1GOTDK8DWQBJYRL0NCQFOKLZN	1262	921	13	1	0	0	1	0	0	0	4
3	1	ring	A12NO2MNOIREXA:3TYCR1GOTDK8DWQBJYRL0NCQFOKLZN	1263	1042	12	1	1	1	0	0	0	0	37
3	1	ring	A12NO2MNOIREXA:3TYCR1GOTDK8DWQBJYRL0NCQFOKLZN	1264	2147	13	1	0	0	1	0	0	0	2
3	1	ring	A12NO2MNOIREXA:3TYCR1GOTDK8DWQBJYRL0NCQFOKLZN	1265	1033	15	1	0	0	0	1	1	0	4
3	1	ring	A12NO2MNOIREXA:3TYCR1GOTDK8DWQBJYRL0NCQFOKLZN	1266	885	13	1	0	0	1	0	0	0	2
3	1	ring	A12NO2MNOIREXA:3TYCR1GOTDK8DWQBJYRL0NCQFOKLZN	1267	953	15	1	0	0	0	1	1	0	2
3	1	ring	A12NO2MNOIREXA:3TYCR1GOTDK8DWQBJYRL0NCQFOKLZN	1268	1104	2	1	1	0	1	0	0	0	38
3	1	ring	A12NO2MNOIREXA:3TYCR1GOTDK8DWQBJYRL0NCQFOKLZN	1269	1338	8	3	1	0	0	0	1	0	16
3	1	ring	A12NO2MNOIREXA:3TYCR1GOTDK8DWQBJYRL0NCQFOKLZN	1270	922	9	1	0	1	0	0	0	0	14
3	1	ring	A12NO2MNOIREXA:3TYCR1GOTDK8DWQBJYRL0NCQFOKLZN	1271	642	10	1	0	0	0	0	1	0	17
3	1	ring	A12NO2MNOIREXA:3TYCR1GOTDK8DWQBJYRL0NCQFOKLZN	1272	987	8	1	1	0	0	0	1	0	3
3	1	ring	A12NO2MNOIREXA:3TYCR1GOTDK8DWQBJYRL0NCQFOKLZN	1273	1878	7	1	0	1	0	1	0	0	21
3	1	ring	A12NO2MNOIREXA:3TYCR1GOTDK8DWQBJYRL0NCQFOKLZN	1274	1131	15	4	0	0	0	1	1	0	7
3	1	ring	A12NO2MNOIREXA:3TYCR1GOTDK8DWQBJYRL0NCQFOKLZN	1275	1682	14	1	0	1	0	0	1	0	50
3	1	ring	A12NO2MNOIREXA:3TYCR1GOTDK8DWQBJYRL0NCQFOKLZN	1276	936	13	1	0	0	1	0	0	0	10
3	1	ring	A12NO2MNOIREXA:3TYCR1GOTDK8DWQBJYRL0NCQFOKLZN	1277	1461	14	1	0	1	0	0	1	0	2
3	1	ring	A12NO2MNOIREXA:3TYCR1GOTDK8DWQBJYRL0NCQFOKLZN	1278	1184	12	1	1	1	0	0	0	0	15
3	1	ring	A12NO2MNOIREXA:3TYCR1GOTDK8DWQBJYRL0NCQFOKLZN	1279	2177	6	3	1	0	0	1	0	0	39
3	1	ring	A12NO2MNOIREXA:3TYCR1GOTDK8DWQBJYRL0NCQFOKLZN	1280	798	8	1	1	0	0	0	1	0	8
3	1	ring	A12NO2MNOIREXA:3TYCR1GOTDK8DWQBJYRL0NCQFOKLZN	1281	633	6	1	1	0	0	1	0	0	2
3	1	ring	A12NO2MNOIREXA:3TYCR1GOTDK8DWQBJYRL0NCQFOKLZN	1282	1193	7	1	0	1	0	1	0	0	9
3	1	ring	A12NO2MNOIREXA:3TYCR1GOTDK8DWQBJYRL0NCQFOKLZN	1283	718	5	1	1	0	0	0	0	0	45
3	1	ring	A12NO2MNOIREXA:3TYCR1GOTDK8DWQBJYRL0NCQFOKLZN	1284	728	6	1	1	0	0	1	0	0	3
3	1	ring	A12NO2MNOIREXA:3TYCR1GOTDK8DWQBJYRL0NCQFOKLZN	1285	706	8	1	1	0	0	0	1	0	5
3	1	ring	A12NO2MNOIREXA:3TYCR1GOTDK8DWQBJYRL0NCQFOKLZN	1286	694	6	1	1	0	0	1	0	0	2
3	1	ring	A12NO2MNOIREXA:3TYCR1GOTDK8DWQBJYRL0NCQFOKLZN	1287	1051	13	4	0	0	1	0	0	0	11
3	1	ring	A12NO2MNOIREXA:3TYCR1GOTDK8DWQBJYRL0NCQFOKLZN	1288	1156	3	3	0	0	0	1	0	0	57
3	1	ring	A12NO2MNOIREXA:3TYCR1GOTDK8DWQBJYRL0NCQFOKLZN	1289	849	4	1	0	1	1	0	0	0	50
3	1	ring	A12NO2MNOIREXA:3TYCR1GOTDK8DWQBJYRL0NCQFOKLZN	1290	879	5	1	1	0	0	0	0	0	7
3	1	ring	A12NO2MNOIREXA:3TYCR1GOTDK8DWQBJYRL0NCQFOKLZN	1291	833	4	1	0	1	1	0	0	0	2
3	1	ring	A12NO2MNOIREXA:3TYCR1GOTDK8DWQBJYRL0NCQFOKLZN	1292	754	5	1	1	0	0	0	0	0	2
3	1	ring	A12NO2MNOIREXA:3TYCR1GOTDK8DWQBJYRL0NCQFOKLZN	1293	788	4	1	0	1	1	0	0	0	2
3	1	ring	A12NO2MNOIREXA:3TYCR1GOTDK8DWQBJYRL0NCQFOKLZN	1294	934	2	1	1	0	1	0	0	0	26
3	1	ring	A12NO2MNOIREXA:3TYCR1GOTDK8DWQBJYRL0NCQFOKLZN	1295	1154	15	1	0	0	0	1	1	0	21
3	1	ring	A12NO2MNOIREXA:3TYCR1GOTDK8DWQBJYRL0NCQFOKLZN	1296	1614	2	1	1	0	1	0	0	0	2
3	1	ring	A12NO2MNOIREXA:3TYCR1GOTDK8DWQBJYRL0NCQFOKLZN	1297	959	1	1	0	0	1	1	0	0	37
3	1	ring	A12NO2MNOIREXA:3TYCR1GOTDK8DWQBJYRL0NCQFOKLZN	1298	1148	14	1	0	1	0	0	1	0	21
3	1	ring	A12NO2MNOIREXA:3TYCR1GOTDK8DWQBJYRL0NCQFOKLZN	1299	958	13	1	0	0	1	0	0	0	12
3	1	ring	A12NO2MNOIREXA:3TYCR1GOTDK8DWQBJYRL0NCQFOKLZN	1300	1147	12	1	1	1	0	0	0	0	22
3	1	ring	A12NO2MNOIREXA:3TYCR1GOTDK8DWQBJYRL0NCQFOKLZN	1301	997	14	1	0	1	0	0	1	0	3
3	1	ring	A12NO2MNOIREXA:3TYCR1GOTDK8DWQBJYRL0NCQFOKLZN	1302	1162	12	1	1	1	0	0	0	0	2
3	1	ring	A12NO2MNOIREXA:3TYCR1GOTDK8DWQBJYRL0NCQFOKLZN	1303	1374	14	1	0	1	0	0	1	0	2
3	1	ring	A12NO2MNOIREXA:3TYCR1GOTDK8DWQBJYRL0NCQFOKLZN	1304	1166	15	1	0	0	0	1	1	0	9
3	1	ring	A12NO2MNOIREXA:3TYCR1GOTDK8DWQBJYRL0NCQFOKLZN	1305	905	13	1	0	0	1	0	0	0	6
3	1	ring	A12NO2MNOIREXA:3TYCR1GOTDK8DWQBJYRL0NCQFOKLZN	1306	1098	14	1	0	1	0	0	1	0	3
3	1	ring	A12NO2MNOIREXA:3TYCR1GOTDK8DWQBJYRL0NCQFOKLZN	1307	1003	15	1	0	0	0	1	1	0	3
3	1	ring	A12NO2MNOIREXA:3TYCR1GOTDK8DWQBJYRL0NCQFOKLZN	1308	1129	2	1	1	0	1	0	0	0	12
3	1	ring	A12NO2MNOIREXA:3TYCR1GOTDK8DWQBJYRL0NCQFOKLZN	1309	1015	3	1	0	0	0	1	0	0	21
3	1	ring	A12NO2MNOIREXA:3TYCR1GOTDK8DWQBJYRL0NCQFOKLZN	1310	892	4	1	0	1	1	0	0	0	17
3	1	ring	A12NO2MNOIREXA:3TYCR1GOTDK8DWQBJYRL0NCQFOKLZN	1311	794	5	1	1	0	0	0	0	0	19
3	1	ring	A12NO2MNOIREXA:3TYCR1GOTDK8DWQBJYRL0NCQFOKLZN	1312	861	4	1	0	1	1	0	0	0	2
3	1	ring	A12NO2MNOIREXA:3TYCR1GOTDK8DWQBJYRL0NCQFOKLZN	1313	896	2	1	1	0	1	0	0	0	5
3	1	ring	A12NO2MNOIREXA:3TYCR1GOTDK8DWQBJYRL0NCQFOKLZN	1314	1149	1	1	0	0	1	1	0	0	17
3	1	ring	A12NO2MNOIREXA:3TYCR1GOTDK8DWQBJYRL0NCQFOKLZN	1315	1146	15	1	0	0	0	1	1	0	8
3	1	ring	A12NO2MNOIREXA:3TYCR1GOTDK8DWQBJYRL0NCQFOKLZN	1316	1362	14	1	0	1	0	0	1	0	10
3	1	ring	A12NO2MNOIREXA:3TYCR1GOTDK8DWQBJYRL0NCQFOKLZN	1317	1271	12	1	1	1	0	0	0	0	15
3	1	ring	A12NO2MNOIREXA:3TYCR1GOTDK8DWQBJYRL0NCQFOKLZN	1318	1339	11	1	0	0	1	0	1	0	61
3	1	ring	A12NO2MNOIREXA:3TYCR1GOTDK8DWQBJYRL0NCQFOKLZN	1319	830	13	1	0	0	1	0	0	0	14
3	1	ring	A12NO2MNOIREXA:3TYCR1GOTDK8DWQBJYRL0NCQFOKLZN	1320	982	15	1	0	0	0	1	1	0	5
3	1	ring	A12NO2MNOIREXA:3TYCR1GOTDK8DWQBJYRL0NCQFOKLZN	1321	913	13	1	0	0	1	0	0	0	2
3	1	ring	A12NO2MNOIREXA:3TYCR1GOTDK8DWQBJYRL0NCQFOKLZN	1322	1783	15	1	0	0	0	1	1	0	2
3	1	ring	A12NO2MNOIREXA:3TYCR1GOTDK8DWQBJYRL0NCQFOKLZN	1323	1637	14	1	0	1	0	0	1	0	7
3	1	ring	A12NO2MNOIREXA:3TYCR1GOTDK8DWQBJYRL0NCQFOKLZN	1324	1021	15	1	0	0	0	1	1	0	2
3	1	ring	A12NO2MNOIREXA:3TYCR1GOTDK8DWQBJYRL0NCQFOKLZN	1325	7243	2	1	1	0	1	0	0	0	12
3	1	ring	A12NO2MNOIREXA:3TYCR1GOTDK8DWQBJYRL0NCQFOKLZN	1326	1144	4	1	0	1	1	0	0	0	14
3	1	ring	A12NO2MNOIREXA:3TYCR1GOTDK8DWQBJYRL0NCQFOKLZN	1327	1441	2	1	1	0	1	0	0	0	2
3	1	ring	A12NO2MNOIREXA:3TYCR1GOTDK8DWQBJYRL0NCQFOKLZN	1328	882	4	1	0	1	1	0	0	0	2
3	1	ring	A12NO2MNOIREXA:3TYCR1GOTDK8DWQBJYRL0NCQFOKLZN	1329	925	3	1	0	0	0	1	0	0	20
3	1	ring	A12NO2MNOIREXA:3TYCR1GOTDK8DWQBJYRL0NCQFOKLZN	1330	1445	1	1	0	0	1	1	0	0	16
3	1	ring	A12NO2MNOIREXA:3TYCR1GOTDK8DWQBJYRL0NCQFOKLZN	1331	1207	15	1	0	0	0	1	1	0	7
3	1	ring	A12NO2MNOIREXA:3TYCR1GOTDK8DWQBJYRL0NCQFOKLZN	1332	864	13	1	0	0	1	0	0	0	11
3	1	ring	A12NO2MNOIREXA:3TYCR1GOTDK8DWQBJYRL0NCQFOKLZN	1333	1409	14	1	0	1	0	0	1	0	10
3	1	ring	A12NO2MNOIREXA:3TYCR1GOTDK8DWQBJYRL0NCQFOKLZN	1334	886	13	1	0	0	1	0	0	0	2
3	1	ring	A12NO2MNOIREXA:3TYCR1GOTDK8DWQBJYRL0NCQFOKLZN	1335	1096	14	1	0	1	0	0	1	0	2
3	1	ring	A12NO2MNOIREXA:3TYCR1GOTDK8DWQBJYRL0NCQFOKLZN	1336	1401	12	1	1	1	0	0	0	0	19
3	1	ring	A12NO2MNOIREXA:3TYCR1GOTDK8DWQBJYRL0NCQFOKLZN	1337	856	13	1	0	0	1	0	0	0	3
3	1	ring	A12NO2MNOIREXA:3TYCR1GOTDK8DWQBJYRL0NCQFOKLZN	1338	925	12	1	1	1	0	0	0	0	2
3	1	ring	A12NO2MNOIREXA:3TYCR1GOTDK8DWQBJYRL0NCQFOKLZN	1339	3204	11	1	0	0	1	0	1	0	21
3	1	ring	A12NO2MNOIREXA:3TYCR1GOTDK8DWQBJYRL0NCQFOKLZN	1340	1088	9	1	0	1	0	0	0	0	70
3	1	ring	A12NO2MNOIREXA:3TYCR1GOTDK8DWQBJYRL0NCQFOKLZN	1341	1454	8	1	1	0	0	0	1	1	56
3	1	ring	A12NO2MNOIREXA:3TYCR1GOTDK8DWQBJYRL0NCQFOKLZN	1341	1630	8	0	1	0	0	0	1	1	0
3	1	ring	A12NO2MNOIREXA:3TYCR1GOTDK8DWQBJYRL0NCQFOKLZN	1341	1630	8	0	1	0	0	0	1	1	0
3	1	ring	A12NO2MNOIREXA:3TYCR1GOTDK8DWQBJYRL0NCQFOKLZN	1341	2654	8	0	1	0	0	0	1	0	0
3	1	ring	A12NO2MNOIREXA:3TYCR1GOTDK8DWQBJYRL0NCQFOKLZN	1342	560	10	1	0	0	0	0	1	0	71
3	1	ring	A12NO2MNOIREXA:3TYCR1GOTDK8DWQBJYRL0NCQFOKLZN	1343	614	8	1	1	0	0	0	1	0	2
3	1	ring	A12NO2MNOIREXA:3TYCR1GOTDK8DWQBJYRL0NCQFOKLZN	1344	1299	7	1	0	1	0	1	0	0	62
3	1	ring	A12NO2MNOIREXA:3TYCR1GOTDK8DWQBJYRL0NCQFOKLZN	1345	694	9	1	0	1	0	0	0	0	5
3	1	ring	A12NO2MNOIREXA:3TYCR1GOTDK8DWQBJYRL0NCQFOKLZN	1346	978	11	1	0	0	1	0	1	0	7
3	1	ring	A12NO2MNOIREXA:3TYCR1GOTDK8DWQBJYRL0NCQFOKLZN	1347	620	10	1	0	0	0	0	1	0	5
3	1	ring	A12NO2MNOIREXA:3TYCR1GOTDK8DWQBJYRL0NCQFOKLZN	1348	1059	14	2	0	1	0	0	1	0	13
3	1	ring	A12NO2MNOIREXA:3TYCR1GOTDK8DWQBJYRL0NCQFOKLZN	1349	2470	12	1	1	1	0	0	0	0	11
3	1	ring	A12NO2MNOIREXA:3TYCR1GOTDK8DWQBJYRL0NCQFOKLZN	1350	815	10	1	0	0	0	0	1	0	3
3	1	ring	A12NO2MNOIREXA:3TYCR1GOTDK8DWQBJYRL0NCQFOKLZN	1351	1836	9	1	0	1	0	0	0	0	6
3	1	ring	A12NO2MNOIREXA:3TYCR1GOTDK8DWQBJYRL0NCQFOKLZN	1352	1404	6	2	1	0	0	1	0	0	66
3	1	ring	A12NO2MNOIREXA:3TYCR1GOTDK8DWQBJYRL0NCQFOKLZN	1353	672	8	1	1	0	0	0	1	0	10
3	1	ring	A12NO2MNOIREXA:3TYCR1GOTDK8DWQBJYRL0NCQFOKLZN	1354	612	6	1	1	0	0	1	0	0	2
3	1	ring	A12NO2MNOIREXA:3TYCR1GOTDK8DWQBJYRL0NCQFOKLZN	1355	669	5	1	1	0	0	0	0	0	44
3	1	ring	A12NO2MNOIREXA:3TYCR1GOTDK8DWQBJYRL0NCQFOKLZN	1356	676	3	1	0	0	0	1	0	0	27
3	1	ring	A12NO2MNOIREXA:3TYCR1GOTDK8DWQBJYRL0NCQFOKLZN	1357	950	1	1	0	0	1	1	0	0	27
3	1	ring	A12NO2MNOIREXA:3TYCR1GOTDK8DWQBJYRL0NCQFOKLZN	1358	1107	2	1	1	0	1	0	0	1	31
3	1	ring	A12NO2MNOIREXA:3TYCR1GOTDK8DWQBJYRL0NCQFOKLZN	1358	1250	2	0	1	0	1	0	0	1	0
3	1	ring	A12NO2MNOIREXA:3TYCR1GOTDK8DWQBJYRL0NCQFOKLZN	1358	1287	2	0	1	0	1	0	0	1	0
3	1	ring	A12NO2MNOIREXA:3TYCR1GOTDK8DWQBJYRL0NCQFOKLZN	1358	1864	2	0	1	0	1	0	0	0	0
3	1	ring	A12NO2MNOIREXA:3TYCR1GOTDK8DWQBJYRL0NCQFOKLZN	1359	938	1	1	0	0	1	1	0	0	2
3	1	ring	A12NO2MNOIREXA:3TYCR1GOTDK8DWQBJYRL0NCQFOKLZN	1360	1540	2	1	1	0	1	0	0	0	2
3	1	ring	A12NO2MNOIREXA:3TYCR1GOTDK8DWQBJYRL0NCQFOKLZN	1361	949	1	1	0	0	1	1	0	0	2
3	1	ring	A12NO2MNOIREXA:3TYCR1GOTDK8DWQBJYRL0NCQFOKLZN	1362	696	10	3	0	0	0	0	1	0	12
3	1	ring	A12NO2MNOIREXA:3TYCR1GOTDK8DWQBJYRL0NCQFOKLZN	1363	978	11	1	0	0	1	0	1	0	17
3	1	ring	A12NO2MNOIREXA:3TYCR1GOTDK8DWQBJYRL0NCQFOKLZN	1364	1055	12	1	1	1	0	0	0	0	15
3	1	ring	A12NO2MNOIREXA:3TYCR1GOTDK8DWQBJYRL0NCQFOKLZN	1365	922	13	1	0	0	1	0	0	0	28
3	1	ring	A12NO2MNOIREXA:3TYCR1GOTDK8DWQBJYRL0NCQFOKLZN	1366	1023	11	1	0	0	1	0	1	0	3
3	1	ring	A12NO2MNOIREXA:3TYCR1GOTDK8DWQBJYRL0NCQFOKLZN	1367	1041	9	1	0	1	0	0	0	0	16
3	1	ring	A12NO2MNOIREXA:3TYCR1GOTDK8DWQBJYRL0NCQFOKLZN	1368	679	10	1	0	0	0	0	1	0	6
3	1	ring	A12NO2MNOIREXA:3TYCR1GOTDK8DWQBJYRL0NCQFOKLZN	1369	1011	8	1	1	0	0	0	1	0	16
3	1	ring	A12NO2MNOIREXA:3TYCR1GOTDK8DWQBJYRL0NCQFOKLZN	1370	1414	7	1	0	1	0	1	0	0	26
3	1	ring	A12NO2MNOIREXA:3TYCR1GOTDK8DWQBJYRL0NCQFOKLZN	1371	950	6	1	1	0	0	1	0	0	17
3	1	ring	A12NO2MNOIREXA:3TYCR1GOTDK8DWQBJYRL0NCQFOKLZN	1372	1474	7	1	0	1	0	1	0	0	2
3	1	ring	A12NO2MNOIREXA:3TYCR1GOTDK8DWQBJYRL0NCQFOKLZN	1373	846	13	3	0	0	1	0	0	0	8
3	1	ring	A12NO2MNOIREXA:3TYCR1GOTDK8DWQBJYRL0NCQFOKLZN	1374	1721	11	1	0	0	1	0	1	0	8
3	1	ring	A12NO2MNOIREXA:3TYCR1GOTDK8DWQBJYRL0NCQFOKLZN	1375	1028	9	1	0	1	0	0	0	0	8
3	1	ring	A12NO2MNOIREXA:3TYCR1GOTDK8DWQBJYRL0NCQFOKLZN	1376	1252	8	1	1	0	0	0	1	0	7
3	1	ring	A12NO2MNOIREXA:3TYCR1GOTDK8DWQBJYRL0NCQFOKLZN	1377	761	6	1	1	0	0	1	0	0	6
3	1	ring	A12NO2MNOIREXA:3TYCR1GOTDK8DWQBJYRL0NCQFOKLZN	1378	576	8	1	1	0	0	0	1	0	2
3	1	ring	A12NO2MNOIREXA:3TYCR1GOTDK8DWQBJYRL0NCQFOKLZN	1379	524	6	1	1	0	0	1	0	0	2
3	1	ring	A12NO2MNOIREXA:3TYCR1GOTDK8DWQBJYRL0NCQFOKLZN	1380	1138	4	1	0	1	1	0	0	0	52
3	1	ring	A12NO2MNOIREXA:3TYCR1GOTDK8DWQBJYRL0NCQFOKLZN	1381	965	3	1	0	0	0	1	0	0	25
3	1	ring	A12NO2MNOIREXA:3TYCR1GOTDK8DWQBJYRL0NCQFOKLZN	1382	1088	2	1	1	0	1	0	0	0	22
3	1	ring	A12NO2MNOIREXA:3TYCR1GOTDK8DWQBJYRL0NCQFOKLZN	1383	1882	15	1	0	0	0	1	1	0	52
3	1	ring	A12NO2MNOIREXA:3TYCR1GOTDK8DWQBJYRL0NCQFOKLZN	1384	1292	14	1	0	1	0	0	1	0	36
3	1	ring	A12NO2MNOIREXA:3TYCR1GOTDK8DWQBJYRL0NCQFOKLZN	1385	1232	12	1	1	1	0	0	0	0	21
3	1	ring	A12NO2MNOIREXA:3TYCR1GOTDK8DWQBJYRL0NCQFOKLZN	1386	1758	14	1	0	1	0	0	1	0	2
3	1	ring	A12NO2MNOIREXA:3TYCR1GOTDK8DWQBJYRL0NCQFOKLZN	1387	805	1	1	0	0	1	1	0	0	26
3	1	ring	A12NO2MNOIREXA:3TYCR1GOTDK8DWQBJYRL0NCQFOKLZN	1388	2314	2	1	1	0	1	0	0	1	6
3	1	ring	A12NO2MNOIREXA:3TYCR1GOTDK8DWQBJYRL0NCQFOKLZN	1388	2494	2	0	1	0	1	0	0	1	0
3	1	ring	A12NO2MNOIREXA:3TYCR1GOTDK8DWQBJYRL0NCQFOKLZN	1388	2497	2	0	1	0	1	0	0	1	0
3	1	ring	A12NO2MNOIREXA:3TYCR1GOTDK8DWQBJYRL0NCQFOKLZN	1388	3388	2	0	1	0	1	0	0	0	0
3	1	ring	A12NO2MNOIREXA:3TYCR1GOTDK8DWQBJYRL0NCQFOKLZN	1389	983	1	1	0	0	1	1	0	0	2
3	1	ring	A12NO2MNOIREXA:3TYCR1GOTDK8DWQBJYRL0NCQFOKLZN	1390	1067	2	1	1	0	1	0	0	0	2
3	1	ring	A12NO2MNOIREXA:3TYCR1GOTDK8DWQBJYRL0NCQFOKLZN	1391	1007	4	1	0	1	1	0	0	0	11
3	1	ring	A12NO2MNOIREXA:3TYCR1GOTDK8DWQBJYRL0NCQFOKLZN	1392	1327	6	1	1	0	0	1	0	0	13
3	1	ring	A12NO2MNOIREXA:3TYCR1GOTDK8DWQBJYRL0NCQFOKLZN	1393	667	5	1	1	0	0	0	0	0	38
3	1	ring	A12NO2MNOIREXA:3TYCR1GOTDK8DWQBJYRL0NCQFOKLZN	1394	550	6	1	1	0	0	1	0	0	2
3	1	ring	A12NO2MNOIREXA:3TYCR1GOTDK8DWQBJYRL0NCQFOKLZN	1395	882	5	1	1	0	0	0	0	0	2
3	1	ring	A12NO2MNOIREXA:3TYCR1GOTDK8DWQBJYRL0NCQFOKLZN	1396	1740	13	4	0	0	1	0	0	0	23
3	1	ring	A12NO2MNOIREXA:3TYCR1GOTDK8DWQBJYRL0NCQFOKLZN	1397	1205	12	1	1	1	0	0	0	0	12
3	1	ring	A12NO2MNOIREXA:3TYCR1GOTDK8DWQBJYRL0NCQFOKLZN	1398	1436	14	1	0	1	0	0	1	0	12
3	1	ring	A12NO2MNOIREXA:3TYCR1GOTDK8DWQBJYRL0NCQFOKLZN	1399	1423	15	1	0	0	0	1	1	0	16
3	1	ring	A12NO2MNOIREXA:3TYCR1GOTDK8DWQBJYRL0NCQFOKLZN	1400	935	14	1	0	1	0	0	1	0	2
3	1	ring	A12NO2MNOIREXA:3TYCR1GOTDK8DWQBJYRL0NCQFOKLZN	1401	796	1	1	0	0	1	1	0	0	12
3	1	ring	A12NO2MNOIREXA:3TYCR1GOTDK8DWQBJYRL0NCQFOKLZN	1402	937	14	1	0	1	0	0	1	1	2
3	1	ring	A12NO2MNOIREXA:3TYCR1GOTDK8DWQBJYRL0NCQFOKLZN	1402	1850	14	0	0	1	0	0	1	1	0
3	1	ring	A12NO2MNOIREXA:3TYCR1GOTDK8DWQBJYRL0NCQFOKLZN	1402	1864	14	0	0	1	0	0	1	1	0
3	1	ring	A12NO2MNOIREXA:3TYCR1GOTDK8DWQBJYRL0NCQFOKLZN	1402	2907	14	0	0	1	0	0	1	0	0
3	1	ring	A12NO2MNOIREXA:3TYCR1GOTDK8DWQBJYRL0NCQFOKLZN	1403	1446	5	3	1	0	0	0	0	0	8
3	1	ring	A12NO2MNOIREXA:3TYCR1GOTDK8DWQBJYRL0NCQFOKLZN	1404	3973	4	1	0	1	1	0	0	0	13
3	1	ring	A12NO2MNOIREXA:3TYCR1GOTDK8DWQBJYRL0NCQFOKLZN	1405	1055	2	1	1	0	1	0	0	0	15
3	1	ring	A12NO2MNOIREXA:3TYCR1GOTDK8DWQBJYRL0NCQFOKLZN	1406	1088	1	1	0	0	1	1	0	0	5
3	1	ring	A12NO2MNOIREXA:3TYCR1GOTDK8DWQBJYRL0NCQFOKLZN	1407	957	15	1	0	0	0	1	1	0	8
3	1	ring	A12NO2MNOIREXA:3TYCR1GOTDK8DWQBJYRL0NCQFOKLZN	1408	1024	13	1	0	0	1	0	0	0	12
3	1	ring	A12NO2MNOIREXA:3TYCR1GOTDK8DWQBJYRL0NCQFOKLZN	1409	997	15	1	0	0	0	1	1	0	2
3	1	ring	A12NO2MNOIREXA:3TYCR1GOTDK8DWQBJYRL0NCQFOKLZN	1410	1195	2	1	1	0	1	0	0	0	5
3	1	ring	A12NO2MNOIREXA:3TYCR1GOTDK8DWQBJYRL0NCQFOKLZN	1411	842	4	1	0	1	1	0	0	0	7
3	1	ring	A12NO2MNOIREXA:3TYCR1GOTDK8DWQBJYRL0NCQFOKLZN	1412	804	2	1	1	0	1	0	0	0	2
3	1	ring	A12NO2MNOIREXA:3TYCR1GOTDK8DWQBJYRL0NCQFOKLZN	1413	992	1	1	0	0	1	1	0	0	7
3	1	ring	A12NO2MNOIREXA:3TYCR1GOTDK8DWQBJYRL0NCQFOKLZN	1414	733	3	1	0	0	0	1	0	0	33
3	1	ring	A12NO2MNOIREXA:3TYCR1GOTDK8DWQBJYRL0NCQFOKLZN	1415	1082	2	1	1	0	1	0	0	0	3
3	1	ring	A12NO2MNOIREXA:3TYCR1GOTDK8DWQBJYRL0NCQFOKLZN	1416	932	1	1	0	0	1	1	0	0	3
3	1	ring	A12NO2MNOIREXA:3TYCR1GOTDK8DWQBJYRL0NCQFOKLZN	1417	1015	15	1	0	0	0	1	1	0	8
3	1	ring	A12NO2MNOIREXA:3TYCR1GOTDK8DWQBJYRL0NCQFOKLZN	1418	1408	14	1	0	1	0	0	1	0	16
3	1	ring	A12NO2MNOIREXA:3TYCR1GOTDK8DWQBJYRL0NCQFOKLZN	1419	999	13	1	0	0	1	0	0	0	11
3	1	ring	A12NO2MNOIREXA:3TYCR1GOTDK8DWQBJYRL0NCQFOKLZN	1420	1106	11	1	0	0	1	0	1	0	46
3	1	ring	A12NO2MNOIREXA:3TYCR1GOTDK8DWQBJYRL0NCQFOKLZN	1421	712	9	1	0	1	0	0	0	0	46
3	1	ring	A12NO2MNOIREXA:3TYCR1GOTDK8DWQBJYRL0NCQFOKLZN	1422	684	10	1	0	0	0	0	1	0	54
3	1	ring	A12NO2MNOIREXA:3TYCR1GOTDK8DWQBJYRL0NCQFOKLZN	1423	939	9	1	0	1	0	0	0	0	2
3	1	ring	A12NO2MNOIREXA:3TYCR1GOTDK8DWQBJYRL0NCQFOKLZN	1424	690	10	1	0	0	0	0	1	0	2
3	1	ring	A12NO2MNOIREXA:3TYCR1GOTDK8DWQBJYRL0NCQFOKLZN	1425	1146	12	1	1	1	0	0	0	0	28
3	1	ring	A12NO2MNOIREXA:3TYCR1GOTDK8DWQBJYRL0NCQFOKLZN	1426	1283	14	1	0	1	0	0	1	0	8
3	1	ring	A12NO2MNOIREXA:3TYCR1GOTDK8DWQBJYRL0NCQFOKLZN	1427	1258	15	1	0	0	0	1	1	0	10
3	1	ring	A12NO2MNOIREXA:3TYCR1GOTDK8DWQBJYRL0NCQFOKLZN	1428	1054	1	1	0	0	1	1	0	0	12
3	1	ring	A12NO2MNOIREXA:3TYCR1GOTDK8DWQBJYRL0NCQFOKLZN	1429	1133	15	1	0	0	0	1	1	0	2
3	1	ring	A12NO2MNOIREXA:3TYCR1GOTDK8DWQBJYRL0NCQFOKLZN	1430	1030	1	1	0	0	1	1	0	0	2
3	1	ring	A12NO2MNOIREXA:3TYCR1GOTDK8DWQBJYRL0NCQFOKLZN	1431	695	3	1	0	0	0	1	0	0	17
3	1	ring	A12NO2MNOIREXA:3TYCR1GOTDK8DWQBJYRL0NCQFOKLZN	1432	1000	11	4	0	0	1	0	1	0	12
3	1	ring	A12NO2MNOIREXA:3TYCR1GOTDK8DWQBJYRL0NCQFOKLZN	1433	1076	12	1	1	1	0	0	0	0	8
3	1	ring	A12NO2MNOIREXA:3TYCR1GOTDK8DWQBJYRL0NCQFOKLZN	1434	865	13	1	0	0	1	0	0	0	15
3	1	ring	A12NO2MNOIREXA:3TYCR1GOTDK8DWQBJYRL0NCQFOKLZN	1435	1447	14	1	0	1	0	0	1	0	9
3	1	ring	A12NO2MNOIREXA:3TYCR1GOTDK8DWQBJYRL0NCQFOKLZN	1436	636	9	3	0	1	0	0	0	0	13
3	1	ring	A12NO2MNOIREXA:3TYCR1GOTDK8DWQBJYRL0NCQFOKLZN	1437	585	10	1	0	0	0	0	1	0	13
3	1	ring	A12NO2MNOIREXA:3TYCR1GOTDK8DWQBJYRL0NCQFOKLZN	1438	1002	15	3	0	0	0	1	1	0	9
3	1	ring	A12NO2MNOIREXA:3TYCR1GOTDK8DWQBJYRL0NCQFOKLZN	1439	1187	13	1	0	0	1	0	0	0	5
3	1	ring	A12NO2MNOIREXA:3TYCR1GOTDK8DWQBJYRL0NCQFOKLZN	1440	1041	14	1	0	1	0	0	1	0	5
3	1	ring	A12NO2MNOIREXA:3TYCR1GOTDK8DWQBJYRL0NCQFOKLZN	1441	1106	15	1	0	0	0	1	1	0	3
3	1	ring	A12NO2MNOIREXA:3TYCR1GOTDK8DWQBJYRL0NCQFOKLZN	1442	921	1	1	0	0	1	1	0	0	12
3	1	ring	A12NO2MNOIREXA:3TYCR1GOTDK8DWQBJYRL0NCQFOKLZN	1443	952	3	1	0	0	0	1	0	0	12
3	1	ring	A12NO2MNOIREXA:3TYCR1GOTDK8DWQBJYRL0NCQFOKLZN	1444	1354	5	1	1	0	0	0	0	0	41
3	1	ring	A12NO2MNOIREXA:3TYCR1GOTDK8DWQBJYRL0NCQFOKLZN	1445	1585	7	1	0	1	0	1	0	0	73
3	1	ring	A12NO2MNOIREXA:3TYCR1GOTDK8DWQBJYRL0NCQFOKLZN	1446	2490	6	1	1	0	0	1	0	1	52
3	1	ring	A12NO2MNOIREXA:3TYCR1GOTDK8DWQBJYRL0NCQFOKLZN	1446	3356	6	0	1	0	0	1	0	0	0
3	1	ring	A12NO2MNOIREXA:3TYCR1GOTDK8DWQBJYRL0NCQFOKLZN	1447	792	8	1	1	0	0	0	1	0	69
3	1	ring	A12NO2MNOIREXA:3TYCR1GOTDK8DWQBJYRL0NCQFOKLZN	1448	656	10	1	0	0	0	0	1	0	11
3	1	ring	A12NO2MNOIREXA:3TYCR1GOTDK8DWQBJYRL0NCQFOKLZN	1449	1190	11	1	0	0	1	0	1	0	17
3	1	ring	A12NO2MNOIREXA:3TYCR1GOTDK8DWQBJYRL0NCQFOKLZN	1450	977	9	1	0	1	0	0	0	0	14
3	1	ring	A12NO2MNOIREXA:3TYCR1GOTDK8DWQBJYRL0NCQFOKLZN	1451	1233	8	1	1	0	0	0	1	0	4
3	1	ring	A12NO2MNOIREXA:3TYCR1GOTDK8DWQBJYRL0NCQFOKLZN	1452	742	6	1	1	0	0	1	0	0	6
3	1	ring	A12NO2MNOIREXA:3TYCR1GOTDK8DWQBJYRL0NCQFOKLZN	1453	607	8	1	1	0	0	0	1	0	2
3	1	ring	A12NO2MNOIREXA:3TYCR1GOTDK8DWQBJYRL0NCQFOKLZN	1454	1007	9	1	0	1	0	0	0	0	4
3	1	ring	A12NO2MNOIREXA:3TYCR1GOTDK8DWQBJYRL0NCQFOKLZN	1455	801	10	1	0	0	0	0	1	0	7
3	1	ring	A12NO2MNOIREXA:3TYCR1GOTDK8DWQBJYRL0NCQFOKLZN	1456	554	9	1	0	1	0	0	0	0	2
3	1	ring	A12NO2MNOIREXA:3TYCR1GOTDK8DWQBJYRL0NCQFOKLZN	1457	1173	7	1	0	1	0	1	0	0	12
3	1	ring	A12NO2MNOIREXA:3TYCR1GOTDK8DWQBJYRL0NCQFOKLZN	1458	1171	8	1	1	0	0	0	1	0	5
3	1	ring	A12NO2MNOIREXA:3TYCR1GOTDK8DWQBJYRL0NCQFOKLZN	1459	586	10	1	0	0	0	0	1	0	4
3	1	ring	A12NO2MNOIREXA:3TYCR1GOTDK8DWQBJYRL0NCQFOKLZN	1460	1231	12	1	1	1	0	0	0	0	27
3	1	ring	A12NO2MNOIREXA:3TYCR1GOTDK8DWQBJYRL0NCQFOKLZN	1461	759	10	1	0	0	0	0	1	0	2
3	1	ring	A12NO2MNOIREXA:3TYCR1GOTDK8DWQBJYRL0NCQFOKLZN	1462	1145	12	1	1	1	0	0	0	0	2
3	1	ring	A12NO2MNOIREXA:3TYCR1GOTDK8DWQBJYRL0NCQFOKLZN	1463	1257	14	1	0	1	0	0	1	0	23
3	1	ring	A12NO2MNOIREXA:3TYCR1GOTDK8DWQBJYRL0NCQFOKLZN	1464	1045	13	1	0	0	1	0	0	0	25
3	1	ring	A12NO2MNOIREXA:3TYCR1GOTDK8DWQBJYRL0NCQFOKLZN	1465	1080	12	1	1	1	0	0	0	0	3
3	1	ring	A12NO2MNOIREXA:3TYCR1GOTDK8DWQBJYRL0NCQFOKLZN	1466	986	11	1	0	0	1	0	1	0	17
3	1	ring	A12NO2MNOIREXA:3TYCR1GOTDK8DWQBJYRL0NCQFOKLZN	1467	1101	9	1	0	1	0	0	0	0	11
3	1	ring	A12NO2MNOIREXA:3TYCR1GOTDK8DWQBJYRL0NCQFOKLZN	1468	852	10	1	0	0	0	0	1	0	7
3	1	ring	A12NO2MNOIREXA:3TYCR1GOTDK8DWQBJYRL0NCQFOKLZN	1469	611	9	1	0	1	0	0	0	0	2
3	1	ring	A12NO2MNOIREXA:3TYCR1GOTDK8DWQBJYRL0NCQFOKLZN	1470	550	10	1	0	0	0	0	1	0	2
3	1	ring	A12NO2MNOIREXA:3TYCR1GOTDK8DWQBJYRL0NCQFOKLZN	1471	555	9	1	0	1	0	0	0	0	2
3	1	ring	A12NO2MNOIREXA:3TYCR1GOTDK8DWQBJYRL0NCQFOKLZN	1472	903	8	1	1	0	0	0	1	0	14
3	1	ring	A12NO2MNOIREXA:3TYCR1GOTDK8DWQBJYRL0NCQFOKLZN	1473	805	9	1	0	1	0	0	0	0	2
3	1	ring	A12NO2MNOIREXA:3TYCR1GOTDK8DWQBJYRL0NCQFOKLZN	1474	888	11	1	0	0	1	0	1	0	8
3	1	ring	A12NO2MNOIREXA:3TYCR1GOTDK8DWQBJYRL0NCQFOKLZN	1475	927	13	1	0	0	1	0	0	0	11
3	1	ring	A12NO2MNOIREXA:3TYCR1GOTDK8DWQBJYRL0NCQFOKLZN	1476	734	11	1	0	0	1	0	1	0	2
3	1	ring	A12NO2MNOIREXA:3TYCR1GOTDK8DWQBJYRL0NCQFOKLZN	1477	699	10	1	0	0	0	0	1	0	7
3	1	ring	A12NO2MNOIREXA:3TYCR1GOTDK8DWQBJYRL0NCQFOKLZN	1478	1054	12	1	1	1	0	0	0	0	13
3	1	ring	A12NO2MNOIREXA:3TYCR1GOTDK8DWQBJYRL0NCQFOKLZN	1479	890	13	1	0	0	1	0	0	0	4
3	1	ring	A12NO2MNOIREXA:3TYCR1GOTDK8DWQBJYRL0NCQFOKLZN	1480	1401	14	1	0	1	0	0	1	0	17
3	1	ring	A12NO2MNOIREXA:3TYCR1GOTDK8DWQBJYRL0NCQFOKLZN	1481	1170	12	1	1	1	0	0	0	0	3
3	1	ring	A12NO2MNOIREXA:3TYCR1GOTDK8DWQBJYRL0NCQFOKLZN	1482	929	10	1	0	0	0	0	1	0	5
3	1	ring	A12NO2MNOIREXA:3TYCR1GOTDK8DWQBJYRL0NCQFOKLZN	1483	615	9	1	0	1	0	0	0	0	10
3	1	ring	A12NO2MNOIREXA:3TYCR1GOTDK8DWQBJYRL0NCQFOKLZN	1484	517	10	1	0	0	0	0	1	0	2
3	1	ring	A12NO2MNOIREXA:3TYCR1GOTDK8DWQBJYRL0NCQFOKLZN	1485	513	9	1	0	1	0	0	0	0	2
3	1	ring	A12NO2MNOIREXA:3TYCR1GOTDK8DWQBJYRL0NCQFOKLZN	1486	597	10	1	0	0	0	0	1	0	2
3	1	ring	A12NO2MNOIREXA:3TYCR1GOTDK8DWQBJYRL0NCQFOKLZN	1487	946	8	1	1	0	0	0	1	0	15
3	1	ring	A12NO2MNOIREXA:3TYCR1GOTDK8DWQBJYRL0NCQFOKLZN	1488	817	9	1	0	1	0	0	0	0	3
3	1	ring	A12NO2MNOIREXA:3TYCR1GOTDK8DWQBJYRL0NCQFOKLZN	1489	991	8	1	1	0	0	0	1	0	2
3	1	ring	A12NO2MNOIREXA:3TYCR1GOTDK8DWQBJYRL0NCQFOKLZN	1490	830	9	1	0	1	0	0	0	0	2
3	1	ring	A12NO2MNOIREXA:3TYCR1GOTDK8DWQBJYRL0NCQFOKLZN	1491	880	11	1	0	0	1	0	1	0	15
3	1	ring	A12NO2MNOIREXA:3TYCR1GOTDK8DWQBJYRL0NCQFOKLZN	1492	1109	12	1	1	1	0	0	0	0	11
3	1	ring	A12NO2MNOIREXA:3TYCR1GOTDK8DWQBJYRL0NCQFOKLZN	1493	807	10	1	0	0	0	0	1	0	7
3	1	ring	A12NO2MNOIREXA:3TYCR1GOTDK8DWQBJYRL0NCQFOKLZN	1494	1170	11	1	0	0	1	0	1	0	3
3	1	ring	A12NO2MNOIREXA:3TYCR1GOTDK8DWQBJYRL0NCQFOKLZN	1495	1101	9	1	0	1	0	0	0	0	5
3	1	ring	A12NO2MNOIREXA:3TYCR1GOTDK8DWQBJYRL0NCQFOKLZN	1496	988	11	1	0	0	1	0	1	0	2
3	1	ring	A12NO2MNOIREXA:3TYCR1GOTDK8DWQBJYRL0NCQFOKLZN	1497	615	10	1	0	0	0	0	1	0	4
3	1	ring	A12NO2MNOIREXA:3TYCR1GOTDK8DWQBJYRL0NCQFOKLZN	1498	940	9	1	0	1	0	0	0	0	3
3	1	ring	A12NO2MNOIREXA:3TYCR1GOTDK8DWQBJYRL0NCQFOKLZN	1499	991	7	1	0	1	0	1	0	0	42
3	1	ring	A12NO2MNOIREXA:3TYCR1GOTDK8DWQBJYRL0NCQFOKLZN	1500	693	9	1	0	1	0	0	0	0	2
3	1	ring	A13HZKB2NGZP6B:3L70J4KAZHNOECUBUPDY0HDCXS8DAR	1	1971	10	0	1	0	1	0	0	1	15
3	1	ring	A13HZKB2NGZP6B:3L70J4KAZHNOECUBUPDY0HDCXS8DAR	1	1971	10	0	1	0	1	0	0	1	0
3	1	ring	A13HZKB2NGZP6B:3L70J4KAZHNOECUBUPDY0HDCXS8DAR	1	2086	10	0	1	0	1	0	0	1	0
3	1	ring	A13HZKB2NGZP6B:3L70J4KAZHNOECUBUPDY0HDCXS8DAR	1	2086	10	0	1	0	1	0	0	1	0
3	1	ring	A13HZKB2NGZP6B:3L70J4KAZHNOECUBUPDY0HDCXS8DAR	1	5695	10	0	1	0	1	0	0	1	0
3	1	ring	A13HZKB2NGZP6B:3L70J4KAZHNOECUBUPDY0HDCXS8DAR	1	6454	10	0	1	0	1	0	0	1	0
3	1	ring	A13HZKB2NGZP6B:3L70J4KAZHNOECUBUPDY0HDCXS8DAR	1	6487	10	0	1	0	1	0	0	1	0
3	1	ring	A13HZKB2NGZP6B:3L70J4KAZHNOECUBUPDY0HDCXS8DAR	1	6649	10	0	1	0	1	0	0	1	0
3	1	ring	A13HZKB2NGZP6B:3L70J4KAZHNOECUBUPDY0HDCXS8DAR	1	6649	10	0	1	0	1	0	0	1	0
3	1	ring	A13HZKB2NGZP6B:3L70J4KAZHNOECUBUPDY0HDCXS8DAR	1	7548	10	0	1	0	1	0	0	1	0
3	1	ring	A13HZKB2NGZP6B:3L70J4KAZHNOECUBUPDY0HDCXS8DAR	1	7732	10	0	1	0	1	0	0	1	0
3	1	ring	A13HZKB2NGZP6B:3L70J4KAZHNOECUBUPDY0HDCXS8DAR	1	8101	10	0	1	0	1	0	0	1	0
3	1	ring	A13HZKB2NGZP6B:3L70J4KAZHNOECUBUPDY0HDCXS8DAR	1	8331	10	0	1	0	1	0	0	1	0
3	1	ring	A13HZKB2NGZP6B:3L70J4KAZHNOECUBUPDY0HDCXS8DAR	1	9829	10	0	1	0	1	0	0	1	0
3	1	ring	A13HZKB2NGZP6B:3L70J4KAZHNOECUBUPDY0HDCXS8DAR	1	9985	10	0	1	0	1	0	0	1	0
3	1	ring	A13HZKB2NGZP6B:3L70J4KAZHNOECUBUPDY0HDCXS8DAR	1	10023	10	0	1	0	1	0	0	1	0
3	1	ring	A13HZKB2NGZP6B:3L70J4KAZHNOECUBUPDY0HDCXS8DAR	1	11113	10	0	1	0	1	0	0	1	0
3	1	ring	A13HZKB2NGZP6B:3L70J4KAZHNOECUBUPDY0HDCXS8DAR	1	11188	10	0	1	0	1	0	0	1	0
3	1	ring	A13HZKB2NGZP6B:3L70J4KAZHNOECUBUPDY0HDCXS8DAR	1	11365	10	0	1	0	1	0	0	1	0
3	1	ring	A13HZKB2NGZP6B:3L70J4KAZHNOECUBUPDY0HDCXS8DAR	1	11381	10	0	1	0	1	0	0	1	0
3	1	ring	A13HZKB2NGZP6B:3L70J4KAZHNOECUBUPDY0HDCXS8DAR	1	12129	10	0	1	0	1	0	0	1	0
3	1	ring	A13HZKB2NGZP6B:3L70J4KAZHNOECUBUPDY0HDCXS8DAR	1	12361	10	0	1	0	1	0	0	1	0
3	1	ring	A13HZKB2NGZP6B:3L70J4KAZHNOECUBUPDY0HDCXS8DAR	1	12580	10	0	1	0	1	0	0	1	0
3	1	ring	A13HZKB2NGZP6B:3L70J4KAZHNOECUBUPDY0HDCXS8DAR	1	12725	10	0	1	0	1	0	0	1	0
3	1	ring	A13HZKB2NGZP6B:3L70J4KAZHNOECUBUPDY0HDCXS8DAR	1	14268	10	0	1	0	1	0	0	1	0
3	1	ring	A13HZKB2NGZP6B:3L70J4KAZHNOECUBUPDY0HDCXS8DAR	1	17393	10	0	1	0	1	0	0	1	0
3	1	ring	A13HZKB2NGZP6B:3L70J4KAZHNOECUBUPDY0HDCXS8DAR	1	17581	10	0	1	0	1	0	0	1	0
3	1	ring	A13HZKB2NGZP6B:3L70J4KAZHNOECUBUPDY0HDCXS8DAR	1	17663	10	0	1	0	1	0	0	1	0
3	1	ring	A13HZKB2NGZP6B:3L70J4KAZHNOECUBUPDY0HDCXS8DAR	1	20580	10	0	1	0	1	0	0	1	0
3	1	ring	A13HZKB2NGZP6B:3L70J4KAZHNOECUBUPDY0HDCXS8DAR	1	20784	10	0	1	0	1	0	0	1	0
3	1	ring	A13HZKB2NGZP6B:3L70J4KAZHNOECUBUPDY0HDCXS8DAR	1	21268	10	0	1	0	1	0	0	1	0
3	1	ring	A13HZKB2NGZP6B:3L70J4KAZHNOECUBUPDY0HDCXS8DAR	1	21268	10	0	1	0	1	0	0	1	0
3	1	ring	A13HZKB2NGZP6B:3L70J4KAZHNOECUBUPDY0HDCXS8DAR	1	21464	10	0	1	0	1	0	0	1	0
3	1	ring	A13HZKB2NGZP6B:3L70J4KAZHNOECUBUPDY0HDCXS8DAR	1	21479	10	0	1	0	1	0	0	1	0
3	1	ring	A13HZKB2NGZP6B:3L70J4KAZHNOECUBUPDY0HDCXS8DAR	1	22971	10	0	1	0	1	0	0	1	0
3	1	ring	A13HZKB2NGZP6B:3L70J4KAZHNOECUBUPDY0HDCXS8DAR	1	23148	10	0	1	0	1	0	0	1	0
3	1	ring	A13HZKB2NGZP6B:3L70J4KAZHNOECUBUPDY0HDCXS8DAR	1	23183	10	0	1	0	1	0	0	1	0
3	1	ring	A13HZKB2NGZP6B:3L70J4KAZHNOECUBUPDY0HDCXS8DAR	1	25956	10	0	1	0	1	0	0	1	0
3	1	ring	A13HZKB2NGZP6B:3L70J4KAZHNOECUBUPDY0HDCXS8DAR	1	26101	10	0	1	0	1	0	0	1	0
3	1	ring	A13HZKB2NGZP6B:3L70J4KAZHNOECUBUPDY0HDCXS8DAR	1	26140	10	0	1	0	1	0	0	1	0
3	1	ring	A13HZKB2NGZP6B:3L70J4KAZHNOECUBUPDY0HDCXS8DAR	1	27391	10	0	1	0	1	0	0	1	0
3	1	ring	A13HZKB2NGZP6B:3L70J4KAZHNOECUBUPDY0HDCXS8DAR	1	27408	10	0	1	0	1	0	0	1	0
3	1	ring	A13HZKB2NGZP6B:3L70J4KAZHNOECUBUPDY0HDCXS8DAR	1	27597	10	0	1	0	1	0	0	1	0
3	1	ring	A13HZKB2NGZP6B:3L70J4KAZHNOECUBUPDY0HDCXS8DAR	1	27597	10	0	1	0	1	0	0	1	0
3	1	ring	A13HZKB2NGZP6B:3L70J4KAZHNOECUBUPDY0HDCXS8DAR	1	28376	10	0	1	0	1	0	0	1	0
3	1	ring	A13HZKB2NGZP6B:3L70J4KAZHNOECUBUPDY0HDCXS8DAR	1	28417	10	0	1	0	1	0	0	1	0
3	1	ring	A13HZKB2NGZP6B:3L70J4KAZHNOECUBUPDY0HDCXS8DAR	1	28535	10	0	1	0	1	0	0	1	0
3	1	ring	A13HZKB2NGZP6B:3L70J4KAZHNOECUBUPDY0HDCXS8DAR	1	28580	10	0	1	0	1	0	0	1	0
3	1	ring	A13HZKB2NGZP6B:3L70J4KAZHNOECUBUPDY0HDCXS8DAR	1	29267	10	0	1	0	1	0	0	1	0
3	1	ring	A13HZKB2NGZP6B:3L70J4KAZHNOECUBUPDY0HDCXS8DAR	1	29975	10	0	1	0	1	0	0	1	0
3	1	ring	A13HZKB2NGZP6B:3L70J4KAZHNOECUBUPDY0HDCXS8DAR	1	30579	10	0	1	0	1	0	0	1	0
3	1	ring	A13HZKB2NGZP6B:3L70J4KAZHNOECUBUPDY0HDCXS8DAR	1	30794	10	0	1	0	1	0	0	1	0
3	1	ring	A13HZKB2NGZP6B:3L70J4KAZHNOECUBUPDY0HDCXS8DAR	1	30828	10	0	1	0	1	0	0	1	0
3	1	ring	A13HZKB2NGZP6B:3L70J4KAZHNOECUBUPDY0HDCXS8DAR	1	31453	10	0	1	0	1	0	0	1	0
3	1	ring	A13HZKB2NGZP6B:3L70J4KAZHNOECUBUPDY0HDCXS8DAR	1	31631	10	0	1	0	1	0	0	1	0
3	1	ring	A13HZKB2NGZP6B:3L70J4KAZHNOECUBUPDY0HDCXS8DAR	1	31672	10	0	1	0	1	0	0	1	0
3	1	ring	A13HZKB2NGZP6B:3L70J4KAZHNOECUBUPDY0HDCXS8DAR	1	33091	10	0	1	0	1	0	0	1	0
3	1	ring	A13HZKB2NGZP6B:3L70J4KAZHNOECUBUPDY0HDCXS8DAR	1	33579	10	0	1	0	1	0	0	1	0
3	1	ring	A13HZKB2NGZP6B:3L70J4KAZHNOECUBUPDY0HDCXS8DAR	1	33846	10	0	1	0	1	0	0	1	0
3	1	ring	A13HZKB2NGZP6B:3L70J4KAZHNOECUBUPDY0HDCXS8DAR	1	34328	10	0	1	0	1	0	0	1	0
3	1	ring	A13HZKB2NGZP6B:3L70J4KAZHNOECUBUPDY0HDCXS8DAR	1	34575	10	0	1	0	1	0	0	1	0
3	1	ring	A13HZKB2NGZP6B:3L70J4KAZHNOECUBUPDY0HDCXS8DAR	1	35205	10	0	1	0	1	0	0	1	0
3	1	ring	A13HZKB2NGZP6B:3L70J4KAZHNOECUBUPDY0HDCXS8DAR	1	35616	10	0	1	0	1	0	0	1	0
3	1	ring	A13HZKB2NGZP6B:3L70J4KAZHNOECUBUPDY0HDCXS8DAR	1	35843	10	0	1	0	1	0	0	1	0
3	1	ring	A13HZKB2NGZP6B:3L70J4KAZHNOECUBUPDY0HDCXS8DAR	1	36154	10	0	1	0	1	0	0	1	0
3	1	ring	A13HZKB2NGZP6B:3L70J4KAZHNOECUBUPDY0HDCXS8DAR	1	36377	10	0	1	0	1	0	0	1	0
3	1	ring	A13HZKB2NGZP6B:3L70J4KAZHNOECUBUPDY0HDCXS8DAR	1	36845	10	0	1	0	1	0	0	1	0
3	1	ring	A13HZKB2NGZP6B:3L70J4KAZHNOECUBUPDY0HDCXS8DAR	1	37813	10	0	1	0	1	0	0	1	0
3	1	ring	A13HZKB2NGZP6B:3L70J4KAZHNOECUBUPDY0HDCXS8DAR	1	38752	10	0	1	0	1	0	0	1	0
3	1	ring	A13HZKB2NGZP6B:3L70J4KAZHNOECUBUPDY0HDCXS8DAR	1	38794	10	0	1	0	1	0	0	1	0
3	1	ring	A13HZKB2NGZP6B:3L70J4KAZHNOECUBUPDY0HDCXS8DAR	1	38979	10	0	1	0	1	0	0	1	0
3	1	ring	A13HZKB2NGZP6B:3L70J4KAZHNOECUBUPDY0HDCXS8DAR	1	39040	10	0	1	0	1	0	0	1	0
3	1	ring	A13HZKB2NGZP6B:3L70J4KAZHNOECUBUPDY0HDCXS8DAR	1	42946	10	0	1	0	1	0	0	1	0
3	1	ring	A13HZKB2NGZP6B:3L70J4KAZHNOECUBUPDY0HDCXS8DAR	1	43955	10	0	1	0	1	0	0	1	0
3	1	ring	A13HZKB2NGZP6B:3L70J4KAZHNOECUBUPDY0HDCXS8DAR	1	44767	10	0	1	0	1	0	0	1	0
3	1	ring	A13HZKB2NGZP6B:3L70J4KAZHNOECUBUPDY0HDCXS8DAR	1	45042	10	0	1	0	1	0	0	1	0
3	1	ring	A13HZKB2NGZP6B:3L70J4KAZHNOECUBUPDY0HDCXS8DAR	1	45798	10	0	1	0	1	0	0	1	0
3	1	ring	A13HZKB2NGZP6B:3L70J4KAZHNOECUBUPDY0HDCXS8DAR	1	45837	10	0	1	0	1	0	0	1	0
3	1	ring	A13HZKB2NGZP6B:3L70J4KAZHNOECUBUPDY0HDCXS8DAR	1	46028	10	0	1	0	1	0	0	1	0
3	1	ring	A13HZKB2NGZP6B:3L70J4KAZHNOECUBUPDY0HDCXS8DAR	1	46045	10	0	1	0	1	0	0	1	0
3	1	ring	A13HZKB2NGZP6B:3L70J4KAZHNOECUBUPDY0HDCXS8DAR	1	47065	10	0	1	0	1	0	0	1	0
3	1	ring	A13HZKB2NGZP6B:3L70J4KAZHNOECUBUPDY0HDCXS8DAR	1	47098	10	0	1	0	1	0	0	1	0
3	1	ring	A13HZKB2NGZP6B:3L70J4KAZHNOECUBUPDY0HDCXS8DAR	1	47283	10	0	1	0	1	0	0	1	0
3	1	ring	A13HZKB2NGZP6B:3L70J4KAZHNOECUBUPDY0HDCXS8DAR	1	47322	10	0	1	0	1	0	0	1	0
3	1	ring	A13HZKB2NGZP6B:3L70J4KAZHNOECUBUPDY0HDCXS8DAR	1	49332	10	0	1	0	1	0	0	1	0
3	1	ring	A13HZKB2NGZP6B:3L70J4KAZHNOECUBUPDY0HDCXS8DAR	1	49513	10	0	1	0	1	0	0	1	0
3	1	ring	A13HZKB2NGZP6B:3L70J4KAZHNOECUBUPDY0HDCXS8DAR	1	49555	10	0	1	0	1	0	0	1	0
3	1	ring	A13HZKB2NGZP6B:3L70J4KAZHNOECUBUPDY0HDCXS8DAR	1	50330	10	0	1	0	1	0	0	1	0
3	1	ring	A13HZKB2NGZP6B:3L70J4KAZHNOECUBUPDY0HDCXS8DAR	1	50346	10	0	1	0	1	0	0	1	0
3	1	ring	A13HZKB2NGZP6B:3L70J4KAZHNOECUBUPDY0HDCXS8DAR	1	50529	10	0	1	0	1	0	0	1	0
3	1	ring	A13HZKB2NGZP6B:3L70J4KAZHNOECUBUPDY0HDCXS8DAR	1	50571	10	0	1	0	1	0	0	1	0
3	1	ring	A13HZKB2NGZP6B:3L70J4KAZHNOECUBUPDY0HDCXS8DAR	1	51439	10	0	1	0	1	0	0	1	0
3	1	ring	A13HZKB2NGZP6B:3L70J4KAZHNOECUBUPDY0HDCXS8DAR	1	51675	10	0	1	0	1	0	0	1	0
3	1	ring	A13HZKB2NGZP6B:3L70J4KAZHNOECUBUPDY0HDCXS8DAR	1	51784	10	0	1	0	1	0	0	1	0
3	1	ring	A13HZKB2NGZP6B:3L70J4KAZHNOECUBUPDY0HDCXS8DAR	1	52605	10	0	1	0	1	0	0	0	0
3	1	ring	A13HZKB2NGZP6B:3L70J4KAZHNOECUBUPDY0HDCXS8DAR	2	2247	11	1	1	0	0	1	0	1	15
3	1	ring	A13HZKB2NGZP6B:3L70J4KAZHNOECUBUPDY0HDCXS8DAR	2	3272	11	0	1	0	0	1	0	0	0
3	1	ring	A13HZKB2NGZP6B:3L70J4KAZHNOECUBUPDY0HDCXS8DAR	3	1627	12	1	1	1	0	0	0	1	15
3	1	ring	A13HZKB2NGZP6B:3L70J4KAZHNOECUBUPDY0HDCXS8DAR	3	1771	12	0	1	1	0	0	0	1	0
3	1	ring	A13HZKB2NGZP6B:3L70J4KAZHNOECUBUPDY0HDCXS8DAR	3	1810	12	0	1	1	0	0	0	1	0
3	1	ring	A13HZKB2NGZP6B:3L70J4KAZHNOECUBUPDY0HDCXS8DAR	3	3232	12	0	1	1	0	0	0	1	0
3	1	ring	A13HZKB2NGZP6B:3L70J4KAZHNOECUBUPDY0HDCXS8DAR	3	4065	12	0	1	1	0	0	0	1	0
3	1	ring	A13HZKB2NGZP6B:3L70J4KAZHNOECUBUPDY0HDCXS8DAR	3	4467	12	0	1	1	0	0	0	1	0
3	1	ring	A13HZKB2NGZP6B:3L70J4KAZHNOECUBUPDY0HDCXS8DAR	3	4635	12	0	1	1	0	0	0	1	0
3	1	ring	A13HZKB2NGZP6B:3L70J4KAZHNOECUBUPDY0HDCXS8DAR	3	5343	12	0	1	1	0	0	0	1	0
3	1	ring	A13HZKB2NGZP6B:3L70J4KAZHNOECUBUPDY0HDCXS8DAR	3	5520	12	0	1	1	0	0	0	1	0
3	1	ring	A13HZKB2NGZP6B:3L70J4KAZHNOECUBUPDY0HDCXS8DAR	3	5825	12	0	1	1	0	0	0	1	0
3	1	ring	A13HZKB2NGZP6B:3L70J4KAZHNOECUBUPDY0HDCXS8DAR	3	6081	12	0	1	1	0	0	0	1	0
3	1	ring	A13HZKB2NGZP6B:3L70J4KAZHNOECUBUPDY0HDCXS8DAR	3	6191	12	0	1	1	0	0	0	1	0
3	1	ring	A13HZKB2NGZP6B:3L70J4KAZHNOECUBUPDY0HDCXS8DAR	3	6389	12	0	1	1	0	0	0	1	0
3	1	ring	A13HZKB2NGZP6B:3L70J4KAZHNOECUBUPDY0HDCXS8DAR	3	6603	12	0	1	1	0	0	0	1	0
3	1	ring	A13HZKB2NGZP6B:3L70J4KAZHNOECUBUPDY0HDCXS8DAR	3	7144	12	0	1	1	0	0	0	0	0
3	1	ring	A13HZKB2NGZP6B:3L70J4KAZHNOECUBUPDY0HDCXS8DAR	4	3464	13	1	0	1	0	1	0	1	15
3	1	ring	A13HZKB2NGZP6B:3L70J4KAZHNOECUBUPDY0HDCXS8DAR	4	3479	13	0	0	1	0	1	0	1	0
3	1	ring	A13HZKB2NGZP6B:3L70J4KAZHNOECUBUPDY0HDCXS8DAR	4	3707	13	0	0	1	0	1	0	1	0
3	1	ring	A13HZKB2NGZP6B:3L70J4KAZHNOECUBUPDY0HDCXS8DAR	4	3812	13	0	0	1	0	1	0	1	0
3	1	ring	A13HZKB2NGZP6B:3L70J4KAZHNOECUBUPDY0HDCXS8DAR	4	4821	13	0	0	1	0	1	0	1	0
3	1	ring	A13HZKB2NGZP6B:3L70J4KAZHNOECUBUPDY0HDCXS8DAR	4	4874	13	0	0	1	0	1	0	1	0
3	1	ring	A13HZKB2NGZP6B:3L70J4KAZHNOECUBUPDY0HDCXS8DAR	4	5026	13	0	0	1	0	1	0	1	0
3	1	ring	A13HZKB2NGZP6B:3L70J4KAZHNOECUBUPDY0HDCXS8DAR	4	5041	13	0	0	1	0	1	0	1	0
3	1	ring	A13HZKB2NGZP6B:3L70J4KAZHNOECUBUPDY0HDCXS8DAR	4	6276	13	0	0	1	0	1	0	1	0
3	1	ring	A13HZKB2NGZP6B:3L70J4KAZHNOECUBUPDY0HDCXS8DAR	4	6506	13	0	0	1	0	1	0	1	0
3	1	ring	A13HZKB2NGZP6B:3L70J4KAZHNOECUBUPDY0HDCXS8DAR	4	6692	13	0	0	1	0	1	0	1	0
3	1	ring	A13HZKB2NGZP6B:3L70J4KAZHNOECUBUPDY0HDCXS8DAR	4	6734	13	0	0	1	0	1	0	1	0
3	1	ring	A13HZKB2NGZP6B:3L70J4KAZHNOECUBUPDY0HDCXS8DAR	4	8108	13	0	0	1	0	1	0	1	0
3	1	ring	A13HZKB2NGZP6B:3L70J4KAZHNOECUBUPDY0HDCXS8DAR	4	8148	13	0	0	1	0	1	0	1	0
3	1	ring	A13HZKB2NGZP6B:3L70J4KAZHNOECUBUPDY0HDCXS8DAR	4	8309	13	0	0	1	0	1	0	1	0
3	1	ring	A13HZKB2NGZP6B:3L70J4KAZHNOECUBUPDY0HDCXS8DAR	4	8362	13	0	0	1	0	1	0	1	0
3	1	ring	A13HZKB2NGZP6B:3L70J4KAZHNOECUBUPDY0HDCXS8DAR	4	9010	13	0	0	1	0	1	0	0	0
3	1	ring	A13HZKB2NGZP6B:3L70J4KAZHNOECUBUPDY0HDCXS8DAR	5	1342	14	1	1	0	0	0	0	1	15
3	1	ring	A13HZKB2NGZP6B:3L70J4KAZHNOECUBUPDY0HDCXS8DAR	5	1575	14	0	1	0	0	0	0	1	0
3	1	ring	A13HZKB2NGZP6B:3L70J4KAZHNOECUBUPDY0HDCXS8DAR	5	2686	14	0	1	0	0	0	0	1	0
3	1	ring	A13HZKB2NGZP6B:3L70J4KAZHNOECUBUPDY0HDCXS8DAR	5	2924	14	0	1	0	0	0	0	1	0
3	1	ring	A13HZKB2NGZP6B:3L70J4KAZHNOECUBUPDY0HDCXS8DAR	5	3295	14	0	1	0	0	0	0	1	0
3	1	ring	A13HZKB2NGZP6B:3L70J4KAZHNOECUBUPDY0HDCXS8DAR	5	3494	14	0	1	0	0	0	0	1	0
3	1	ring	A13HZKB2NGZP6B:3L70J4KAZHNOECUBUPDY0HDCXS8DAR	5	3711	14	0	1	0	0	0	0	1	0
3	1	ring	A13HZKB2NGZP6B:3L70J4KAZHNOECUBUPDY0HDCXS8DAR	5	3879	14	0	1	0	0	0	0	1	0
3	1	ring	A13HZKB2NGZP6B:3L70J4KAZHNOECUBUPDY0HDCXS8DAR	5	4217	14	0	1	0	0	0	0	0	0
3	1	ring	A13HZKB2NGZP6B:3L70J4KAZHNOECUBUPDY0HDCXS8DAR	6	3703	13	1	0	1	0	1	0	0	2
3	1	ring	A13HZKB2NGZP6B:3L70J4KAZHNOECUBUPDY0HDCXS8DAR	7	2920	12	1	1	1	0	0	0	1	4
3	1	ring	A13HZKB2NGZP6B:3L70J4KAZHNOECUBUPDY0HDCXS8DAR	7	3108	12	0	1	1	0	0	0	1	0
3	1	ring	A13HZKB2NGZP6B:3L70J4KAZHNOECUBUPDY0HDCXS8DAR	7	3169	12	0	1	1	0	0	0	1	0
3	1	ring	A13HZKB2NGZP6B:3L70J4KAZHNOECUBUPDY0HDCXS8DAR	7	3890	12	0	1	1	0	0	0	0	0
3	1	ring	A13HZKB2NGZP6B:3L70J4KAZHNOECUBUPDY0HDCXS8DAR	8	2534	13	1	0	1	0	1	0	0	2
3	1	ring	A13HZKB2NGZP6B:3L70J4KAZHNOECUBUPDY0HDCXS8DAR	9	1013	15	1	1	0	0	0	1	1	15
3	1	ring	A13HZKB2NGZP6B:3L70J4KAZHNOECUBUPDY0HDCXS8DAR	9	1046	15	0	1	0	0	0	1	1	0
3	1	ring	A13HZKB2NGZP6B:3L70J4KAZHNOECUBUPDY0HDCXS8DAR	9	1157	15	0	1	0	0	0	1	1	0
3	1	ring	A13HZKB2NGZP6B:3L70J4KAZHNOECUBUPDY0HDCXS8DAR	9	1172	15	0	1	0	0	0	1	1	0
3	1	ring	A13HZKB2NGZP6B:3L70J4KAZHNOECUBUPDY0HDCXS8DAR	9	3027	15	0	1	0	0	0	1	0	0
3	1	ring	A13HZKB2NGZP6B:3L70J4KAZHNOECUBUPDY0HDCXS8DAR	10	1173	2	1	0	0	0	1	1	0	15
3	1	ring	A13HZKB2NGZP6B:3L70J4KAZHNOECUBUPDY0HDCXS8DAR	11	1203	1	1	0	1	0	0	0	1	15
3	1	ring	A13HZKB2NGZP6B:3L70J4KAZHNOECUBUPDY0HDCXS8DAR	11	1417	1	0	0	1	0	0	0	1	0
3	1	ring	A13HZKB2NGZP6B:3L70J4KAZHNOECUBUPDY0HDCXS8DAR	11	2003	1	0	0	1	0	0	0	0	0
3	1	ring	A13HZKB2NGZP6B:3L70J4KAZHNOECUBUPDY0HDCXS8DAR	12	874	14	1	1	0	0	0	0	0	7
3	1	ring	A13HZKB2NGZP6B:3L70J4KAZHNOECUBUPDY0HDCXS8DAR	13	1032	13	1	0	1	0	1	0	0	5
3	1	ring	A13HZKB2NGZP6B:3L70J4KAZHNOECUBUPDY0HDCXS8DAR	14	2171	11	1	1	0	0	1	0	1	12
3	1	ring	A13HZKB2NGZP6B:3L70J4KAZHNOECUBUPDY0HDCXS8DAR	14	2217	11	0	1	0	0	1	0	1	0
3	1	ring	A13HZKB2NGZP6B:3L70J4KAZHNOECUBUPDY0HDCXS8DAR	14	2361	11	0	1	0	0	1	0	1	0
3	1	ring	A13HZKB2NGZP6B:3L70J4KAZHNOECUBUPDY0HDCXS8DAR	14	2418	11	0	1	0	0	1	0	1	0
3	1	ring	A13HZKB2NGZP6B:3L70J4KAZHNOECUBUPDY0HDCXS8DAR	14	4982	11	0	1	0	0	1	0	1	0
3	1	ring	A13HZKB2NGZP6B:3L70J4KAZHNOECUBUPDY0HDCXS8DAR	14	5034	11	0	1	0	0	1	0	1	0
3	1	ring	A13HZKB2NGZP6B:3L70J4KAZHNOECUBUPDY0HDCXS8DAR	14	5179	11	0	1	0	0	1	0	1	0
3	1	ring	A13HZKB2NGZP6B:3L70J4KAZHNOECUBUPDY0HDCXS8DAR	14	5179	11	0	1	0	0	1	0	1	0
3	1	ring	A13HZKB2NGZP6B:3L70J4KAZHNOECUBUPDY0HDCXS8DAR	14	6060	11	0	1	0	0	1	0	1	0
3	1	ring	A13HZKB2NGZP6B:3L70J4KAZHNOECUBUPDY0HDCXS8DAR	14	6194	11	0	1	0	0	1	0	1	0
3	1	ring	A13HZKB2NGZP6B:3L70J4KAZHNOECUBUPDY0HDCXS8DAR	14	6344	11	0	1	0	0	1	0	1	0
3	1	ring	A13HZKB2NGZP6B:3L70J4KAZHNOECUBUPDY0HDCXS8DAR	14	6384	11	0	1	0	0	1	0	1	0
3	1	ring	A13HZKB2NGZP6B:3L70J4KAZHNOECUBUPDY0HDCXS8DAR	14	9379	11	0	1	0	0	1	0	0	0
3	1	ring	A13HZKB2NGZP6B:3L70J4KAZHNOECUBUPDY0HDCXS8DAR	15	1182	9	1	0	0	1	0	0	0	15
3	1	ring	A13HZKB2NGZP6B:3L70J4KAZHNOECUBUPDY0HDCXS8DAR	16	968	7	1	0	0	0	1	0	0	15
3	1	ring	A13HZKB2NGZP6B:3L70J4KAZHNOECUBUPDY0HDCXS8DAR	17	813	8	1	0	0	1	0	1	0	15
3	1	ring	A13HZKB2NGZP6B:3L70J4KAZHNOECUBUPDY0HDCXS8DAR	18	1077	6	1	0	1	1	0	0	1	15
3	1	ring	A13HZKB2NGZP6B:3L70J4KAZHNOECUBUPDY0HDCXS8DAR	18	1235	6	0	0	1	1	0	0	1	0
3	1	ring	A13HZKB2NGZP6B:3L70J4KAZHNOECUBUPDY0HDCXS8DAR	18	1252	6	0	0	1	1	0	0	1	0
3	1	ring	A13HZKB2NGZP6B:3L70J4KAZHNOECUBUPDY0HDCXS8DAR	18	3108	6	0	0	1	1	0	0	0	0
3	1	ring	A13HZKB2NGZP6B:3L70J4KAZHNOECUBUPDY0HDCXS8DAR	19	1174	7	1	0	0	0	1	0	0	3
3	1	ring	A13HZKB2NGZP6B:3L70J4KAZHNOECUBUPDY0HDCXS8DAR	20	797	8	1	0	0	1	0	1	0	3
3	1	ring	A13HZKB2NGZP6B:3L70J4KAZHNOECUBUPDY0HDCXS8DAR	21	2765	10	1	1	0	1	0	0	0	20
3	1	ring	A13HZKB2NGZP6B:3L70J4KAZHNOECUBUPDY0HDCXS8DAR	22	780	9	1	0	0	1	0	0	0	7
3	1	ring	A13HZKB2NGZP6B:3L70J4KAZHNOECUBUPDY0HDCXS8DAR	23	800	8	1	0	0	1	0	1	0	3
3	1	ring	A13HZKB2NGZP6B:3L70J4KAZHNOECUBUPDY0HDCXS8DAR	24	1372	6	1	0	1	1	0	0	0	6
3	1	ring	A13HZKB2NGZP6B:3L70J4KAZHNOECUBUPDY0HDCXS8DAR	25	936	7	1	0	0	0	1	0	0	6
3	1	ring	A13HZKB2NGZP6B:3L70J4KAZHNOECUBUPDY0HDCXS8DAR	26	657	6	1	0	1	1	0	0	0	2
3	1	ring	A13HZKB2NGZP6B:3L70J4KAZHNOECUBUPDY0HDCXS8DAR	27	865	4	1	0	0	1	1	0	0	15
3	1	ring	A13HZKB2NGZP6B:3L70J4KAZHNOECUBUPDY0HDCXS8DAR	28	744	6	1	0	1	1	0	0	0	2
3	1	ring	A13HZKB2NGZP6B:3L70J4KAZHNOECUBUPDY0HDCXS8DAR	29	844	7	1	0	0	0	1	0	0	4
3	1	ring	A13HZKB2NGZP6B:3L70J4KAZHNOECUBUPDY0HDCXS8DAR	30	610	9	1	0	0	1	0	0	0	8
3	1	ring	A13HZKB2NGZP6B:3L70J4KAZHNOECUBUPDY0HDCXS8DAR	31	711	8	1	0	0	1	0	1	0	8
3	1	ring	A13HZKB2NGZP6B:3L70J4KAZHNOECUBUPDY0HDCXS8DAR	32	3227	10	1	1	0	1	0	0	0	11
3	1	ring	A13HZKB2NGZP6B:3L70J4KAZHNOECUBUPDY0HDCXS8DAR	33	785	9	1	0	0	1	0	0	0	3
3	1	ring	A13HZKB2NGZP6B:3L70J4KAZHNOECUBUPDY0HDCXS8DAR	34	903	11	1	1	0	0	1	0	1	20
3	1	ring	A13HZKB2NGZP6B:3L70J4KAZHNOECUBUPDY0HDCXS8DAR	34	949	11	0	1	0	0	1	0	1	0
3	1	ring	A13HZKB2NGZP6B:3L70J4KAZHNOECUBUPDY0HDCXS8DAR	34	1094	11	0	1	0	0	1	0	1	0
3	1	ring	A13HZKB2NGZP6B:3L70J4KAZHNOECUBUPDY0HDCXS8DAR	34	1094	11	0	1	0	0	1	0	1	0
3	1	ring	A13HZKB2NGZP6B:3L70J4KAZHNOECUBUPDY0HDCXS8DAR	34	2583	11	0	1	0	0	1	0	0	0
3	1	ring	A13HZKB2NGZP6B:3L70J4KAZHNOECUBUPDY0HDCXS8DAR	35	1161	12	1	1	1	0	0	0	1	28
3	1	ring	A13HZKB2NGZP6B:3L70J4KAZHNOECUBUPDY0HDCXS8DAR	35	1176	12	0	1	1	0	0	0	1	0
3	1	ring	A13HZKB2NGZP6B:3L70J4KAZHNOECUBUPDY0HDCXS8DAR	35	1357	12	0	1	1	0	0	0	1	0
3	1	ring	A13HZKB2NGZP6B:3L70J4KAZHNOECUBUPDY0HDCXS8DAR	35	1359	12	0	1	1	0	0	0	1	0
3	1	ring	A13HZKB2NGZP6B:3L70J4KAZHNOECUBUPDY0HDCXS8DAR	35	3426	12	0	1	1	0	0	0	0	0
3	1	ring	A13HZKB2NGZP6B:3L70J4KAZHNOECUBUPDY0HDCXS8DAR	36	2283	13	1	0	1	0	1	0	0	23
3	1	ring	A13HZKB2NGZP6B:3L70J4KAZHNOECUBUPDY0HDCXS8DAR	37	1173	12	1	1	1	0	0	0	0	2
3	1	ring	A13HZKB2NGZP6B:3L70J4KAZHNOECUBUPDY0HDCXS8DAR	38	1718	11	1	1	0	0	1	0	0	4
3	1	ring	A13HZKB2NGZP6B:3L70J4KAZHNOECUBUPDY0HDCXS8DAR	39	2655	13	1	0	1	0	1	0	0	3
3	1	ring	A13HZKB2NGZP6B:3L70J4KAZHNOECUBUPDY0HDCXS8DAR	40	1378	11	1	1	0	0	1	0	0	2
3	1	ring	A13HZKB2NGZP6B:3L70J4KAZHNOECUBUPDY0HDCXS8DAR	41	1075	12	1	1	1	0	0	0	1	4
3	1	ring	A13HZKB2NGZP6B:3L70J4KAZHNOECUBUPDY0HDCXS8DAR	41	1091	12	0	1	1	0	0	0	1	0
3	1	ring	A13HZKB2NGZP6B:3L70J4KAZHNOECUBUPDY0HDCXS8DAR	41	1242	12	0	1	1	0	0	0	1	0
3	1	ring	A13HZKB2NGZP6B:3L70J4KAZHNOECUBUPDY0HDCXS8DAR	41	1242	12	0	1	1	0	0	0	1	0
3	1	ring	A13HZKB2NGZP6B:3L70J4KAZHNOECUBUPDY0HDCXS8DAR	41	1966	12	0	1	1	0	0	0	0	0
3	1	ring	A13HZKB2NGZP6B:3L70J4KAZHNOECUBUPDY0HDCXS8DAR	42	1125	13	1	0	1	0	1	0	0	3
3	1	ring	A13HZKB2NGZP6B:3L70J4KAZHNOECUBUPDY0HDCXS8DAR	43	954	14	1	1	0	0	0	0	0	31
3	1	ring	A13HZKB2NGZP6B:3L70J4KAZHNOECUBUPDY0HDCXS8DAR	44	710	1	1	0	1	0	0	0	0	33
3	1	ring	A13HZKB2NGZP6B:3L70J4KAZHNOECUBUPDY0HDCXS8DAR	45	685	3	1	0	1	0	0	1	0	15
3	1	ring	A13HZKB2NGZP6B:3L70J4KAZHNOECUBUPDY0HDCXS8DAR	46	604	1	1	0	1	0	0	0	0	2
3	1	ring	A13HZKB2NGZP6B:3L70J4KAZHNOECUBUPDY0HDCXS8DAR	47	755	14	1	1	0	0	0	0	0	4
3	1	ring	A13HZKB2NGZP6B:3L70J4KAZHNOECUBUPDY0HDCXS8DAR	48	1233	13	1	0	1	0	1	0	0	6
3	1	ring	A13HZKB2NGZP6B:3L70J4KAZHNOECUBUPDY0HDCXS8DAR	49	722	15	1	1	0	0	0	1	1	40
3	1	ring	A13HZKB2NGZP6B:3L70J4KAZHNOECUBUPDY0HDCXS8DAR	49	756	15	0	1	0	0	0	1	1	0
3	1	ring	A13HZKB2NGZP6B:3L70J4KAZHNOECUBUPDY0HDCXS8DAR	49	878	15	0	1	0	0	0	1	1	0
3	1	ring	A13HZKB2NGZP6B:3L70J4KAZHNOECUBUPDY0HDCXS8DAR	49	919	15	0	1	0	0	0	1	1	0
3	1	ring	A13HZKB2NGZP6B:3L70J4KAZHNOECUBUPDY0HDCXS8DAR	49	1833	15	0	1	0	0	0	1	0	0
3	1	ring	A13HZKB2NGZP6B:3L70J4KAZHNOECUBUPDY0HDCXS8DAR	50	1007	14	1	1	0	0	0	0	0	3
3	1	ring	A13HZKB2NGZP6B:3L70J4KAZHNOECUBUPDY0HDCXS8DAR	51	1077	12	1	1	1	0	0	0	0	10
3	1	ring	A13HZKB2NGZP6B:3L70J4KAZHNOECUBUPDY0HDCXS8DAR	52	1048	13	1	0	1	0	1	0	0	4
3	1	ring	A13HZKB2NGZP6B:3L70J4KAZHNOECUBUPDY0HDCXS8DAR	53	1158	15	1	1	0	0	0	1	0	4
3	1	ring	A13HZKB2NGZP6B:3L70J4KAZHNOECUBUPDY0HDCXS8DAR	54	904	13	1	0	1	0	1	0	0	2
3	1	ring	A13HZKB2NGZP6B:3L70J4KAZHNOECUBUPDY0HDCXS8DAR	55	1188	12	1	1	1	0	0	0	0	4
3	1	ring	A13HZKB2NGZP6B:3L70J4KAZHNOECUBUPDY0HDCXS8DAR	56	1190	10	1	1	0	1	0	0	0	24
3	1	ring	A13HZKB2NGZP6B:3L70J4KAZHNOECUBUPDY0HDCXS8DAR	57	1060	12	1	1	1	0	0	0	0	2
3	1	ring	A13HZKB2NGZP6B:3L70J4KAZHNOECUBUPDY0HDCXS8DAR	58	922	10	1	1	0	1	0	0	0	2
3	1	ring	A13HZKB2NGZP6B:3L70J4KAZHNOECUBUPDY0HDCXS8DAR	59	938	12	1	1	1	0	0	0	1	2
3	1	ring	A13HZKB2NGZP6B:3L70J4KAZHNOECUBUPDY0HDCXS8DAR	59	1361	12	0	1	1	0	0	0	0	0
3	1	ring	A13HZKB2NGZP6B:3L70J4KAZHNOECUBUPDY0HDCXS8DAR	60	983	14	1	1	0	0	0	0	0	10
3	1	ring	A13HZKB2NGZP6B:3L70J4KAZHNOECUBUPDY0HDCXS8DAR	61	687	15	1	1	0	0	0	1	1	8
3	1	ring	A13HZKB2NGZP6B:3L70J4KAZHNOECUBUPDY0HDCXS8DAR	61	740	15	0	1	0	0	0	1	1	0
3	1	ring	A13HZKB2NGZP6B:3L70J4KAZHNOECUBUPDY0HDCXS8DAR	61	863	15	0	1	0	0	0	1	1	0
3	1	ring	A13HZKB2NGZP6B:3L70J4KAZHNOECUBUPDY0HDCXS8DAR	61	879	15	0	1	0	0	0	1	1	0
3	1	ring	A13HZKB2NGZP6B:3L70J4KAZHNOECUBUPDY0HDCXS8DAR	61	1358	15	0	1	0	0	0	1	0	0
3	1	ring	A13HZKB2NGZP6B:3L70J4KAZHNOECUBUPDY0HDCXS8DAR	62	906	14	1	1	0	0	0	0	0	2
3	1	ring	A13HZKB2NGZP6B:3L70J4KAZHNOECUBUPDY0HDCXS8DAR	63	1065	13	1	0	1	0	1	0	0	9
3	1	ring	A13HZKB2NGZP6B:3L70J4KAZHNOECUBUPDY0HDCXS8DAR	64	2031	11	1	1	0	0	1	0	0	24
3	1	ring	A13HZKB2NGZP6B:3L70J4KAZHNOECUBUPDY0HDCXS8DAR	65	1063	13	1	0	1	0	1	0	0	2
3	1	ring	A13HZKB2NGZP6B:3L70J4KAZHNOECUBUPDY0HDCXS8DAR	66	904	14	1	1	0	0	0	0	0	4
3	1	ring	A13HZKB2NGZP6B:3L70J4KAZHNOECUBUPDY0HDCXS8DAR	67	760	1	1	0	1	0	0	0	0	21
3	1	ring	A13HZKB2NGZP6B:3L70J4KAZHNOECUBUPDY0HDCXS8DAR	68	1020	3	1	0	1	0	0	1	0	23
3	1	ring	A13HZKB2NGZP6B:3L70J4KAZHNOECUBUPDY0HDCXS8DAR	69	782	4	1	0	0	1	1	0	0	42
3	1	ring	A13HZKB2NGZP6B:3L70J4KAZHNOECUBUPDY0HDCXS8DAR	70	1202	6	1	0	1	1	0	0	0	42
3	1	ring	A13HZKB2NGZP6B:3L70J4KAZHNOECUBUPDY0HDCXS8DAR	71	859	4	1	0	0	1	1	0	0	2
3	1	ring	A13HZKB2NGZP6B:3L70J4KAZHNOECUBUPDY0HDCXS8DAR	72	612	6	1	0	1	1	0	0	0	2
3	1	ring	A13HZKB2NGZP6B:3L70J4KAZHNOECUBUPDY0HDCXS8DAR	73	718	7	1	0	0	0	1	0	0	44
3	1	ring	A13HZKB2NGZP6B:3L70J4KAZHNOECUBUPDY0HDCXS8DAR	74	617	6	1	0	1	1	0	0	0	2
3	1	ring	A13HZKB2NGZP6B:3L70J4KAZHNOECUBUPDY0HDCXS8DAR	75	616	7	1	0	0	0	1	0	0	2
3	1	ring	A13HZKB2NGZP6B:3L70J4KAZHNOECUBUPDY0HDCXS8DAR	76	635	8	1	0	0	1	0	1	0	45
3	1	ring	A13HZKB2NGZP6B:3L70J4KAZHNOECUBUPDY0HDCXS8DAR	77	819	9	1	0	0	1	0	0	0	44
3	1	ring	A13HZKB2NGZP6B:3L70J4KAZHNOECUBUPDY0HDCXS8DAR	78	957	10	1	1	0	1	0	0	0	20
3	1	ring	A13HZKB2NGZP6B:3L70J4KAZHNOECUBUPDY0HDCXS8DAR	79	1027	11	1	1	0	0	1	0	0	15
3	1	ring	A13HZKB2NGZP6B:3L70J4KAZHNOECUBUPDY0HDCXS8DAR	80	907	10	1	1	0	1	0	0	0	2
3	1	ring	A13HZKB2NGZP6B:3L70J4KAZHNOECUBUPDY0HDCXS8DAR	81	1033	11	1	1	0	0	1	0	0	2
3	1	ring	A13HZKB2NGZP6B:3L70J4KAZHNOECUBUPDY0HDCXS8DAR	82	1013	12	1	1	1	0	0	0	0	23
3	1	ring	A13HZKB2NGZP6B:3L70J4KAZHNOECUBUPDY0HDCXS8DAR	83	843	14	1	1	0	0	0	0	0	17
3	1	ring	A13HZKB2NGZP6B:3L70J4KAZHNOECUBUPDY0HDCXS8DAR	84	689	1	1	0	1	0	0	0	1	17
3	1	ring	A13HZKB2NGZP6B:3L70J4KAZHNOECUBUPDY0HDCXS8DAR	84	863	1	0	0	1	0	0	0	1	0
3	1	ring	A13HZKB2NGZP6B:3L70J4KAZHNOECUBUPDY0HDCXS8DAR	84	971	1	0	0	1	0	0	0	0	0
3	1	ring	A13HZKB2NGZP6B:3L70J4KAZHNOECUBUPDY0HDCXS8DAR	85	1248	14	1	1	0	0	0	0	0	2
3	1	ring	A13HZKB2NGZP6B:3L70J4KAZHNOECUBUPDY0HDCXS8DAR	86	1017	15	1	1	0	0	0	1	0	25
3	1	ring	A13HZKB2NGZP6B:3L70J4KAZHNOECUBUPDY0HDCXS8DAR	87	795	14	1	1	0	0	0	0	0	2
3	1	ring	A13HZKB2NGZP6B:3L70J4KAZHNOECUBUPDY0HDCXS8DAR	88	909	13	1	0	1	0	1	0	0	23
3	1	ring	A13HZKB2NGZP6B:3L70J4KAZHNOECUBUPDY0HDCXS8DAR	89	1027	11	1	1	0	0	1	0	0	8
3	1	ring	A13HZKB2NGZP6B:3L70J4KAZHNOECUBUPDY0HDCXS8DAR	90	923	13	1	0	1	0	1	0	0	2
3	1	ring	A13HZKB2NGZP6B:3L70J4KAZHNOECUBUPDY0HDCXS8DAR	91	936	11	1	1	0	0	1	0	0	2
3	1	ring	A13HZKB2NGZP6B:3L70J4KAZHNOECUBUPDY0HDCXS8DAR	92	1184	12	1	1	1	0	0	0	0	10
3	1	ring	A13HZKB2NGZP6B:3L70J4KAZHNOECUBUPDY0HDCXS8DAR	93	850	14	1	1	0	0	0	0	0	6
3	1	ring	A13HZKB2NGZP6B:3L70J4KAZHNOECUBUPDY0HDCXS8DAR	94	1031	12	1	1	1	0	0	0	0	2
3	1	ring	A13HZKB2NGZP6B:3L70J4KAZHNOECUBUPDY0HDCXS8DAR	95	810	14	1	1	0	0	0	0	0	2
3	1	ring	A13HZKB2NGZP6B:3L70J4KAZHNOECUBUPDY0HDCXS8DAR	96	969	1	1	0	1	0	0	0	0	12
3	1	ring	A13HZKB2NGZP6B:3L70J4KAZHNOECUBUPDY0HDCXS8DAR	97	860	2	1	0	0	0	1	1	0	87
3	1	ring	A13HZKB2NGZP6B:3L70J4KAZHNOECUBUPDY0HDCXS8DAR	98	1137	3	1	0	1	0	0	1	0	30
3	1	ring	A13HZKB2NGZP6B:3L70J4KAZHNOECUBUPDY0HDCXS8DAR	99	1065	1	1	0	1	0	0	0	0	3
3	1	ring	A13HZKB2NGZP6B:3L70J4KAZHNOECUBUPDY0HDCXS8DAR	100	939	15	1	1	0	0	0	1	0	14
3	1	ring	A13HZKB2NGZP6B:3L70J4KAZHNOECUBUPDY0HDCXS8DAR	101	828	14	1	1	0	0	0	0	0	6
3	1	ring	A13HZKB2NGZP6B:3L70J4KAZHNOECUBUPDY0HDCXS8DAR	102	851	15	1	1	0	0	0	1	0	2
3	1	ring	A13HZKB2NGZP6B:3L70J4KAZHNOECUBUPDY0HDCXS8DAR	103	742	1	1	0	1	0	0	0	0	4
3	1	ring	A13HZKB2NGZP6B:3L70J4KAZHNOECUBUPDY0HDCXS8DAR	104	889	14	1	1	0	0	0	0	0	3
3	1	ring	A13HZKB2NGZP6B:3L70J4KAZHNOECUBUPDY0HDCXS8DAR	105	736	1	1	0	1	0	0	0	0	2
3	1	ring	A13HZKB2NGZP6B:3L70J4KAZHNOECUBUPDY0HDCXS8DAR	106	874	14	1	1	0	0	0	0	0	2
3	1	ring	A13HZKB2NGZP6B:3L70J4KAZHNOECUBUPDY0HDCXS8DAR	107	987	15	1	1	0	0	0	1	0	5
3	1	ring	A13HZKB2NGZP6B:3L70J4KAZHNOECUBUPDY0HDCXS8DAR	108	969	2	1	0	0	0	1	1	1	11
3	1	ring	A13HZKB2NGZP6B:3L70J4KAZHNOECUBUPDY0HDCXS8DAR	108	1568	2	0	0	0	0	1	1	0	0
3	1	ring	A13HZKB2NGZP6B:3L70J4KAZHNOECUBUPDY0HDCXS8DAR	109	1229	1	1	0	1	0	0	0	0	4
3	1	ring	A13HZKB2NGZP6B:3L70J4KAZHNOECUBUPDY0HDCXS8DAR	110	965	14	1	1	0	0	0	0	0	4
3	1	ring	A13HZKB2NGZP6B:3L70J4KAZHNOECUBUPDY0HDCXS8DAR	111	753	12	1	1	1	0	0	0	0	17
3	1	ring	A13HZKB2NGZP6B:3L70J4KAZHNOECUBUPDY0HDCXS8DAR	112	560	14	1	1	0	0	0	0	1	2
3	1	ring	A13HZKB2NGZP6B:3L70J4KAZHNOECUBUPDY0HDCXS8DAR	112	734	14	0	1	0	0	0	0	1	0
3	1	ring	A13HZKB2NGZP6B:3L70J4KAZHNOECUBUPDY0HDCXS8DAR	112	1025	14	0	1	0	0	0	0	0	0
3	1	ring	A13HZKB2NGZP6B:3L70J4KAZHNOECUBUPDY0HDCXS8DAR	113	927	15	1	1	0	0	0	1	0	6
3	1	ring	A13HZKB2NGZP6B:3L70J4KAZHNOECUBUPDY0HDCXS8DAR	114	757	13	1	0	1	0	1	0	0	24
3	1	ring	A13HZKB2NGZP6B:3L70J4KAZHNOECUBUPDY0HDCXS8DAR	115	759	14	1	1	0	0	0	0	0	3
3	1	ring	A13HZKB2NGZP6B:3L70J4KAZHNOECUBUPDY0HDCXS8DAR	116	681	13	1	0	1	0	1	0	0	2
3	1	ring	A13HZKB2NGZP6B:3L70J4KAZHNOECUBUPDY0HDCXS8DAR	117	997	12	1	1	1	0	0	0	0	6
3	1	ring	A13HZKB2NGZP6B:3L70J4KAZHNOECUBUPDY0HDCXS8DAR	118	931	13	1	0	1	0	1	0	0	2
3	1	ring	A13HZKB2NGZP6B:3L70J4KAZHNOECUBUPDY0HDCXS8DAR	119	858	12	1	1	1	0	0	0	0	2
3	1	ring	A13HZKB2NGZP6B:3L70J4KAZHNOECUBUPDY0HDCXS8DAR	120	971	11	1	1	0	0	1	0	0	29
3	1	ring	A13HZKB2NGZP6B:3L70J4KAZHNOECUBUPDY0HDCXS8DAR	121	924	12	1	1	1	0	0	0	0	2
3	1	ring	A13HZKB2NGZP6B:3L70J4KAZHNOECUBUPDY0HDCXS8DAR	122	935	13	1	0	1	0	1	0	0	4
3	1	ring	A13HZKB2NGZP6B:3L70J4KAZHNOECUBUPDY0HDCXS8DAR	123	1059	14	1	1	0	0	0	0	0	8
3	1	ring	A13HZKB2NGZP6B:3L70J4KAZHNOECUBUPDY0HDCXS8DAR	124	722	12	1	1	1	0	0	0	0	3
3	1	ring	A13HZKB2NGZP6B:3L70J4KAZHNOECUBUPDY0HDCXS8DAR	125	1407	10	1	1	0	1	0	0	1	45
3	1	ring	A13HZKB2NGZP6B:3L70J4KAZHNOECUBUPDY0HDCXS8DAR	125	1922	10	0	1	0	1	0	0	0	0
3	1	ring	A13HZKB2NGZP6B:3L70J4KAZHNOECUBUPDY0HDCXS8DAR	126	915	12	1	1	1	0	0	0	0	2
3	1	ring	A13HZKB2NGZP6B:3L70J4KAZHNOECUBUPDY0HDCXS8DAR	127	3	13	1	0	1	0	1	0	1	5
3	1	ring	A13HZKB2NGZP6B:3L70J4KAZHNOECUBUPDY0HDCXS8DAR	127	120	13	0	0	1	0	1	0	1	0
3	1	ring	A13HZKB2NGZP6B:3L70J4KAZHNOECUBUPDY0HDCXS8DAR	127	120	13	0	0	1	0	1	0	1	0
3	1	ring	A13HZKB2NGZP6B:3L70J4KAZHNOECUBUPDY0HDCXS8DAR	127	220	13	0	0	1	0	1	0	1	0
3	1	ring	A13HZKB2NGZP6B:3L70J4KAZHNOECUBUPDY0HDCXS8DAR	127	936	13	0	0	1	0	1	0	1	0
3	1	ring	A13HZKB2NGZP6B:3L70J4KAZHNOECUBUPDY0HDCXS8DAR	127	936	13	0	0	1	0	1	0	1	0
3	1	ring	A13HZKB2NGZP6B:3L70J4KAZHNOECUBUPDY0HDCXS8DAR	127	1085	13	0	0	1	0	1	0	1	0
3	1	ring	A13HZKB2NGZP6B:3L70J4KAZHNOECUBUPDY0HDCXS8DAR	127	1119	13	0	0	1	0	1	0	1	0
3	1	ring	A13HZKB2NGZP6B:3L70J4KAZHNOECUBUPDY0HDCXS8DAR	127	1963	13	0	0	1	0	1	0	0	0
3	1	ring	A13HZKB2NGZP6B:3L70J4KAZHNOECUBUPDY0HDCXS8DAR	128	1369	11	1	1	0	0	1	0	0	8
3	1	ring	A13HZKB2NGZP6B:3L70J4KAZHNOECUBUPDY0HDCXS8DAR	129	1597	9	1	0	0	1	0	0	0	52
3	1	ring	A13HZKB2NGZP6B:3L70J4KAZHNOECUBUPDY0HDCXS8DAR	130	654	7	1	0	0	0	1	0	0	55
3	1	ring	A13HZKB2NGZP6B:3L70J4KAZHNOECUBUPDY0HDCXS8DAR	131	580	9	1	0	0	1	0	0	0	2
3	1	ring	A13HZKB2NGZP6B:3L70J4KAZHNOECUBUPDY0HDCXS8DAR	132	715	10	1	1	0	1	0	0	1	7
3	1	ring	A13HZKB2NGZP6B:3L70J4KAZHNOECUBUPDY0HDCXS8DAR	132	773	10	0	1	0	1	0	0	1	0
3	1	ring	A13HZKB2NGZP6B:3L70J4KAZHNOECUBUPDY0HDCXS8DAR	132	906	10	0	1	0	1	0	0	1	0
3	1	ring	A13HZKB2NGZP6B:3L70J4KAZHNOECUBUPDY0HDCXS8DAR	132	944	10	0	1	0	1	0	0	1	0
3	1	ring	A13HZKB2NGZP6B:3L70J4KAZHNOECUBUPDY0HDCXS8DAR	132	2134	10	0	1	0	1	0	0	0	0
3	1	ring	A13HZKB2NGZP6B:3L70J4KAZHNOECUBUPDY0HDCXS8DAR	133	916	8	1	0	0	1	0	1	0	57
3	1	ring	A13HZKB2NGZP6B:3L70J4KAZHNOECUBUPDY0HDCXS8DAR	134	683	7	1	0	0	0	1	0	0	4
3	1	ring	A13HZKB2NGZP6B:3L70J4KAZHNOECUBUPDY0HDCXS8DAR	135	813	6	1	0	1	1	0	0	0	61
3	1	ring	A13HZKB2NGZP6B:3L70J4KAZHNOECUBUPDY0HDCXS8DAR	136	938	4	1	0	0	1	1	0	0	65
3	1	ring	A13HZKB2NGZP6B:3L70J4KAZHNOECUBUPDY0HDCXS8DAR	137	784	3	1	0	1	0	0	1	0	39
3	1	ring	A13HZKB2NGZP6B:3L70J4KAZHNOECUBUPDY0HDCXS8DAR	138	652	4	1	0	0	1	1	0	0	2
3	1	ring	A13HZKB2NGZP6B:3L70J4KAZHNOECUBUPDY0HDCXS8DAR	139	597	3	1	0	1	0	0	1	0	2
3	1	ring	A13HZKB2NGZP6B:3L70J4KAZHNOECUBUPDY0HDCXS8DAR	140	528	4	1	0	0	1	1	0	0	2
3	1	ring	A13HZKB2NGZP6B:3L70J4KAZHNOECUBUPDY0HDCXS8DAR	141	815	2	1	0	0	0	1	1	0	33
3	1	ring	A13HZKB2NGZP6B:3L70J4KAZHNOECUBUPDY0HDCXS8DAR	142	661	4	1	0	0	1	1	0	0	2
3	1	ring	A13HZKB2NGZP6B:3L70J4KAZHNOECUBUPDY0HDCXS8DAR	143	619	3	1	0	1	0	0	1	0	4
3	1	ring	A13HZKB2NGZP6B:3L70J4KAZHNOECUBUPDY0HDCXS8DAR	144	649	4	1	0	0	1	1	0	0	2
3	1	ring	A13HZKB2NGZP6B:3L70J4KAZHNOECUBUPDY0HDCXS8DAR	145	805	6	1	0	1	1	0	0	0	10
3	1	ring	A13HZKB2NGZP6B:3L70J4KAZHNOECUBUPDY0HDCXS8DAR	146	733	5	1	0	0	0	0	1	0	15
3	1	ring	A13HZKB2NGZP6B:3L70J4KAZHNOECUBUPDY0HDCXS8DAR	147	641	4	1	0	0	1	1	0	0	3
3	1	ring	A13HZKB2NGZP6B:3L70J4KAZHNOECUBUPDY0HDCXS8DAR	148	559	5	1	0	0	0	0	1	0	2
3	1	ring	A13HZKB2NGZP6B:3L70J4KAZHNOECUBUPDY0HDCXS8DAR	149	580	7	1	0	0	0	1	0	0	15
3	1	ring	A13HZKB2NGZP6B:3L70J4KAZHNOECUBUPDY0HDCXS8DAR	150	630	9	1	0	0	1	0	0	0	19
3	1	ring	A13HZKB2NGZP6B:3L70J4KAZHNOECUBUPDY0HDCXS8DAR	151	1325	10	1	1	0	1	0	0	0	19
3	1	ring	A13HZKB2NGZP6B:3L70J4KAZHNOECUBUPDY0HDCXS8DAR	152	889	11	1	1	0	0	1	0	0	24
3	1	ring	A13HZKB2NGZP6B:3L70J4KAZHNOECUBUPDY0HDCXS8DAR	153	1176	13	1	0	1	0	1	0	0	26
3	1	ring	A13HZKB2NGZP6B:3L70J4KAZHNOECUBUPDY0HDCXS8DAR	154	1094	12	1	1	1	0	0	0	0	28
3	1	ring	A13HZKB2NGZP6B:3L70J4KAZHNOECUBUPDY0HDCXS8DAR	155	1380	10	1	1	0	1	0	0	0	4
3	1	ring	A13HZKB2NGZP6B:3L70J4KAZHNOECUBUPDY0HDCXS8DAR	156	730	9	1	0	0	1	0	0	0	6
3	1	ring	A13HZKB2NGZP6B:3L70J4KAZHNOECUBUPDY0HDCXS8DAR	157	745	8	1	0	0	1	0	1	0	24
3	1	ring	A13HZKB2NGZP6B:3L70J4KAZHNOECUBUPDY0HDCXS8DAR	158	1114	10	1	1	0	1	0	0	0	3
3	1	ring	A13HZKB2NGZP6B:3L70J4KAZHNOECUBUPDY0HDCXS8DAR	159	1483	12	1	1	1	0	0	0	0	5
3	1	ring	A13HZKB2NGZP6B:3L70J4KAZHNOECUBUPDY0HDCXS8DAR	160	1230	10	1	1	0	1	0	0	0	2
3	1	ring	A13HZKB2NGZP6B:3L70J4KAZHNOECUBUPDY0HDCXS8DAR	161	1018	8	1	0	0	1	0	1	0	4
3	1	ring	A13HZKB2NGZP6B:3L70J4KAZHNOECUBUPDY0HDCXS8DAR	162	818	7	1	0	0	0	1	0	0	13
3	1	ring	A13HZKB2NGZP6B:3L70J4KAZHNOECUBUPDY0HDCXS8DAR	163	2119	6	1	0	1	1	0	0	0	18
3	1	ring	A13HZKB2NGZP6B:3L70J4KAZHNOECUBUPDY0HDCXS8DAR	164	1124	8	1	0	0	1	0	1	0	3
3	1	ring	A13HZKB2NGZP6B:3L70J4KAZHNOECUBUPDY0HDCXS8DAR	165	796	7	1	0	0	0	1	0	0	3
3	1	ring	A13HZKB2NGZP6B:3L70J4KAZHNOECUBUPDY0HDCXS8DAR	166	692	8	1	0	0	1	0	1	0	2
3	1	ring	A13HZKB2NGZP6B:3L70J4KAZHNOECUBUPDY0HDCXS8DAR	167	730	9	1	0	0	1	0	0	0	11
3	1	ring	A13HZKB2NGZP6B:3L70J4KAZHNOECUBUPDY0HDCXS8DAR	168	703	7	1	0	0	0	1	0	0	3
3	1	ring	A13HZKB2NGZP6B:3L70J4KAZHNOECUBUPDY0HDCXS8DAR	169	697	8	1	0	0	1	0	1	0	3
3	1	ring	A13HZKB2NGZP6B:3L70J4KAZHNOECUBUPDY0HDCXS8DAR	170	836	6	1	0	1	1	0	0	0	7
3	1	ring	A13HZKB2NGZP6B:3L70J4KAZHNOECUBUPDY0HDCXS8DAR	171	672	7	1	0	0	0	1	0	0	3
3	1	ring	A13HZKB2NGZP6B:3L70J4KAZHNOECUBUPDY0HDCXS8DAR	172	633	8	1	0	0	1	0	1	0	3
3	1	ring	A13HZKB2NGZP6B:3L70J4KAZHNOECUBUPDY0HDCXS8DAR	173	696	7	1	0	0	0	1	0	0	2
3	1	ring	A13HZKB2NGZP6B:3L70J4KAZHNOECUBUPDY0HDCXS8DAR	174	859	9	1	0	0	1	0	0	0	7
3	1	ring	A13HZKB2NGZP6B:3L70J4KAZHNOECUBUPDY0HDCXS8DAR	175	770	8	1	0	0	1	0	1	0	3
3	1	ring	A13HZKB2NGZP6B:3L70J4KAZHNOECUBUPDY0HDCXS8DAR	176	1852	10	1	1	0	1	0	0	0	16
3	1	ring	A13HZKB2NGZP6B:3L70J4KAZHNOECUBUPDY0HDCXS8DAR	177	605	9	1	0	0	1	0	0	0	3
3	1	ring	A13HZKB2NGZP6B:3L70J4KAZHNOECUBUPDY0HDCXS8DAR	178	646	8	1	0	0	1	0	1	0	3
3	1	ring	A13HZKB2NGZP6B:3L70J4KAZHNOECUBUPDY0HDCXS8DAR	179	877	10	1	1	0	1	0	0	0	3
3	1	ring	A13HZKB2NGZP6B:3L70J4KAZHNOECUBUPDY0HDCXS8DAR	180	587	9	1	0	0	1	0	0	0	3
3	1	ring	A13HZKB2NGZP6B:3L70J4KAZHNOECUBUPDY0HDCXS8DAR	181	1057	11	1	1	0	0	1	0	0	29
3	1	ring	A13HZKB2NGZP6B:3L70J4KAZHNOECUBUPDY0HDCXS8DAR	182	870	10	1	1	0	1	0	0	1	3
3	1	ring	A13HZKB2NGZP6B:3L70J4KAZHNOECUBUPDY0HDCXS8DAR	182	1028	10	0	1	0	1	0	0	1	0
3	1	ring	A13HZKB2NGZP6B:3L70J4KAZHNOECUBUPDY0HDCXS8DAR	182	1044	10	0	1	0	1	0	0	1	0
3	1	ring	A13HZKB2NGZP6B:3L70J4KAZHNOECUBUPDY0HDCXS8DAR	182	1410	10	0	1	0	1	0	0	1	0
3	1	ring	A13HZKB2NGZP6B:3L70J4KAZHNOECUBUPDY0HDCXS8DAR	182	1889	10	0	1	0	1	0	0	0	0
3	1	ring	A13HZKB2NGZP6B:3L70J4KAZHNOECUBUPDY0HDCXS8DAR	183	967	12	1	1	1	0	0	0	0	24
3	1	ring	A13HZKB2NGZP6B:3L70J4KAZHNOECUBUPDY0HDCXS8DAR	184	919	10	1	1	0	1	0	0	0	2
3	1	ring	A13HZKB2NGZP6B:3L70J4KAZHNOECUBUPDY0HDCXS8DAR	185	1062	8	1	0	0	1	0	1	0	7
3	1	ring	A13HZKB2NGZP6B:3L70J4KAZHNOECUBUPDY0HDCXS8DAR	186	829	6	1	0	1	1	0	0	0	16
3	1	ring	A13HZKB2NGZP6B:3L70J4KAZHNOECUBUPDY0HDCXS8DAR	187	688	7	1	0	0	0	1	0	0	14
3	1	ring	A13HZKB2NGZP6B:3L70J4KAZHNOECUBUPDY0HDCXS8DAR	188	673	9	1	0	0	1	0	0	0	8
3	1	ring	A13HZKB2NGZP6B:3L70J4KAZHNOECUBUPDY0HDCXS8DAR	189	1014	10	1	1	0	1	0	0	1	5
3	1	ring	A13HZKB2NGZP6B:3L70J4KAZHNOECUBUPDY0HDCXS8DAR	189	1138	10	0	1	0	1	0	0	1	0
3	1	ring	A13HZKB2NGZP6B:3L70J4KAZHNOECUBUPDY0HDCXS8DAR	189	1253	10	0	1	0	1	0	0	1	0
3	1	ring	A13HZKB2NGZP6B:3L70J4KAZHNOECUBUPDY0HDCXS8DAR	189	1296	10	0	1	0	1	0	0	1	0
3	1	ring	A13HZKB2NGZP6B:3L70J4KAZHNOECUBUPDY0HDCXS8DAR	189	1905	10	0	1	0	1	0	0	0	0
3	1	ring	A13HZKB2NGZP6B:3L70J4KAZHNOECUBUPDY0HDCXS8DAR	190	1032	11	1	1	0	0	1	0	0	9
3	1	ring	A13HZKB2NGZP6B:3L70J4KAZHNOECUBUPDY0HDCXS8DAR	191	890	12	1	1	1	0	0	0	1	8
3	1	ring	A13HZKB2NGZP6B:3L70J4KAZHNOECUBUPDY0HDCXS8DAR	191	1033	12	0	1	1	0	0	0	1	0
3	1	ring	A13HZKB2NGZP6B:3L70J4KAZHNOECUBUPDY0HDCXS8DAR	191	1049	12	0	1	1	0	0	0	1	0
3	1	ring	A13HZKB2NGZP6B:3L70J4KAZHNOECUBUPDY0HDCXS8DAR	191	1319	12	0	1	1	0	0	0	0	0
[truncated: 141,751 more rows]
