# Supplementary material for: Abstract representations of events arise from mental errors in learning and memory
Source: Nat Commun. 2020 May 8;11:2313. doi: 10.1038/s41467-020-15146-7 (PMC7210268; doi:10.1038/s41467-020-15146-7)
Supplement: Supplementary file 3 — Source Data [file 41467_2020_15146_MOESM3_ESM.zip › Source Data/data_Fig1.csv]

experiment	stage	graph	id	trial	rt	node	isHamiltonian	target_1	target_2	target_3	target_4	target_5	error	recency
1	1	modular	2	1	1858	15	0	0	0	0	1	0	0	15
1	1	modular	2	2	1970	12	0	0	1	0	1	0	0	15
1	1	modular	2	3	828	14	0	0	0	0	0	1	0	15
1	1	modular	2	4	1939	11	0	0	0	1	1	0	0	15
1	1	modular	2	5	757	14	0	0	0	0	0	1	0	2
1	1	modular	2	6	2301	12	0	0	1	0	1	0	0	4
1	1	modular	2	7	1305	13	0	0	0	1	0	1	0	15
1	1	modular	2	8	914	14	0	0	0	0	0	1	0	3
1	1	modular	2	9	1331	13	0	0	0	1	0	1	0	2
1	1	modular	2	10	1561	11	0	0	0	1	1	0	0	6
1	1	modular	2	11	1183	12	0	0	1	0	1	0	0	5
1	1	modular	2	12	1121	15	0	0	0	0	1	0	0	11
1	1	modular	2	13	552	14	0	0	0	0	0	1	0	5
1	1	modular	2	14	1035	13	0	0	0	1	0	1	0	5
1	1	modular	2	15	1034	12	0	0	1	0	1	0	0	4
1	1	modular	2	16	660	14	0	0	0	0	0	1	0	3
1	1	modular	2	17	1142	11	0	0	0	1	1	0	0	7
1	1	modular	2	18	1277	13	0	0	0	1	0	1	0	4
1	1	modular	2	19	700	11	0	0	0	1	1	0	0	2
1	1	modular	2	20	992	12	0	0	1	0	1	0	0	5
1	1	modular	2	21	706	15	0	0	0	0	1	0	0	9
1	1	modular	2	22	1343	1	0	1	0	0	0	1	0	15
1	1	modular	2	23	747	2	0	0	1	0	0	0	0	15
1	1	modular	2	25	1111	1	0	1	0	0	0	1	0	3
1	1	modular	2	28	3125	3	0	0	1	0	0	1	0	15
1	1	modular	2	29	2057	1	0	1	0	0	0	1	0	2
1	1	modular	2	30	1335	2	0	0	1	0	0	0	0	7
1	1	modular	2	31	1127	3	0	0	1	0	0	1	0	3
1	1	modular	2	32	872	4	0	1	0	0	0	0	0	6
1	1	modular	2	33	1085	1	0	1	0	0	0	1	0	4
1	1	modular	2	34	1041	4	0	1	0	0	0	0	0	2
1	1	modular	2	35	973	1	0	1	0	0	0	1	0	2
1	1	modular	2	36	1498	15	0	0	0	0	1	0	0	15
1	1	modular	2	37	1611	12	0	0	1	0	1	0	0	17
1	1	modular	2	38	688	15	0	0	0	0	1	0	0	2
1	1	modular	2	39	1182	1	0	1	0	0	0	1	0	4
1	1	modular	2	40	838	2	0	0	1	0	0	0	0	10
1	1	modular	2	41	832	1	0	1	0	0	0	1	0	2
1	1	modular	2	42	589	2	0	0	1	0	0	0	0	2
1	1	modular	2	43	967	4	0	1	0	0	0	0	0	9
1	1	modular	2	44	1037	3	0	0	1	0	0	1	0	13
1	1	modular	2	45	1338	5	0	1	1	0	0	0	0	15
1	1	modular	2	46	1472	6	0	0	1	1	0	0	0	15
1	1	modular	2	48	1298	9	0	1	0	0	1	0	0	15
1	1	modular	2	50	2045	8	0	1	0	1	0	0	0	3
1	1	modular	2	51	841	6	0	0	1	1	0	0	0	2
1	1	modular	2	52	1982	9	0	1	0	0	1	0	0	4
1	1	modular	2	53	1097	8	0	1	0	1	0	0	0	3
1	1	modular	2	54	2677	7	0	0	0	0	1	1	0	15
1	1	modular	2	55	4625	8	0	1	0	1	0	0	0	2
1	1	modular	2	56	1012	6	0	0	1	1	0	0	0	5
1	1	modular	2	57	1951	9	0	1	0	0	1	0	0	5
1	1	modular	2	58	1475	10	0	0	0	1	0	0	0	15
1	1	modular	2	59	2540	8	0	1	0	1	0	0	0	4
1	1	modular	2	60	1119	9	0	1	0	0	1	0	0	3
1	1	modular	2	61	788	8	0	1	0	1	0	0	0	2
1	1	modular	2	62	987	10	0	0	0	1	0	0	0	4
1	1	modular	2	63	2243	7	0	0	0	0	1	1	0	9
1	1	modular	2	65	1331	8	0	1	0	1	0	0	0	4
1	1	modular	2	66	1055	9	0	1	0	0	1	0	0	6
1	1	modular	2	67	958	7	0	0	0	0	1	1	0	4
1	1	modular	2	68	1951	6	0	0	1	1	0	0	0	12
1	1	modular	2	69	2653	8	0	1	0	1	0	0	0	4
1	1	modular	2	70	870	10	0	0	0	1	0	0	0	6
1	1	modular	2	71	687	8	0	1	0	1	0	0	0	2
1	1	modular	2	72	848	9	0	1	0	0	1	0	0	6
1	1	modular	2	73	1486	6	0	0	1	1	0	0	0	5
1	1	modular	2	74	1207	8	0	1	0	1	0	0	0	3
1	1	modular	2	75	893	6	0	0	1	1	0	0	0	2
1	1	modular	2	76	1114	9	0	1	0	0	1	0	0	4
1	1	modular	2	77	959	8	0	1	0	1	0	0	0	3
1	1	modular	2	78	703	6	0	0	1	1	0	0	0	3
1	1	modular	2	79	2026	7	0	0	0	0	1	1	0	12
1	1	modular	2	80	1566	10	0	0	0	1	0	0	0	10
1	1	modular	2	81	1001	11	0	0	0	1	1	0	0	62
1	1	modular	2	82	592	10	0	0	0	1	0	0	0	2
1	1	modular	2	83	1842	9	0	1	0	0	1	0	0	7
1	1	modular	2	84	888	7	0	0	0	0	1	1	0	5
1	1	modular	2	86	1098	6	0	0	1	1	0	0	0	8
1	1	modular	2	87	2001	8	0	1	0	1	0	0	0	2
1	1	modular	2	88	1592	7	0	0	0	0	1	1	0	4
1	1	modular	2	90	1140	10	0	0	0	1	0	0	0	8
1	1	modular	2	91	1190	8	0	1	0	1	0	0	0	2
1	1	modular	2	92	1054	7	0	0	0	0	1	1	0	4
1	1	modular	2	93	1472	9	0	1	0	0	1	0	0	10
1	1	modular	2	94	1632	10	0	0	0	1	0	0	0	4
1	1	modular	2	95	887	11	0	0	0	1	1	0	0	14
1	1	modular	2	96	908	13	0	0	0	1	0	1	0	78
1	1	modular	2	97	720	15	0	0	0	0	1	0	0	59
1	1	modular	2	98	2845	12	0	0	1	0	1	0	0	61
1	1	modular	2	99	1596	13	0	0	0	1	0	1	0	3
1	1	modular	2	100	1212	12	0	0	1	0	1	0	0	2
1	1	modular	2	101	1086	13	0	0	0	1	0	1	0	2
1	1	modular	2	102	1014	12	0	0	1	0	1	0	0	2
1	1	modular	2	103	791	14	0	0	0	0	0	1	0	87
1	1	modular	2	104	1405	12	0	0	1	0	1	0	0	2
1	1	modular	2	105	833	13	0	0	0	1	0	1	0	4
1	1	modular	2	106	651	12	0	0	1	0	1	0	0	2
1	1	modular	2	107	925	11	0	0	0	1	1	0	0	12
1	1	modular	2	108	658	14	0	0	0	0	0	1	0	5
1	1	modular	2	109	772	11	0	0	0	1	1	0	0	2
1	1	modular	2	110	916	13	0	0	0	1	0	1	0	5
1	1	modular	2	111	657	14	0	0	0	0	0	1	0	3
1	1	modular	2	112	639	15	0	0	0	0	1	0	0	15
1	1	modular	2	113	847	12	0	0	1	0	1	0	0	7
1	1	modular	2	114	604	15	0	0	0	0	1	0	0	2
1	1	modular	2	115	997	13	0	0	0	1	0	1	0	5
1	1	modular	2	116	787	11	0	0	0	1	1	0	0	7
1	1	modular	2	117	641	14	0	0	0	0	0	1	0	6
1	1	modular	2	118	1451	13	0	0	0	1	0	1	0	3
1	1	modular	2	119	669	15	0	0	0	0	1	0	0	5
1	1	modular	2	120	744	13	0	0	0	1	0	1	0	2
1	1	modular	2	121	665	14	0	0	0	0	0	1	0	4
1	1	modular	2	122	1433	13	0	0	0	1	0	1	0	2
1	1	modular	2	123	631	11	0	0	0	1	1	0	0	7
1	1	modular	2	124	530	10	0	0	0	1	0	0	0	30
1	1	modular	2	125	1161	8	0	1	0	1	0	0	0	34
1	1	modular	2	126	586	10	0	0	0	1	0	0	0	2
1	1	modular	2	127	671	8	0	1	0	1	0	0	0	2
1	1	modular	2	128	1691	7	0	0	0	0	1	1	0	36
1	1	modular	2	129	2033	9	0	1	0	0	1	0	0	36
1	1	modular	2	130	2072	6	0	0	1	1	0	0	0	44
1	1	modular	2	132	791	6	0	0	1	1	0	0	0	2
1	1	modular	2	133	1408	9	0	1	0	0	1	0	0	4
1	1	modular	2	134	1289	8	0	1	0	1	0	0	0	7
1	1	modular	2	135	1751	7	0	0	0	0	1	1	0	4
1	1	modular	2	136	1467	9	0	1	0	0	1	0	0	3
1	1	modular	2	137	1163	8	0	1	0	1	0	0	0	3
1	1	modular	2	138	1058	7	0	0	0	0	1	1	0	3
1	1	modular	2	139	3619	6	0	0	1	1	0	0	0	7
1	1	modular	2	140	1526	8	0	1	0	1	0	0	0	3
1	1	modular	2	141	1052	7	0	0	0	0	1	1	0	3
1	1	modular	2	142	1837	6	0	0	1	1	0	0	0	3
1	1	modular	2	143	1286	5	0	1	1	0	0	0	0	98
1	1	modular	2	144	957	4	0	1	0	0	0	0	0	101
1	1	modular	2	145	885	1	0	1	0	0	0	1	0	104
1	1	modular	2	146	1734	3	0	0	1	0	0	1	0	102
1	1	modular	2	147	954	1	0	1	0	0	0	1	0	2
1	1	modular	2	148	1156	15	0	0	0	0	1	0	0	29
1	1	modular	2	149	985	1	0	1	0	0	0	1	0	2
1	1	modular	2	150	1788	2	0	0	1	0	0	0	0	108
1	1	modular	2	152	648	4	0	1	0	0	0	0	0	8
1	1	modular	2	153	4021	5	0	1	1	0	0	0	0	10
1	1	modular	2	154	962	3	0	0	1	0	0	1	0	3
1	1	modular	2	155	1003	2	0	0	1	0	0	0	0	5
1	1	modular	2	156	620	3	0	0	1	0	0	1	0	2
1	1	modular	2	157	965	1	0	1	0	0	0	1	0	8
1	1	modular	2	159	743	3	0	0	1	0	0	1	0	3
1	1	modular	2	160	909	1	0	1	0	0	0	1	0	3
1	1	modular	2	161	730	3	0	0	1	0	0	1	0	2
1	1	modular	2	162	821	1	0	1	0	0	0	1	0	2
1	1	modular	2	163	1002	3	0	0	1	0	0	1	0	2
1	1	modular	2	164	1230	2	0	0	1	0	0	0	0	9
1	1	modular	2	165	1502	5	0	1	1	0	0	0	0	12
1	1	modular	2	167	956	2	0	0	1	0	0	0	0	3
1	1	modular	2	168	936	4	0	1	0	0	0	0	0	2
1	1	modular	2	169	1006	1	0	1	0	0	0	1	0	7
1	1	modular	2	170	923	3	0	0	1	0	0	1	0	7
1	1	modular	2	171	854	1	0	1	0	0	0	1	0	2
1	1	modular	2	172	584	2	0	0	1	0	0	0	0	5
1	1	modular	2	173	771	4	0	1	0	0	0	0	0	5
1	1	modular	2	174	691	3	0	0	1	0	0	1	0	4
1	1	modular	2	175	1132	5	0	1	1	0	0	0	0	10
1	1	modular	2	176	896	6	0	0	1	1	0	0	0	34
1	1	modular	2	177	2284	9	0	1	0	0	1	0	0	41
1	1	modular	2	178	833	7	0	0	0	0	1	1	0	37
1	1	modular	2	179	2020	8	0	1	0	1	0	0	0	39
1	1	modular	2	180	723	10	0	0	0	1	0	0	0	54
1	1	modular	2	181	987	7	0	0	0	0	1	1	0	3
1	1	modular	2	182	2648	10	0	0	0	1	0	0	0	2
1	1	modular	2	183	696	7	0	0	0	0	1	1	0	2
1	1	modular	2	184	780	6	0	0	1	1	0	0	0	8
1	1	modular	2	185	1173	5	0	1	1	0	0	0	0	10
1	1	modular	2	186	761	2	0	0	1	0	0	0	0	14
1	1	modular	2	187	991	1	0	1	0	0	0	1	0	16
1	1	modular	2	188	1192	15	0	0	0	0	1	0	0	40
1	1	modular	2	189	607	14	0	0	0	0	0	1	0	68
1	1	modular	2	190	476	15	0	0	0	0	1	0	0	2
1	1	modular	2	191	1077	12	0	0	1	0	1	0	0	78
1	1	modular	2	192	551	15	0	0	0	0	1	0	0	2
1	1	modular	2	193	807	1	0	1	0	0	0	1	0	6
1	1	modular	2	194	526	15	0	0	0	0	1	0	0	2
1	1	modular	2	195	900	13	0	0	0	1	0	1	0	73
1	1	modular	2	196	563	15	0	0	0	0	1	0	0	2
1	1	modular	2	197	998	12	0	0	1	0	1	0	0	6
1	1	modular	2	198	809	11	0	0	0	1	1	0	0	75
1	1	modular	2	199	786	13	0	0	0	1	0	1	0	4
1	1	modular	2	200	462	15	0	0	0	0	1	0	0	4
1	1	modular	2	201	568	14	0	0	0	0	0	1	0	12
1	1	modular	2	202	1010	13	0	0	0	1	0	1	0	3
1	1	modular	2	203	1219	12	0	0	1	0	1	0	0	6
1	1	modular	2	204	519	14	0	0	0	0	0	1	0	3
1	1	modular	2	205	1342	13	0	0	0	1	0	1	0	3
1	1	modular	2	206	804	12	0	0	1	0	1	0	0	3
1	1	modular	2	207	568	15	0	0	0	0	1	0	0	7
1	1	modular	2	208	629	12	0	0	1	0	1	0	0	2
1	1	modular	2	209	959	13	0	0	0	1	0	1	0	4
1	1	modular	2	210	507	14	0	0	0	0	0	1	0	6
1	1	modular	2	211	639	13	0	0	0	1	0	1	0	2
1	1	modular	2	212	573	11	0	0	0	1	1	0	0	14
1	1	modular	2	213	498	14	0	0	0	0	0	1	0	3
1	1	modular	2	214	1295	12	0	0	1	0	1	0	0	6
1	1	modular	2	215	689	13	0	0	0	1	0	1	0	4
1	1	modular	2	216	633	11	0	0	0	1	1	0	0	4
1	1	modular	2	217	578	10	0	0	0	1	0	0	0	35
1	1	modular	2	218	1778	8	0	1	0	1	0	0	0	39
1	1	modular	2	219	697	10	0	0	0	1	0	0	0	2
1	1	modular	2	220	979	7	0	0	0	0	1	1	0	37
1	1	modular	2	221	2660	8	0	1	0	1	0	0	0	3
1	1	modular	2	222	532	10	0	0	0	1	0	0	0	3
1	1	modular	2	223	917	9	0	1	0	0	1	0	0	46
1	1	modular	2	224	613	7	0	0	0	0	1	1	0	4
1	1	modular	2	225	878	9	0	1	0	0	1	0	0	2
1	1	modular	2	226	823	8	0	1	0	1	0	0	0	5
1	1	modular	2	227	791	6	0	0	1	1	0	0	0	43
1	1	modular	2	228	888	8	0	1	0	1	0	0	0	2
1	1	modular	2	229	893	7	0	0	0	0	1	1	0	5
1	1	modular	2	230	2286	9	0	1	0	0	1	0	0	5
1	1	modular	2	231	806	8	0	1	0	1	0	0	0	3
1	1	modular	2	232	782	10	0	0	0	1	0	0	0	10
1	1	modular	2	233	759	9	0	1	0	0	1	0	0	3
1	1	modular	2	234	822	7	0	0	0	0	1	1	0	5
1	1	modular	2	236	1330	9	0	1	0	0	1	0	0	3
1	1	modular	2	237	652	7	0	0	0	0	1	1	0	3
1	1	modular	2	238	1169	8	0	1	0	1	0	0	0	7
1	1	modular	2	239	800	7	0	0	0	0	1	1	0	2
1	1	modular	2	240	697	10	0	0	0	1	0	0	0	8
1	1	modular	2	241	721	7	0	0	0	0	1	1	0	2
1	1	modular	2	242	771	6	0	0	1	1	0	0	0	7
1	1	modular	2	243	1159	5	0	1	1	0	0	0	0	58
1	1	modular	2	245	884	2	0	0	1	0	0	0	0	59
1	1	modular	2	246	981	1	0	1	0	0	0	1	0	53
1	1	modular	2	247	899	2	0	0	1	0	0	0	0	2
1	1	modular	2	248	705	4	0	1	0	0	0	0	0	4
1	1	modular	2	249	948	5	0	1	1	0	0	0	0	6
1	1	modular	2	250	1398	6	0	0	1	1	0	0	0	8
1	1	modular	2	251	794	7	0	0	0	0	1	1	0	10
1	1	modular	2	253	654	7	0	0	0	0	1	1	0	2
1	1	modular	2	254	1875	10	0	0	0	1	0	0	0	14
1	1	modular	2	255	2889	8	0	1	0	1	0	0	0	3
1	1	modular	2	256	922	7	0	0	0	0	1	1	0	3
1	1	modular	2	257	1186	10	0	0	0	1	0	0	0	3
1	1	modular	2	258	880	9	0	1	0	0	1	0	0	22
1	1	modular	2	259	920	8	0	1	0	1	0	0	0	4
1	1	modular	2	260	1154	6	0	0	1	1	0	0	0	10
1	1	modular	2	261	1315	8	0	1	0	1	0	0	0	2
1	1	modular	2	262	787	6	0	0	1	1	0	0	0	2
1	1	modular	2	263	901	7	0	0	0	0	1	1	0	7
1	1	modular	2	264	1620	8	0	1	0	1	0	0	0	3
1	1	modular	2	265	877	6	0	0	1	1	0	0	0	3
1	1	modular	2	266	1077	5	0	1	1	0	0	0	0	17
1	1	modular	2	267	751	2	0	0	1	0	0	0	0	20
1	1	modular	2	268	824	3	0	0	1	0	0	1	0	94
1	1	modular	2	269	537	2	0	0	1	0	0	0	0	2
1	1	modular	2	270	745	3	0	0	1	0	0	1	0	2
1	1	modular	2	271	773	1	0	1	0	0	0	1	0	25
1	1	modular	2	272	933	4	0	1	0	0	0	0	0	24
1	1	modular	2	273	871	3	0	0	1	0	0	1	0	3
1	1	modular	2	274	663	4	0	1	0	0	0	0	0	2
1	1	modular	2	275	521	2	0	0	1	0	0	0	0	6
1	1	modular	2	276	721	4	0	1	0	0	0	0	0	2
1	1	modular	2	277	655	2	0	0	1	0	0	0	0	2
1	1	modular	2	278	743	3	0	0	1	0	0	1	0	5
1	1	modular	2	279	1096	5	0	1	1	0	0	0	0	13
1	1	modular	2	280	588	2	0	0	1	0	0	0	0	3
1	1	modular	2	281	521	4	0	1	0	0	0	0	0	5
1	1	modular	2	282	687	1	0	1	0	0	0	1	0	11
1	1	modular	2	283	973	3	0	0	1	0	0	1	0	5
1	1	modular	2	284	822	5	0	1	1	0	0	0	0	5
1	1	modular	2	285	719	3	0	0	1	0	0	1	0	2
1	1	modular	2	286	703	5	0	1	1	0	0	0	0	2
1	1	modular	2	287	934	6	0	0	1	1	0	0	0	22
1	1	modular	2	288	1573	9	0	1	0	0	1	0	0	30
1	1	modular	2	290	1064	5	0	1	1	0	0	0	0	4
1	1	modular	2	291	1126	3	0	0	1	0	0	1	0	6
1	1	modular	2	292	929	1	0	1	0	0	0	1	0	10
1	1	modular	2	293	976	3	0	0	1	0	0	1	0	2
1	1	modular	2	294	654	1	0	1	0	0	0	1	0	2
1	1	modular	2	295	756	4	0	1	0	0	0	0	0	14
1	1	modular	2	296	940	1	0	1	0	0	0	1	0	2
1	1	modular	2	297	1071	4	0	1	0	0	0	0	0	2
1	1	modular	2	298	536	2	0	0	1	0	0	0	0	18
1	1	modular	2	299	685	1	0	1	0	0	0	1	0	3
1	1	modular	2	300	829	4	0	1	0	0	0	0	0	3
1	1	modular	2	301	846	3	0	0	1	0	0	1	0	8
1	1	modular	2	302	968	5	0	1	1	0	0	0	0	12
1	1	modular	2	303	621	4	0	1	0	0	0	0	0	3
1	1	modular	2	304	596	2	0	0	1	0	0	0	0	6
1	1	modular	2	305	828	3	0	0	1	0	0	1	0	4
1	1	modular	2	306	1396	1	0	1	0	0	0	1	0	7
1	1	modular	2	307	1475	15	0	0	0	0	1	0	0	100
1	1	modular	2	308	601	14	0	0	0	0	0	1	0	95
1	1	modular	2	309	987	11	0	0	0	1	1	0	0	93
1	1	modular	2	310	591	10	0	0	0	1	0	0	0	53
1	1	modular	2	311	892	7	0	0	0	0	1	1	0	48
1	1	modular	2	312	1247	8	0	1	0	1	0	0	0	48
1	1	modular	2	313	609	10	0	0	0	1	0	0	0	3
1	1	modular	2	314	638	8	0	1	0	1	0	0	0	2
1	1	modular	2	315	661	6	0	0	1	1	0	0	0	26
1	1	modular	2	316	953	5	0	1	1	0	0	0	0	14
1	1	modular	2	317	3956	4	0	1	0	0	0	0	0	14
1	1	modular	2	318	631	5	0	1	1	0	0	0	0	2
1	1	modular	2	319	3736	3	0	0	1	0	0	1	0	14
1	1	modular	2	320	583	4	0	1	0	0	0	0	0	3
1	1	modular	2	322	888	3	0	0	1	0	0	1	0	3
1	1	modular	2	323	731	4	0	1	0	0	0	0	0	3
1	1	modular	2	324	816	2	0	0	1	0	0	0	0	20
1	1	modular	2	325	725	3	0	0	1	0	0	1	0	3
1	1	modular	2	326	552	4	0	1	0	0	0	0	0	3
1	1	modular	2	327	728	3	0	0	1	0	0	1	0	2
1	1	modular	2	328	1033	5	0	1	1	0	0	0	0	7
1	1	modular	2	329	1401	6	0	0	1	1	0	0	0	14
1	1	modular	2	330	1023	7	0	0	0	0	1	1	0	19
1	1	modular	2	331	1018	10	0	0	0	1	0	0	0	18
1	1	modular	2	332	2339	9	0	1	0	0	1	0	0	44
1	1	modular	2	334	1383	5	0	1	1	0	0	0	0	6
1	1	modular	2	335	1763	3	0	0	1	0	0	1	0	8
1	1	modular	2	336	887	2	0	0	1	0	0	0	0	12
1	1	modular	2	337	1144	1	0	1	0	0	0	1	0	31
1	1	modular	2	338	804	3	0	0	1	0	0	1	0	3
1	1	modular	2	339	918	4	0	1	0	0	0	0	0	13
1	1	modular	2	340	953	1	0	1	0	0	0	1	0	3
1	1	modular	2	341	977	15	0	0	0	0	1	0	0	34
1	1	modular	2	342	702	1	0	1	0	0	0	1	0	2
1	1	modular	2	343	1267	3	0	0	1	0	0	1	0	5
1	1	modular	2	344	886	1	0	1	0	0	0	1	0	2
1	1	modular	2	345	628	2	0	0	1	0	0	0	0	9
1	1	modular	2	346	1081	1	0	1	0	0	0	1	0	2
1	1	modular	2	347	498	2	0	0	1	0	0	0	0	2
1	1	modular	2	349	873	5	0	1	1	0	0	0	0	15
1	1	modular	2	350	1801	2	0	0	1	0	0	0	0	3
1	1	modular	2	351	546	4	0	1	0	0	0	0	0	12
1	1	modular	2	352	645	5	0	1	1	0	0	0	0	3
1	1	modular	2	353	1194	6	0	0	1	1	0	0	0	20
1	1	modular	2	354	1791	9	0	1	0	0	1	0	0	22
1	1	modular	2	355	700	7	0	0	0	0	1	1	0	25
1	1	modular	2	356	1033	8	0	1	0	1	0	0	0	42
1	1	modular	2	357	565	10	0	0	0	1	0	0	0	26
1	1	modular	2	358	691	7	0	0	0	0	1	1	0	3
1	1	modular	2	359	1432	6	0	0	1	1	0	0	0	6
1	1	modular	2	360	1048	9	0	1	0	0	1	0	0	6
1	1	modular	2	361	811	10	0	0	0	1	0	0	0	4
1	1	modular	2	362	746	11	0	0	0	1	1	0	0	53
1	1	modular	2	363	779	12	0	0	1	0	1	0	0	149
1	1	modular	2	364	728	11	0	0	0	1	1	0	0	2
1	1	modular	2	365	712	14	0	0	0	0	0	1	0	57
1	1	modular	2	366	710	12	0	0	1	0	1	0	0	3
1	1	modular	2	367	775	11	0	0	0	1	1	0	0	3
1	1	modular	2	368	719	13	0	0	0	1	0	1	0	153
1	1	modular	2	369	653	14	0	0	0	0	0	1	0	4
1	1	modular	2	370	579	15	0	0	0	0	1	0	0	29
1	1	modular	2	371	666	1	0	1	0	0	0	1	0	25
1	1	modular	2	372	559	15	0	0	0	0	1	0	0	2
1	1	modular	2	373	902	12	0	0	1	0	1	0	0	7
1	1	modular	2	374	660	15	0	0	0	0	1	0	0	2
1	1	modular	2	375	857	13	0	0	0	1	0	1	0	7
1	1	modular	2	376	718	14	0	0	0	0	0	1	0	7
1	1	modular	2	377	892	12	0	0	1	0	1	0	0	4
1	1	modular	2	378	642	14	0	0	0	0	0	1	0	2
1	1	modular	2	380	614	11	0	0	0	1	1	0	0	13
1	1	modular	2	381	538	10	0	0	0	1	0	0	0	20
1	1	modular	2	382	867	9	0	1	0	0	1	0	0	22
1	1	modular	2	383	702	7	0	0	0	0	1	1	0	25
1	1	modular	2	385	634	10	0	0	0	1	0	0	0	4
1	1	modular	2	386	1410	9	0	1	0	0	1	0	0	4
1	1	modular	2	388	973	7	0	0	0	0	1	1	0	5
1	1	modular	2	389	812	6	0	0	1	1	0	0	0	2
1	1	modular	2	390	902	5	0	1	1	0	0	0	0	38
1	1	modular	2	391	1187	3	0	0	1	0	0	1	0	43
1	1	modular	2	392	826	1	0	1	0	0	0	1	0	21
1	1	modular	2	393	932	3	0	0	1	0	0	1	0	2
1	1	modular	2	394	838	1	0	1	0	0	0	1	0	2
1	1	modular	2	396	893	1	0	1	0	0	0	1	0	2
1	1	modular	2	397	1342	3	0	0	1	0	0	1	0	4
1	1	modular	2	398	578	2	0	0	1	0	0	0	0	48
1	1	modular	2	399	634	4	0	1	0	0	0	0	0	4
1	1	modular	2	400	785	1	0	1	0	0	0	1	0	4
1	1	modular	2	401	1048	15	0	0	0	0	1	0	0	27
1	1	modular	2	402	675	1	0	1	0	0	0	1	0	2
1	1	modular	2	403	513	15	0	0	0	0	1	0	0	2
1	1	modular	2	404	991	12	0	0	1	0	1	0	0	27
1	1	modular	2	405	668	11	0	0	0	1	1	0	0	25
1	1	modular	2	406	617	10	0	0	0	1	0	0	0	21
1	1	modular	2	407	3317	8	0	1	0	1	0	0	0	23
1	1	modular	2	408	654	6	0	0	1	1	0	0	0	19
1	1	modular	2	409	669	8	0	1	0	1	0	0	0	2
1	1	modular	2	410	809	7	0	0	0	0	1	1	0	22
1	1	modular	2	411	2491	8	0	1	0	1	0	0	0	2
1	1	modular	2	412	692	9	0	1	0	0	1	0	0	26
1	1	modular	2	413	781	8	0	1	0	1	0	0	0	2
1	1	modular	2	414	777	6	0	0	1	1	0	0	0	6
1	1	modular	2	415	849	9	0	1	0	0	1	0	0	3
1	1	modular	2	416	780	7	0	0	0	0	1	1	0	6
1	1	modular	2	417	934	6	0	0	1	1	0	0	0	3
1	1	modular	2	418	2100	9	0	1	0	0	1	0	0	3
1	1	modular	2	419	707	8	0	1	0	1	0	0	0	6
1	1	modular	2	420	772	6	0	0	1	1	0	0	0	3
1	1	modular	2	421	1000	8	0	1	0	1	0	0	0	2
1	1	modular	2	422	611	6	0	0	1	1	0	0	0	2
1	1	modular	2	423	1032	5	0	1	1	0	0	0	0	33
1	1	modular	2	424	1028	2	0	0	1	0	0	0	0	26
1	1	modular	2	425	717	1	0	1	0	0	0	1	0	23
1	1	modular	2	426	1200	4	0	1	0	0	0	0	0	27
1	1	modular	2	427	750	2	0	0	1	0	0	0	0	3
1	1	modular	2	428	626	1	0	1	0	0	0	1	0	3
1	1	modular	2	429	623	4	0	1	0	0	0	0	0	3
1	1	modular	2	431	875	2	0	0	1	0	0	0	0	4
1	1	modular	2	432	1353	3	0	0	1	0	0	1	0	35
1	1	modular	2	433	1046	5	0	1	1	0	0	0	0	3
1	1	modular	2	434	924	6	0	0	1	1	0	0	0	12
1	1	modular	2	435	2367	5	0	1	1	0	0	0	0	2
1	1	modular	2	436	642	2	0	0	1	0	0	0	0	5
1	1	modular	2	437	747	3	0	0	1	0	0	1	0	5
1	1	modular	2	438	588	2	0	0	1	0	0	0	0	2
1	1	modular	2	439	1065	4	0	1	0	0	0	0	0	10
1	1	modular	2	440	1023	1	0	1	0	0	0	1	0	12
1	1	modular	2	441	1021	15	0	0	0	0	1	0	0	38
1	1	modular	2	442	911	12	0	0	1	0	1	0	0	38
1	1	modular	2	443	1132	13	0	0	0	1	0	1	0	64
1	1	modular	2	444	622	14	0	0	0	0	0	1	0	66
1	1	modular	2	445	627	15	0	0	0	0	1	0	0	4
1	1	modular	2	446	1011	1	0	1	0	0	0	1	0	6
1	1	modular	2	447	592	4	0	1	0	0	0	0	0	8
1	1	modular	2	448	646	2	0	0	1	0	0	0	0	10
1	1	modular	2	449	681	4	0	1	0	0	0	0	0	2
1	1	modular	2	450	678	3	0	0	1	0	0	1	0	13
1	1	modular	2	451	781	4	0	1	0	0	0	0	0	2
1	1	modular	2	452	842	3	0	0	1	0	0	1	0	2
1	1	modular	2	453	1050	1	0	1	0	0	0	1	0	7
1	1	modular	2	455	900	5	0	1	1	0	0	0	0	20
1	1	modular	2	456	853	3	0	0	1	0	0	1	0	2
1	1	modular	2	457	1047	1	0	1	0	0	0	1	0	4
1	1	modular	2	458	567	15	0	0	0	0	1	0	0	13
1	1	modular	2	459	718	1	0	1	0	0	0	1	0	2
1	1	modular	2	460	557	15	0	0	0	0	1	0	0	2
1	1	modular	2	461	1125	13	0	0	0	1	0	1	0	18
1	1	modular	2	462	863	12	0	0	1	0	1	0	0	20
1	1	modular	2	463	627	14	0	0	0	0	0	1	0	19
1	1	modular	2	464	942	11	0	0	0	1	1	0	0	59
1	1	modular	2	465	688	12	0	0	1	0	1	0	0	3
1	1	modular	2	466	1671	13	0	0	0	1	0	1	0	5
1	1	modular	2	467	793	12	0	0	1	0	1	0	0	2
1	1	modular	2	468	708	15	0	0	0	0	1	0	0	8
1	1	modular	2	469	831	13	0	0	0	1	0	1	0	3
1	1	modular	2	470	652	12	0	0	1	0	1	0	0	3
1	1	modular	2	471	735	11	0	0	0	1	1	0	0	7
1	1	modular	2	472	549	10	0	0	0	1	0	0	0	66
1	1	modular	2	473	611	11	0	0	0	1	1	0	0	2
1	1	modular	2	474	668	12	0	0	1	0	1	0	0	4
1	1	modular	2	475	817	13	0	0	0	1	0	1	0	6
1	1	modular	2	476	602	14	0	0	0	0	0	1	0	13
1	1	modular	2	477	683	11	0	0	0	1	1	0	0	4
1	1	modular	2	478	695	12	0	0	1	0	1	0	0	4
1	1	modular	2	479	562	11	0	0	0	1	1	0	0	2
1	1	modular	2	480	643	12	0	0	1	0	1	0	0	2
1	1	modular	2	481	808	13	0	0	0	1	0	1	0	6
1	1	modular	2	482	623	11	0	0	0	1	1	0	0	3
1	1	modular	2	483	565	10	0	0	0	1	0	0	0	11
1	1	modular	2	484	1609	8	0	1	0	1	0	0	0	63
1	1	modular	2	485	614	6	0	0	1	1	0	0	0	51
1	1	modular	2	486	1018	7	0	0	0	0	1	1	0	70
1	1	modular	2	487	543	10	0	0	0	1	0	0	0	4
1	1	modular	2	488	596	11	0	0	0	1	1	0	0	6
1	1	modular	2	489	759	13	0	0	0	1	0	1	0	8
1	1	modular	2	490	642	11	0	0	0	1	1	0	0	2
1	1	modular	2	491	608	10	0	0	0	1	0	0	0	4
1	1	modular	2	492	1055	7	0	0	0	0	1	1	0	6
1	1	modular	2	493	1326	8	0	1	0	1	0	0	0	9
1	1	modular	2	494	837	9	0	1	0	0	1	0	0	76
1	1	modular	2	495	625	7	0	0	0	0	1	1	0	3
1	1	modular	2	496	964	8	0	1	0	1	0	0	0	3
1	1	modular	2	497	643	7	0	0	0	0	1	1	0	2
1	1	modular	2	498	1134	6	0	0	1	1	0	0	0	13
1	1	modular	2	499	802	7	0	0	0	0	1	1	0	2
1	1	modular	2	500	559	10	0	0	0	1	0	0	0	9
1	1	modular	2	501	1057	8	0	1	0	1	0	0	0	5
1	1	modular	2	502	800	7	0	0	0	0	1	1	0	3
1	1	modular	2	503	737	6	0	0	1	1	0	0	0	5
1	1	modular	2	504	643	7	0	0	0	0	1	1	0	2
1	1	modular	2	505	705	10	0	0	0	1	0	0	0	5
1	1	modular	2	506	663	7	0	0	0	0	1	1	0	2
1	1	modular	2	507	1211	8	0	1	0	1	0	0	0	6
1	1	modular	2	508	658	6	0	0	1	1	0	0	0	5
1	1	modular	2	509	521	7	0	0	0	0	1	1	0	3
1	1	modular	2	510	555	6	0	0	1	1	0	0	0	2
1	1	modular	2	512	1102	3	0	0	1	0	0	1	0	56
1	1	modular	2	513	583	2	0	0	1	0	0	0	0	65
1	1	modular	2	514	910	1	0	1	0	0	0	1	0	55
1	1	modular	2	515	1434	4	0	1	0	0	0	0	0	64
1	1	modular	2	516	595	1	0	1	0	0	0	1	0	2
1	1	modular	2	517	627	2	0	0	1	0	0	0	0	4
1	1	modular	2	518	697	1	0	1	0	0	0	1	0	2
1	1	modular	2	519	578	15	0	0	0	0	1	0	0	51
1	1	modular	2	520	941	13	0	0	0	1	0	1	0	31
1	1	modular	2	521	463	15	0	0	0	0	1	0	0	2
1	1	modular	2	522	678	1	0	1	0	0	0	1	0	4
1	1	modular	2	523	718	2	0	0	1	0	0	0	0	6
1	1	modular	2	524	1176	3	0	0	1	0	0	1	0	12
1	1	modular	2	525	574	2	0	0	1	0	0	0	0	2
1	1	modular	2	526	750	4	0	1	0	0	0	0	0	11
1	1	modular	2	527	630	5	0	1	1	0	0	0	0	16
1	1	modular	2	528	509	4	0	1	0	0	0	0	0	2
1	1	modular	2	529	586	5	0	1	1	0	0	0	0	2
1	1	modular	2	530	768	3	0	0	1	0	0	1	0	6
1	1	modular	2	531	612	4	0	1	0	0	0	0	0	3
1	1	modular	2	533	931	4	0	1	0	0	0	0	0	2
1	1	modular	2	534	727	3	0	0	1	0	0	1	0	4
1	1	modular	2	535	1232	1	0	1	0	0	0	1	0	13
1	1	modular	2	537	682	2	0	0	1	0	0	0	0	12
1	1	modular	2	538	662	1	0	1	0	0	0	1	0	3
1	1	modular	2	539	1064	4	0	1	0	0	0	0	0	6
1	1	modular	2	540	1111	1	0	1	0	0	0	1	0	2
1	1	modular	2	541	501	2	0	0	1	0	0	0	0	4
1	1	modular	2	542	1000	4	0	1	0	0	0	0	0	3
1	1	modular	2	544	663	4	0	1	0	0	0	0	0	2
1	1	modular	2	546	542	2	0	0	1	0	0	0	0	5
1	1	modular	2	547	816	5	0	1	1	0	0	0	0	4
1	1	modular	2	548	776	3	0	0	1	0	0	1	0	12
1	1	modular	2	549	584	4	0	1	0	0	0	0	0	5
1	1	modular	2	550	632	3	0	0	1	0	0	1	0	2
1	1	modular	2	551	698	4	0	1	0	0	0	0	0	2
1	1	modular	2	552	966	1	0	1	0	0	0	1	0	7
1	1	modular	2	553	748	3	0	0	1	0	0	1	0	3
1	1	modular	2	554	1210	5	0	1	1	0	0	0	0	7
1	1	modular	2	555	987	2	0	0	1	0	0	0	0	9
1	1	modular	2	556	1032	3	0	0	1	0	0	1	0	3
1	1	modular	2	557	877	1	0	1	0	0	0	1	0	5
1	1	modular	2	558	1130	3	0	0	1	0	0	1	0	2
1	1	modular	2	559	1097	4	0	1	0	0	0	0	0	8
1	1	modular	2	560	870	1	0	1	0	0	0	1	0	3
1	1	modular	2	561	972	3	0	0	1	0	0	1	0	3
1	1	modular	2	562	1053	5	0	1	1	0	0	0	0	8
1	1	modular	2	563	1115	3	0	0	1	0	0	1	0	2
1	1	modular	2	564	900	2	0	0	1	0	0	0	0	9
1	1	modular	2	565	938	1	0	1	0	0	0	1	0	5
1	1	modular	2	566	1405	2	0	0	1	0	0	0	0	2
1	1	modular	2	567	661	1	0	1	0	0	0	1	0	2
1	1	modular	2	568	1457	15	0	0	0	0	1	0	0	47
1	1	modular	2	569	770	1	0	1	0	0	0	1	0	2
1	1	modular	2	570	588	15	0	0	0	0	1	0	0	2
1	1	modular	2	571	628	1	0	1	0	0	0	1	0	2
1	1	modular	2	572	817	3	0	0	1	0	0	1	0	9
1	1	modular	2	573	734	2	0	0	1	0	0	0	0	7
1	1	modular	2	574	1313	4	0	1	0	0	0	0	0	15
1	1	modular	2	575	525	2	0	0	1	0	0	0	0	2
1	1	modular	2	576	573	5	0	1	1	0	0	0	0	14
1	1	modular	2	577	978	6	0	0	1	1	0	0	0	67
1	1	modular	2	578	936	5	0	1	1	0	0	0	0	2
1	1	modular	2	579	773	3	0	0	1	0	0	1	0	7
1	1	modular	2	580	1263	2	0	0	1	0	0	0	0	5
1	1	modular	2	581	771	3	0	0	1	0	0	1	0	2
1	1	modular	2	582	823	1	0	1	0	0	0	1	0	11
1	1	modular	2	583	965	3	0	0	1	0	0	1	0	2
1	1	modular	2	584	756	5	0	1	1	0	0	0	0	6
1	1	modular	2	585	472	2	0	0	1	0	0	0	0	5
1	1	modular	2	586	932	1	0	1	0	0	0	1	0	4
1	1	modular	2	587	523	2	0	0	1	0	0	0	0	2
1	1	modular	2	588	741	4	0	1	0	0	0	0	0	14
1	1	modular	2	589	732	2	0	0	1	0	0	0	0	2
1	1	modular	2	590	606	3	0	0	1	0	0	1	0	7
1	1	modular	2	591	864	1	0	1	0	0	0	1	0	5
1	1	modular	2	593	805	1	0	1	0	0	0	1	0	2
1	1	modular	2	594	732	4	0	1	0	0	0	0	0	2
1	1	modular	2	595	741	3	0	0	1	0	0	1	0	5
1	1	modular	2	596	711	1	0	1	0	0	0	1	0	3
1	1	modular	2	597	816	4	0	1	0	0	0	0	0	3
1	1	modular	2	598	709	2	0	0	1	0	0	0	0	9
1	1	modular	2	599	618	3	0	0	1	0	0	1	0	4
1	1	modular	2	600	777	1	0	1	0	0	0	1	0	4
1	1	modular	2	601	757	3	0	0	1	0	0	1	0	2
1	1	modular	2	602	878	4	0	1	0	0	0	0	0	5
1	1	modular	2	603	1209	5	0	1	1	0	0	0	0	19
1	1	modular	2	604	639	2	0	0	1	0	0	0	0	6
1	1	modular	2	605	661	3	0	0	1	0	0	1	0	4
1	1	modular	2	606	547	4	0	1	0	0	0	0	0	4
1	1	modular	2	608	775	3	0	0	1	0	0	1	0	3
1	1	modular	2	609	577	4	0	1	0	0	0	0	0	3
1	1	modular	2	611	677	3	0	0	1	0	0	1	0	3
1	1	modular	2	612	565	4	0	1	0	0	0	0	0	3
1	1	modular	2	614	537	2	0	0	1	0	0	0	0	10
1	1	modular	2	615	588	4	0	1	0	0	0	0	0	3
1	1	modular	2	617	896	3	0	0	1	0	0	1	0	6
1	1	modular	2	618	675	2	0	0	1	0	0	0	0	4
1	1	modular	2	619	727	3	0	0	1	0	0	1	0	2
1	1	modular	2	620	602	1	0	1	0	0	0	1	0	7
1	1	modular	2	621	730	3	0	0	1	0	0	1	0	2
1	1	modular	2	622	712	1	0	1	0	0	0	1	0	2
1	1	modular	2	624	900	2	0	0	1	0	0	0	0	6
1	1	modular	2	625	607	3	0	0	1	0	0	1	0	2
1	1	modular	2	626	774	4	0	1	0	0	0	0	0	11
1	1	modular	2	627	577	2	0	0	1	0	0	0	0	3
1	1	modular	2	628	637	3	0	0	1	0	0	1	0	3
1	1	modular	2	629	1611	4	0	1	0	0	0	0	0	3
1	1	modular	2	630	799	3	0	0	1	0	0	1	0	2
1	1	modular	2	631	830	4	0	1	0	0	0	0	0	2
1	1	modular	2	632	1043	2	0	0	1	0	0	0	0	5
1	1	modular	2	633	817	1	0	1	0	0	0	1	0	11
1	1	modular	2	635	872	5	0	1	1	0	0	0	0	19
1	1	modular	2	636	754	6	0	0	1	1	0	0	0	59
1	1	modular	2	637	1865	8	0	1	0	1	0	0	0	130
1	1	modular	2	638	783	10	0	0	0	1	0	0	0	133
1	1	modular	2	639	752	11	0	0	0	1	1	0	0	149
1	1	modular	2	640	512	10	0	0	0	1	0	0	0	2
1	1	modular	2	641	1178	7	0	0	0	0	1	1	0	132
1	1	modular	2	642	1447	10	0	0	0	1	0	0	0	2
1	1	modular	2	643	693	11	0	0	0	1	1	0	0	4
1	1	modular	2	644	703	12	0	0	1	0	1	0	0	164
1	1	modular	2	645	629	14	0	0	0	0	0	1	0	169
1	1	modular	2	646	833	11	0	0	0	1	1	0	0	3
1	1	modular	2	647	762	12	0	0	1	0	1	0	0	3
1	1	modular	2	648	648	15	0	0	0	0	1	0	0	78
1	1	modular	2	649	872	12	0	0	1	0	1	0	0	2
1	1	modular	2	650	828	13	0	0	0	1	0	1	0	130
1	1	modular	2	651	564	15	0	0	0	0	1	0	0	3
1	1	modular	2	652	789	13	0	0	0	1	0	1	0	2
1	1	modular	2	653	491	15	0	0	0	0	1	0	0	2
1	1	modular	2	654	1206	12	0	0	1	0	1	0	0	5
1	1	modular	2	655	755	15	0	0	0	0	1	0	0	2
1	1	modular	2	657	557	15	0	0	0	0	1	0	0	2
1	1	modular	2	658	597	12	0	0	1	0	1	0	0	2
1	1	modular	2	659	638	11	0	0	0	1	1	0	0	13
1	1	modular	2	660	607	14	0	0	0	0	0	1	0	15
1	1	modular	2	661	770	12	0	0	1	0	1	0	0	3
1	1	modular	2	662	607	15	0	0	0	0	1	0	0	5
1	1	modular	2	663	497	14	0	0	0	0	0	1	0	3
1	1	modular	2	664	467	15	0	0	0	0	1	0	0	2
1	1	modular	2	665	672	12	0	0	1	0	1	0	0	4
1	1	modular	2	666	451	14	0	0	0	0	0	1	0	3
1	1	modular	2	667	1296	13	0	0	0	1	0	1	0	15
1	1	modular	2	668	536	15	0	0	0	0	1	0	0	4
1	1	modular	2	669	502	14	0	0	0	0	0	1	0	3
1	1	modular	2	670	923	12	0	0	1	0	1	0	0	5
1	1	modular	2	671	479	14	0	0	0	0	0	1	0	2
1	1	modular	2	672	1260	13	0	0	0	1	0	1	0	5
1	1	modular	2	673	468	14	0	0	0	0	0	1	0	2
1	1	modular	2	674	598	15	0	0	0	0	1	0	0	6
1	1	modular	2	676	796	11	0	0	0	1	1	0	0	17
1	1	modular	2	677	481	14	0	0	0	0	0	1	0	4
1	1	modular	2	678	882	12	0	0	1	0	1	0	0	8
1	1	modular	2	679	548	15	0	0	0	0	1	0	0	5
1	1	modular	2	680	929	13	0	0	0	1	0	1	0	5
1	1	modular	2	681	498	15	0	0	0	0	1	0	0	2
1	1	modular	2	682	491	14	0	0	0	0	0	1	0	5
1	1	modular	2	683	675	15	0	0	0	0	1	0	0	2
1	1	modular	2	684	897	13	0	0	0	1	0	1	0	4
1	1	modular	2	686	842	13	0	0	0	1	0	1	0	2
1	1	modular	2	687	481	14	0	0	0	0	0	1	0	5
1	1	modular	2	688	724	11	0	0	0	1	1	0	0	3
1	1	modular	2	689	494	10	0	0	0	1	0	0	0	47
1	1	modular	2	690	967	7	0	0	0	0	1	1	0	49
1	1	modular	2	691	679	10	0	0	0	1	0	0	0	2
1	1	modular	2	692	890	7	0	0	0	0	1	1	0	2
1	1	modular	2	694	856	8	0	1	0	1	0	0	0	57
1	1	modular	2	695	624	6	0	0	1	1	0	0	0	2
1	1	modular	2	696	649	8	0	1	0	1	0	0	0	2
1	1	modular	2	697	917	9	0	1	0	0	1	0	0	203
1	1	modular	2	699	1880	9	0	1	0	0	1	0	0	2
1	1	modular	2	700	772	8	0	1	0	1	0	0	0	4
1	1	modular	2	701	854	7	0	0	0	0	1	1	0	9
1	1	modular	2	702	961	9	0	1	0	0	1	0	0	3
1	1	modular	2	703	611	10	0	0	0	1	0	0	0	12
1	1	modular	2	704	749	7	0	0	0	0	1	1	0	3
1	1	modular	2	705	2851	8	0	1	0	1	0	0	0	5
1	1	modular	2	706	759	7	0	0	0	0	1	1	0	2
1	1	modular	2	707	1041	9	0	1	0	0	1	0	0	5
1	1	modular	2	708	755	7	0	0	0	0	1	1	0	2
1	1	modular	2	709	1859	8	0	1	0	1	0	0	0	4
1	1	modular	2	710	797	7	0	0	0	0	1	1	0	2
1	1	modular	2	711	926	6	0	0	1	1	0	0	0	13
1	1	modular	2	712	633	7	0	0	0	0	1	1	0	2
1	1	modular	2	713	626	6	0	0	1	1	0	0	0	2
1	1	modular	2	714	796	9	0	1	0	0	1	0	0	7
1	1	modular	2	715	748	8	0	1	0	1	0	0	0	6
1	1	modular	2	716	664	9	0	1	0	0	1	0	0	2
1	1	modular	2	717	967	6	0	0	1	1	0	0	0	4
1	1	modular	2	718	823	9	0	1	0	0	1	0	0	2
1	1	modular	2	719	737	8	0	1	0	1	0	0	0	4
1	1	modular	2	720	653	6	0	0	1	1	0	0	0	3
1	1	modular	2	721	837	5	0	1	1	0	0	0	0	86
1	1	modular	2	722	1255	3	0	0	1	0	0	1	0	88
1	1	modular	2	723	1237	5	0	1	1	0	0	0	0	2
1	1	modular	2	724	763	3	0	0	1	0	0	1	0	2
1	1	modular	2	725	642	4	0	1	0	0	0	0	0	94
1	1	modular	2	726	1096	5	0	1	1	0	0	0	0	3
1	1	modular	2	727	567	2	0	0	1	0	0	0	0	95
1	1	modular	2	728	719	3	0	0	1	0	0	1	0	4
1	1	modular	2	729	782	5	0	1	1	0	0	0	0	3
1	1	modular	2	730	743	6	0	0	1	1	0	0	0	10
1	1	modular	2	731	767	7	0	0	0	0	1	1	0	19
1	1	modular	2	732	610	6	0	0	1	1	0	0	0	2
1	1	modular	2	733	787	9	0	1	0	0	1	0	0	15
1	1	modular	2	734	554	10	0	0	0	1	0	0	0	31
1	1	modular	2	735	16	8	0	1	0	1	0	0	0	16
1	1	modular	2	736	864	6	0	0	1	1	0	0	0	4
1	1	modular	2	737	842	9	0	1	0	0	1	0	0	4
1	1	modular	2	738	684	8	0	1	0	1	0	0	0	3
1	1	modular	2	739	595	6	0	0	1	1	0	0	0	3
1	1	modular	2	740	625	9	0	1	0	0	1	0	0	3
1	1	modular	2	741	786	8	0	1	0	1	0	0	0	3
1	1	modular	2	742	712	10	0	0	0	1	0	0	0	8
1	1	modular	2	743	657	7	0	0	0	0	1	1	0	12
1	1	modular	2	744	517	10	0	0	0	1	0	0	0	2
1	1	modular	2	745	801	9	0	1	0	0	1	0	0	5
1	1	modular	2	746	592	10	0	0	0	1	0	0	0	2
1	1	modular	2	747	639	7	0	0	0	0	1	1	0	4
1	1	modular	2	748	677	10	0	0	0	1	0	0	0	2
1	1	modular	2	749	1070	8	0	1	0	1	0	0	0	8
1	1	modular	2	750	637	9	0	1	0	0	1	0	0	5
1	1	modular	2	751	588	10	0	0	0	1	0	0	0	3
1	1	modular	2	752	0	8	0	1	0	1	0	0	0	3
1	1	modular	2	753	1285	7	0	0	0	0	1	1	0	6
1	1	modular	2	754	2753	8	0	1	0	1	0	0	0	2
1	1	modular	2	755	836	6	0	0	1	1	0	0	0	16
1	1	modular	2	756	891	7	0	0	0	0	1	1	0	3
1	1	modular	2	757	821	6	0	0	1	1	0	0	0	2
1	1	modular	2	758	930	8	0	1	0	1	0	0	0	4
1	1	modular	2	759	611	10	0	0	0	1	0	0	0	8
1	1	modular	2	760	693	11	0	0	0	1	1	0	0	72
1	1	modular	2	761	2204	12	0	0	1	0	1	0	0	83
1	1	modular	2	762	583	15	0	0	0	0	1	0	0	79
1	1	modular	2	763	641	12	0	0	1	0	1	0	0	2
1	1	modular	2	764	518	15	0	0	0	0	1	0	0	2
1	1	modular	2	765	1345	1	0	1	0	0	0	1	0	132
1	1	modular	2	766	563	2	0	0	1	0	0	0	0	39
1	1	modular	2	767	825	5	0	1	1	0	0	0	0	38
1	1	modular	2	768	587	6	0	0	1	1	0	0	0	11
1	1	modular	2	769	1094	9	0	1	0	0	1	0	0	19
1	1	modular	2	770	698	8	0	1	0	1	0	0	0	12
1	1	modular	2	771	737	7	0	0	0	0	1	1	0	15
1	1	modular	2	773	831	9	0	1	0	0	1	0	0	4
1	1	modular	2	774	582	10	0	0	0	1	0	0	0	2
1	1	modular	2	775	651	9	0	1	0	0	1	0	0	2
1	1	modular	2	776	512	10	0	0	0	1	0	0	0	2
1	1	modular	2	777	568	9	0	1	0	0	1	0	0	2
1	1	modular	2	778	553	7	0	0	0	0	1	1	0	7
1	1	modular	2	779	546	10	0	0	0	1	0	0	0	3
1	1	modular	2	780	606	9	0	1	0	0	1	0	0	3
1	1	modular	2	781	828	6	0	0	1	1	0	0	0	13
1	1	modular	2	782	598	9	0	1	0	0	1	0	0	2
1	1	modular	2	783	581	10	0	0	0	1	0	0	0	4
1	1	modular	2	784	643	11	0	0	0	1	1	0	0	24
1	1	modular	2	785	585	10	0	0	0	1	0	0	0	2
1	1	modular	2	786	695	9	0	1	0	0	1	0	0	4
1	1	modular	2	788	721	9	0	1	0	0	1	0	0	2
1	1	modular	2	789	848	7	0	0	0	0	1	1	0	11
1	1	modular	2	790	802	6	0	0	1	1	0	0	0	9
1	1	modular	2	791	801	9	0	1	0	0	1	0	0	3
1	1	modular	2	792	540	10	0	0	0	1	0	0	0	7
1	1	modular	2	793	1941	8	0	1	0	1	0	0	0	6
1	1	modular	2	794	645	6	0	0	1	1	0	0	0	4
1	1	modular	2	795	800	9	0	1	0	0	1	0	0	4
1	1	modular	2	796	714	10	0	0	0	1	0	0	0	4
1	1	modular	2	797	737	11	0	0	0	1	1	0	0	13
1	1	modular	2	798	864	13	0	0	0	1	0	1	0	112
1	1	modular	2	799	590	14	0	0	0	0	0	1	0	112
1	1	modular	2	800	947	12	0	0	1	0	1	0	0	37
1	1	modular	2	801	678	15	0	0	0	0	1	0	0	37
1	1	modular	2	802	529	14	0	0	0	0	0	1	0	3
1	1	modular	2	803	958	11	0	0	0	1	1	0	0	6
1	1	modular	2	804	530	10	0	0	0	1	0	0	0	8
1	1	modular	2	805	1032	9	0	1	0	0	1	0	0	10
1	1	modular	2	806	564	10	0	0	0	1	0	0	0	2
1	1	modular	2	807	1710	8	0	1	0	1	0	0	0	14
1	1	modular	2	808	779	7	0	0	0	0	1	1	0	19
1	1	modular	2	809	636	10	0	0	0	1	0	0	0	3
1	1	modular	2	810	800	7	0	0	0	0	1	1	0	2
1	1	modular	2	811	526	10	0	0	0	1	0	0	0	2
1	1	modular	2	812	745	9	0	1	0	0	1	0	0	7
1	1	modular	2	813	680	10	0	0	0	1	0	0	0	2
1	1	modular	2	814	2948	8	0	1	0	1	0	0	0	7
1	1	modular	2	815	635	6	0	0	1	1	0	0	0	21
1	1	modular	2	816	903	5	0	1	1	0	0	0	0	49
1	1	modular	2	817	1062	3	0	0	1	0	0	1	0	89
1	1	modular	2	818	753	5	0	1	1	0	0	0	0	2
1	1	modular	2	819	697	3	0	0	1	0	0	1	0	2
1	1	modular	2	820	1089	1	0	1	0	0	0	1	0	55
1	1	modular	2	821	562	15	0	0	0	0	1	0	0	20
1	1	modular	2	822	1046	13	0	0	0	1	0	1	0	24
1	1	modular	2	823	763	12	0	0	1	0	1	0	0	23
1	1	modular	2	824	527	15	0	0	0	0	1	0	0	3
1	1	modular	2	825	723	12	0	0	1	0	1	0	0	2
1	1	modular	2	826	582	14	0	0	0	0	0	1	0	24
1	1	modular	2	827	1318	13	0	0	0	1	0	1	0	5
1	1	modular	2	828	482	14	0	0	0	0	0	1	0	2
1	1	modular	2	829	636	13	0	0	0	1	0	1	0	2
1	1	modular	2	830	534	14	0	0	0	0	0	1	0	2
1	1	modular	2	831	690	11	0	0	0	1	1	0	0	28
1	1	modular	2	832	508	14	0	0	0	0	0	1	0	2
1	1	modular	2	833	952	13	0	0	0	1	0	1	0	4
1	1	modular	2	834	592	11	0	0	0	1	1	0	0	3
1	1	modular	2	835	582	10	0	0	0	1	0	0	0	22
1	1	modular	2	836	1102	9	0	1	0	0	1	0	0	24
1	1	modular	2	837	744	7	0	0	0	0	1	1	0	27
1	1	modular	2	838	616	10	0	0	0	1	0	0	0	3
1	1	modular	2	839	597	7	0	0	0	0	1	1	0	2
1	1	modular	2	840	868	6	0	0	1	1	0	0	0	25
1	1	modular	2	841	869	7	0	0	0	0	1	1	0	2
1	1	modular	2	842	735	9	0	1	0	0	1	0	0	6
1	1	modular	2	843	754	7	0	0	0	0	1	1	0	2
1	1	modular	2	844	863	6	0	0	1	1	0	0	0	4
1	1	modular	2	846	674	6	0	0	1	1	0	0	0	2
1	1	modular	2	847	1019	8	0	1	0	1	0	0	0	33
1	1	modular	2	848	660	9	0	1	0	0	1	0	0	6
1	1	modular	2	849	597	8	0	1	0	1	0	0	0	2
1	1	modular	2	850	866	10	0	0	0	1	0	0	0	12
1	1	modular	2	851	1215	8	0	1	0	1	0	0	0	2
1	1	modular	2	852	566	10	0	0	0	1	0	0	0	2
1	1	modular	2	853	562	11	0	0	0	1	1	0	0	19
1	1	modular	2	854	455	14	0	0	0	0	0	1	0	22
1	1	modular	2	855	556	15	0	0	0	0	1	0	0	31
1	1	modular	2	856	486	14	0	0	0	0	0	1	0	2
1	1	modular	2	857	1000	13	0	0	0	1	0	1	0	24
1	1	modular	2	858	516	14	0	0	0	0	0	1	0	2
1	1	modular	2	859	768	11	0	0	0	1	1	0	0	6
1	1	modular	2	860	797	13	0	0	0	1	0	1	0	3
1	1	modular	2	861	602	11	0	0	0	1	1	0	0	2
1	1	modular	2	862	643	14	0	0	0	0	0	1	0	4
1	1	modular	2	863	563	11	0	0	0	1	1	0	0	2
1	1	modular	2	864	597	10	0	0	0	1	0	0	0	12
1	1	modular	2	865	1361	9	0	1	0	0	1	0	0	17
1	1	modular	2	866	657	8	0	1	0	1	0	0	0	15
1	1	modular	2	867	612	7	0	0	0	0	1	1	0	24
1	1	modular	2	868	593	10	0	0	0	1	0	0	0	4
1	1	modular	2	869	638	11	0	0	0	1	1	0	0	6
1	1	modular	2	870	492	10	0	0	0	1	0	0	0	2
1	1	modular	2	871	751	8	0	1	0	1	0	0	0	5
1	1	modular	2	874	868	9	0	1	0	0	1	0	0	2
1	1	modular	2	875	597	10	0	0	0	1	0	0	0	5
1	1	modular	2	877	760	9	0	1	0	0	1	0	0	3
1	1	modular	2	878	876	6	0	0	1	1	0	0	0	5
1	1	modular	2	879	883	5	0	1	1	0	0	0	0	34
1	1	modular	2	880	1007	3	0	0	1	0	0	1	0	61
1	1	modular	2	882	897	3	0	0	1	0	0	1	0	2
1	1	modular	2	883	1057	5	0	1	1	0	0	0	0	4
1	1	modular	2	884	626	2	0	0	1	0	0	0	0	118
1	1	modular	2	885	1028	4	0	1	0	0	0	0	0	4
1	1	modular	2	886	678	5	0	1	1	0	0	0	0	3
1	1	modular	2	888	646	5	0	1	1	0	0	0	0	2
1	1	modular	2	889	747	6	0	0	1	1	0	0	0	11
1	1	modular	2	890	2492	8	0	1	0	1	0	0	0	14
1	1	modular	2	891	645	10	0	0	0	1	0	0	0	16
1	1	modular	2	892	796	9	0	1	0	0	1	0	0	15
1	1	modular	2	893	805	8	0	1	0	1	0	0	0	3
1	1	modular	2	894	1175	10	0	0	0	1	0	0	0	3
1	1	modular	2	895	802	9	0	1	0	0	1	0	0	3
1	1	modular	2	896	659	10	0	0	0	1	0	0	0	2
1	1	modular	2	897	617	9	0	1	0	0	1	0	0	2
1	1	modular	2	898	1064	8	0	1	0	1	0	0	0	5
1	1	modular	2	899	720	6	0	0	1	1	0	0	0	10
1	1	modular	2	900	656	8	0	1	0	1	0	0	0	2
1	1	modular	2	901	1100	9	0	1	0	0	1	0	0	4
1	1	modular	2	902	793	10	0	0	0	1	0	0	0	6
1	1	modular	2	903	806	9	0	1	0	0	1	0	0	2
1	1	modular	2	904	785	6	0	0	1	1	0	0	0	5
1	1	modular	2	905	762	7	0	0	0	0	1	1	0	38
1	1	modular	2	906	931	9	0	1	0	0	1	0	0	3
1	1	modular	2	907	604	10	0	0	0	1	0	0	0	5
1	1	modular	2	908	805	7	0	0	0	0	1	1	0	3
1	1	modular	2	909	803	9	0	1	0	0	1	0	0	3
1	1	modular	2	910	664	7	0	0	0	0	1	1	0	2
1	1	modular	2	911	612	10	0	0	0	1	0	0	0	4
1	1	modular	2	912	786	8	0	1	0	1	0	0	0	12
1	1	modular	2	913	617	10	0	0	0	1	0	0	0	2
1	1	modular	2	914	633	8	0	1	0	1	0	0	0	2
1	1	modular	2	915	652	10	0	0	0	1	0	0	0	2
1	1	modular	2	916	690	7	0	0	0	0	1	1	0	6
1	1	modular	2	917	601	10	0	0	0	1	0	0	0	2
1	1	modular	2	918	822	11	0	0	0	1	1	0	0	49
1	1	modular	2	919	661	10	0	0	0	1	0	0	0	2
1	1	modular	2	920	658	7	0	0	0	0	1	1	0	4
1	1	modular	2	921	697	10	0	0	0	1	0	0	0	2
1	1	modular	2	922	676	7	0	0	0	0	1	1	0	2
1	1	modular	2	923	686	6	0	0	1	1	0	0	0	19
1	1	modular	2	925	645	10	0	0	0	1	0	0	0	4
1	1	modular	2	926	692	8	0	1	0	1	0	0	0	2
1	1	modular	2	927	762	9	0	1	0	0	1	0	0	18
1	1	modular	2	929	622	7	0	0	0	0	1	1	0	7
1	1	modular	2	930	2873	8	0	1	0	1	0	0	0	4
1	1	modular	2	931	870	7	0	0	0	0	1	1	0	2
1	1	modular	2	932	657	6	0	0	1	1	0	0	0	4
1	1	modular	2	934	657	6	0	0	1	1	0	0	0	2
1	1	modular	2	935	938	9	0	1	0	0	1	0	0	8
1	1	modular	2	936	650	10	0	0	0	1	0	0	0	11
1	1	modular	2	937	681	7	0	0	0	0	1	1	0	6
1	1	modular	2	938	723	9	0	1	0	0	1	0	0	3
1	1	modular	2	939	779	6	0	0	1	1	0	0	0	5
1	1	modular	2	940	658	9	0	1	0	0	1	0	0	2
1	1	modular	2	941	628	7	0	0	0	0	1	1	0	4
1	1	modular	2	942	1597	10	0	0	0	1	0	0	0	6
1	1	modular	2	943	689	11	0	0	0	1	1	0	0	25
1	1	modular	2	944	893	13	0	0	0	1	0	1	0	84
1	1	modular	2	945	922	12	0	0	1	0	1	0	0	120
1	1	modular	2	946	566	15	0	0	0	0	1	0	0	91
1	1	modular	2	947	535	14	0	0	0	0	0	1	0	85
1	1	modular	2	948	2716	12	0	0	1	0	1	0	0	3
1	1	modular	2	949	554	14	0	0	0	0	0	1	0	2
1	1	modular	2	950	493	15	0	0	0	0	1	0	0	4
1	1	modular	2	951	655	1	0	1	0	0	0	1	0	131
1	1	modular	2	952	422	15	0	0	0	0	1	0	0	2
1	1	modular	2	953	863	12	0	0	1	0	1	0	0	5
1	1	modular	2	954	872	13	0	0	0	1	0	1	0	10
1	1	modular	2	955	523	14	0	0	0	0	0	1	0	6
1	1	modular	2	956	1060	12	0	0	1	0	1	0	0	3
1	1	modular	2	957	876	13	0	0	0	1	0	1	0	3
1	1	modular	2	958	561	14	0	0	0	0	0	1	0	3
1	1	modular	2	959	1110	13	0	0	0	1	0	1	0	2
1	1	modular	2	960	859	12	0	0	1	0	1	0	0	4
1	1	modular	2	961	687	13	0	0	0	1	0	1	0	2
1	1	modular	2	962	606	14	0	0	0	0	0	1	0	4
1	1	modular	2	963	987	13	0	0	0	1	0	1	0	2
1	1	modular	2	964	777	12	0	0	1	0	1	0	0	4
1	1	modular	2	965	524	14	0	0	0	0	0	1	0	3
1	1	modular	2	966	642	11	0	0	0	1	1	0	0	23
1	1	modular	2	967	724	12	0	0	1	0	1	0	0	3
1	1	modular	2	968	637	11	0	0	0	1	1	0	0	2
1	1	modular	2	969	712	12	0	0	1	0	1	0	0	2
1	1	modular	2	970	537	14	0	0	0	0	0	1	0	5
1	1	modular	2	971	562	12	0	0	1	0	1	0	0	2
1	1	modular	2	972	730	13	0	0	0	1	0	1	0	9
1	1	modular	2	973	793	11	0	0	0	1	1	0	0	5
1	1	modular	2	974	557	14	0	0	0	0	0	1	0	4
1	1	modular	2	975	571	15	0	0	0	0	1	0	0	23
1	1	modular	2	976	946	1	0	1	0	0	0	1	0	25
1	1	modular	2	977	434	15	0	0	0	0	1	0	0	2
1	1	modular	2	978	948	13	0	0	0	1	0	1	0	6
1	1	modular	2	979	453	15	0	0	0	0	1	0	0	2
1	1	modular	2	980	876	12	0	0	1	0	1	0	0	9
1	1	modular	2	981	782	13	0	0	0	1	0	1	0	3
1	1	modular	2	982	698	11	0	0	0	1	1	0	0	9
1	1	modular	2	983	780	13	0	0	0	1	0	1	0	2
1	1	modular	2	984	599	14	0	0	0	0	0	1	0	10
1	1	modular	2	985	846	11	0	0	0	1	1	0	0	3
1	1	modular	2	986	897	13	0	0	0	1	0	1	0	3
1	1	modular	2	987	756	12	0	0	1	0	1	0	0	7
1	1	modular	2	988	564	15	0	0	0	0	1	0	0	9
1	1	modular	2	989	450	14	0	0	0	0	0	1	0	5
1	1	modular	2	990	1566	12	0	0	1	0	1	0	0	3
1	1	modular	2	991	725	13	0	0	0	1	0	1	0	5
1	1	modular	2	992	696	12	0	0	1	0	1	0	0	2
1	1	modular	2	993	577	14	0	0	0	0	0	1	0	4
1	1	modular	2	994	425	15	0	0	0	0	1	0	0	6
1	1	modular	2	995	709	1	0	1	0	0	0	1	0	19
1	1	modular	2	996	632	2	0	0	1	0	0	0	0	109
1	1	modular	2	997	612	5	0	1	1	0	0	0	0	64
1	1	modular	2	998	721	3	0	0	1	0	0	1	0	116
1	1	modular	2	999	742	1	0	1	0	0	0	1	0	4
1	1	modular	2	1000	498	15	0	0	0	0	1	0	0	6
1	1	modular	2	1001	824	13	0	0	0	1	0	1	0	10
1	1	modular	2	1002	441	15	0	0	0	0	1	0	0	2
1	1	modular	2	1003	491	14	0	0	0	0	0	1	0	10
1	1	modular	2	1004	736	11	0	0	0	1	1	0	0	19
1	1	modular	2	1005	809	12	0	0	1	0	1	0	0	13
1	1	modular	2	1006	578	15	0	0	0	0	1	0	0	4
1	1	modular	2	1007	792	13	0	0	0	1	0	1	0	6
1	1	modular	2	1008	566	14	0	0	0	0	0	1	0	5
1	1	modular	2	1009	872	12	0	0	1	0	1	0	0	4
1	1	modular	2	1010	683	11	0	0	0	1	1	0	0	6
1	1	modular	2	1011	547	10	0	0	0	1	0	0	0	69
1	1	modular	2	1012	743	9	0	1	0	0	1	0	0	72
1	1	modular	2	1013	863	8	0	1	0	1	0	0	0	83
1	1	modular	2	1014	605	9	0	1	0	0	1	0	0	2
1	1	modular	2	1015	710	10	0	0	0	1	0	0	0	4
1	1	modular	2	1016	628	7	0	0	0	0	1	1	0	75
1	1	modular	2	1017	990	8	0	1	0	1	0	0	0	4
1	1	modular	2	1018	688	6	0	0	1	1	0	0	0	79
1	1	modular	2	1019	927	7	0	0	0	0	1	1	0	3
1	1	modular	2	1021	543	7	0	0	0	0	1	1	0	2
1	1	modular	2	1022	715	9	0	1	0	0	1	0	0	8
1	1	modular	2	1023	705	8	0	1	0	1	0	0	0	3
1	1	modular	2	1024	561	10	0	0	0	1	0	0	0	9
1	1	modular	2	1025	593	7	0	0	0	0	1	1	0	4
1	1	modular	2	1026	633	10	0	0	0	1	0	0	0	2
1	1	modular	2	1027	680	11	0	0	0	1	1	0	0	17
1	1	modular	2	1028	653	10	0	0	0	1	0	0	0	2
1	1	modular	2	1029	764	11	0	0	0	1	1	0	0	2
1	1	modular	2	1030	1380	12	0	0	1	0	1	0	0	21
1	1	modular	2	1031	688	11	0	0	0	1	1	0	0	2
1	1	modular	2	1032	644	10	0	0	0	1	0	0	0	4
1	1	modular	2	1033	697	9	0	1	0	0	1	0	0	11
1	1	modular	2	1034	573	10	0	0	0	1	0	0	0	2
1	1	modular	2	1035	796	8	0	1	0	1	0	0	0	12
1	1	modular	2	1036	668	10	0	0	0	1	0	0	0	2
1	1	modular	2	1037	671	11	0	0	0	1	1	0	0	6
1	1	modular	2	1038	812	13	0	0	0	1	0	1	0	31
1	1	modular	2	1039	592	14	0	0	0	0	0	1	0	31
1	1	modular	2	1040	636	15	0	0	0	0	1	0	0	34
1	1	modular	2	1041	572	14	0	0	0	0	0	1	0	2
1	1	modular	2	1042	801	13	0	0	0	1	0	1	0	4
1	1	modular	2	1043	646	11	0	0	0	1	1	0	0	6
1	1	modular	2	1044	1121	12	0	0	1	0	1	0	0	14
1	1	modular	2	1045	494	14	0	0	0	0	0	1	0	4
1	1	modular	2	1046	977	13	0	0	0	1	0	1	0	4
1	1	modular	2	1047	547	15	0	0	0	0	1	0	0	7
1	1	modular	2	1048	481	14	0	0	0	0	0	1	0	3
1	1	modular	2	1049	757	12	0	0	1	0	1	0	0	5
1	1	modular	2	1050	552	14	0	0	0	0	0	1	0	2
1	1	modular	2	1051	1036	12	0	0	1	0	1	0	0	2
1	1	modular	2	1052	921	13	0	0	0	1	0	1	0	6
1	1	modular	2	1053	729	12	0	0	1	0	1	0	0	2
1	1	modular	2	1054	536	15	0	0	0	0	1	0	0	7
1	1	modular	2	1055	480	14	0	0	0	0	0	1	0	5
1	1	modular	2	1056	974	13	0	0	0	1	0	1	0	4
1	1	modular	2	1057	502	15	0	0	0	0	1	0	0	3
1	1	modular	2	1058	727	1	0	1	0	0	0	1	0	59
1	1	modular	2	1060	787	1	0	1	0	0	0	1	0	2
1	1	modular	2	1061	546	2	0	0	1	0	0	0	0	65
1	1	modular	2	1062	937	4	0	1	0	0	0	0	0	177
1	1	modular	2	1063	584	1	0	1	0	0	0	1	0	3
1	1	modular	2	1064	537	15	0	0	0	0	1	0	0	7
1	1	modular	2	1065	728	1	0	1	0	0	0	1	0	2
1	1	modular	2	1066	601	2	0	0	1	0	0	0	0	5
1	1	modular	2	1067	831	1	0	1	0	0	0	1	0	2
1	1	modular	2	1068	869	4	0	1	0	0	0	0	0	6
1	1	modular	2	1069	616	2	0	0	1	0	0	0	0	3
1	1	modular	2	1070	686	5	0	1	1	0	0	0	0	73
1	1	modular	2	1071	632	4	0	1	0	0	0	0	0	3
1	1	modular	2	1072	561	2	0	0	1	0	0	0	0	3
1	1	modular	2	1073	596	5	0	1	1	0	0	0	0	3
1	1	modular	2	1075	581	5	0	1	1	0	0	0	0	2
1	1	modular	2	1076	867	3	0	0	1	0	0	1	0	17
1	1	modular	2	1077	638	5	0	1	1	0	0	0	0	2
1	1	modular	2	1078	709	3	0	0	1	0	0	1	0	2
1	1	modular	2	1079	738	1	0	1	0	0	0	1	0	12
1	1	modular	2	1080	936	3	0	0	1	0	0	1	0	2
1	1	modular	2	1081	603	2	0	0	1	0	0	0	0	7
1	1	modular	2	1083	691	1	0	1	0	0	0	1	0	4
1	1	modular	2	1084	553	2	0	0	1	0	0	0	0	3
1	1	modular	2	1085	738	3	0	0	1	0	0	1	0	3
1	1	modular	2	1086	891	4	0	1	0	0	0	0	0	15
1	1	modular	2	1087	603	1	0	1	0	0	0	1	0	4
1	1	modular	2	1088	1226	15	0	0	0	0	1	0	0	24
1	1	modular	2	1089	680	12	0	0	1	0	1	0	0	36
1	1	modular	2	1090	970	13	0	0	0	1	0	1	0	34
1	1	modular	2	1091	564	14	0	0	0	0	0	1	0	36
1	1	modular	2	1092	517	15	0	0	0	0	1	0	0	4
1	1	modular	2	1093	612	1	0	1	0	0	0	1	0	6
1	1	modular	2	1094	548	2	0	0	1	0	0	0	0	10
1	1	modular	2	1095	1203	3	0	0	1	0	0	1	0	10
1	1	modular	2	1096	544	2	0	0	1	0	0	0	0	2
1	1	modular	2	1097	837	1	0	1	0	0	0	1	0	4
1	1	modular	2	1098	474	15	0	0	0	0	1	0	0	6
1	1	modular	2	1099	646	12	0	0	1	0	1	0	0	10
1	1	modular	2	1100	559	14	0	0	0	0	0	1	0	9
1	1	modular	2	1101	699	11	0	0	0	1	1	0	0	58
1	1	modular	2	1102	647	14	0	0	0	0	0	1	0	2
1	1	modular	2	1103	776	12	0	0	1	0	1	0	0	4
1	1	modular	2	1104	958	13	0	0	0	1	0	1	0	14
1	1	modular	2	1105	780	11	0	0	0	1	1	0	0	4
1	1	modular	2	1106	749	12	0	0	1	0	1	0	0	3
1	1	modular	2	1107	699	11	0	0	0	1	1	0	0	2
1	1	modular	2	1108	702	12	0	0	1	0	1	0	0	2
1	1	modular	2	1109	698	13	0	0	0	1	0	1	0	5
1	1	modular	2	1110	599	14	0	0	0	0	0	1	0	8
1	1	modular	2	1111	552	15	0	0	0	0	1	0	0	13
1	1	modular	2	1112	515	14	0	0	0	0	0	1	0	2
1	1	modular	2	1113	501	15	0	0	0	0	1	0	0	2
1	1	modular	2	1114	496	14	0	0	0	0	0	1	0	2
1	1	modular	2	1115	686	15	0	0	0	0	1	0	0	2
1	1	modular	2	1116	593	1	0	1	0	0	0	1	0	19
1	1	modular	2	1117	837	3	0	0	1	0	0	1	0	22
1	1	modular	2	1118	831	5	0	1	1	0	0	0	0	41
1	1	modular	2	1119	584	6	0	0	1	1	0	0	0	101
1	1	modular	2	1120	696	5	0	1	1	0	0	0	0	2
1	1	modular	2	1121	586	6	0	0	1	1	0	0	0	2
1	1	modular	2	1122	1138	8	0	1	0	1	0	0	0	87
1	1	modular	2	1123	631	9	0	1	0	0	1	0	0	90
1	1	modular	2	1125	686	7	0	0	0	0	1	1	0	100
1	1	modular	2	1126	552	10	0	0	0	1	0	0	0	90
1	1	modular	2	1127	748	7	0	0	0	0	1	1	0	2
1	1	modular	2	1128	661	6	0	0	1	1	0	0	0	7
1	1	modular	2	1129	846	8	0	1	0	1	0	0	0	5
1	1	modular	2	1130	668	9	0	1	0	0	1	0	0	7
1	1	modular	2	1131	632	10	0	0	0	1	0	0	0	5
1	1	modular	2	1132	701	8	0	1	0	1	0	0	0	3
1	1	modular	2	1133	636	10	0	0	0	1	0	0	0	2
1	1	modular	2	1134	673	9	0	1	0	0	1	0	0	4
1	1	modular	2	1135	1076	8	0	1	0	1	0	0	0	3
1	1	modular	2	1136	677	6	0	0	1	1	0	0	0	8
1	1	modular	2	1137	689	9	0	1	0	0	1	0	0	3
1	1	modular	2	1139	693	7	0	0	0	0	1	1	0	12
1	1	modular	2	1140	822	8	0	1	0	1	0	0	0	2
1	1	modular	2	1141	523	7	0	0	0	0	1	1	0	2
1	1	modular	2	1142	708	6	0	0	1	1	0	0	0	6
1	1	modular	2	1143	623	8	0	1	0	1	0	0	0	3
1	1	modular	2	1144	549	7	0	0	0	0	1	1	0	3
1	1	modular	2	1145	672	9	0	1	0	0	1	0	0	8
1	1	modular	2	1146	531	10	0	0	0	1	0	0	0	13
1	1	modular	2	1147	572	7	0	0	0	0	1	1	0	3
1	1	modular	2	1148	974	8	0	1	0	1	0	0	0	5
1	1	modular	2	1149	636	9	0	1	0	0	1	0	0	4
1	1	modular	2	1151	641	7	0	0	0	0	1	1	0	4
1	1	modular	2	1152	681	9	0	1	0	0	1	0	0	3
1	1	modular	2	1153	831	8	0	1	0	1	0	0	0	5
1	1	modular	2	1154	626	7	0	0	0	0	1	1	0	3
1	1	modular	2	1155	674	6	0	0	1	1	0	0	0	13
1	1	modular	2	1156	971	5	0	1	1	0	0	0	0	36
1	1	modular	2	1158	692	5	0	1	1	0	0	0	0	2
1	1	modular	2	1160	974	3	0	0	1	0	0	1	0	43
1	1	modular	2	1161	812	5	0	1	1	0	0	0	0	3
1	1	modular	2	1162	743	3	0	0	1	0	0	1	0	2
1	1	modular	2	1163	884	1	0	1	0	0	0	1	0	47
1	1	modular	2	1164	807	4	0	1	0	0	0	0	0	5
1	1	modular	2	1165	677	2	0	0	1	0	0	0	0	8
1	1	modular	2	1166	1000	3	0	0	1	0	0	1	0	4
1	1	modular	2	1167	733	1	0	1	0	0	0	1	0	4
1	1	modular	2	1168	760	4	0	1	0	0	0	0	0	4
1	1	modular	2	1170	860	3	0	0	1	0	0	1	0	4
1	1	modular	2	1171	662	1	0	1	0	0	0	1	0	4
1	1	modular	2	1172	1113	4	0	1	0	0	0	0	0	4
1	1	modular	2	1173	712	3	0	0	1	0	0	1	0	3
1	1	modular	2	1174	578	4	0	1	0	0	0	0	0	2
1	1	modular	2	1175	668	3	0	0	1	0	0	1	0	2
1	1	modular	2	1176	517	4	0	1	0	0	0	0	0	2
1	1	modular	2	1177	812	1	0	1	0	0	0	1	0	6
1	1	modular	2	1178	532	15	0	0	0	0	1	0	0	63
1	1	modular	2	1179	691	1	0	1	0	0	0	1	0	2
1	1	modular	2	1180	589	2	0	0	1	0	0	0	0	15
1	1	modular	2	1181	655	1	0	1	0	0	0	1	0	2
1	1	modular	2	1182	1342	2	0	0	1	0	0	0	0	2
1	1	modular	2	1183	636	5	0	1	1	0	0	0	0	14
1	1	modular	2	1184	947	2	0	0	1	0	0	0	0	2
1	1	modular	2	1185	551	1	0	1	0	0	0	1	0	4
1	1	modular	2	1186	1567	2	0	0	1	0	0	0	0	2
1	1	modular	2	1187	575	1	0	1	0	0	0	1	0	2
1	1	modular	2	1188	760	4	0	1	0	0	0	0	0	12
1	1	modular	2	1189	600	5	0	1	1	0	0	0	0	6
1	1	modular	2	1190	939	6	0	0	1	1	0	0	0	35
1	1	modular	2	1191	1039	8	0	1	0	1	0	0	0	38
1	1	modular	2	1192	898	10	0	0	0	1	0	0	0	42
1	1	modular	2	1193	613	8	0	1	0	1	0	0	0	2
1	1	modular	2	1194	585	10	0	0	0	1	0	0	0	2
1	1	modular	2	1195	538	8	0	1	0	1	0	0	0	2
1	1	modular	2	1196	669	9	0	1	0	0	1	0	0	44
1	1	modular	2	1197	625	7	0	0	0	0	1	1	0	43
1	1	modular	2	1198	886	10	0	0	0	1	0	0	0	4
1	1	modular	2	1200	3257	6	0	0	1	1	0	0	0	10
1	1	modular	2	1201	2054	9	0	1	0	0	1	0	0	2
1	1	modular	2	1202	766	7	0	0	0	0	1	1	0	5
1	1	modular	2	1203	755	6	0	0	1	1	0	0	0	3
1	1	modular	2	1204	702	9	0	1	0	0	1	0	0	3
1	1	modular	2	1205	605	10	0	0	0	1	0	0	0	7
1	1	modular	2	1206	625	7	0	0	0	0	1	1	0	4
1	1	modular	2	1207	597	10	0	0	0	1	0	0	0	2
1	1	modular	2	1208	626	11	0	0	0	1	1	0	0	101
1	1	modular	2	1209	697	12	0	0	1	0	1	0	0	101
1	1	modular	2	1210	753	11	0	0	0	1	1	0	0	2
1	1	modular	2	1211	643	12	0	0	1	0	1	0	0	2
1	1	modular	2	1212	706	13	0	0	0	1	0	1	0	103
1	1	modular	2	1213	595	15	0	0	0	0	1	0	0	35
1	1	modular	2	1214	689	13	0	0	0	1	0	1	0	2
1	1	modular	2	1215	662	11	0	0	0	1	1	0	0	5
1	1	modular	2	1216	641	12	0	0	1	0	1	0	0	5
1	1	modular	2	1217	830	11	0	0	0	1	1	0	0	2
1	1	modular	2	1218	778	14	0	0	0	0	0	1	0	104
1	1	modular	2	1219	520	15	0	0	0	0	1	0	0	6
1	1	modular	2	1220	632	1	0	1	0	0	0	1	0	33
1	1	modular	2	1222	582	2	0	0	1	0	0	0	0	36
1	1	modular	2	1223	563	3	0	0	1	0	0	1	0	2
1	1	modular	2	1224	563	2	0	0	1	0	0	0	0	2
1	1	modular	2	1225	607	4	0	1	0	0	0	0	0	37
1	1	modular	2	1227	588	5	0	1	1	0	0	0	0	38
1	1	modular	2	1228	498	4	0	1	0	0	0	0	0	3
1	1	modular	2	1229	650	2	0	0	1	0	0	0	0	3
1	1	modular	2	1230	525	4	0	1	0	0	0	0	0	2
1	1	modular	2	1231	558	2	0	0	1	0	0	0	0	2
1	1	modular	2	1232	572	1	0	1	0	0	0	1	0	12
1	1	modular	2	1233	688	4	0	1	0	0	0	0	0	3
1	1	modular	2	1234	695	1	0	1	0	0	0	1	0	2
1	1	modular	2	1235	537	4	0	1	0	0	0	0	0	2
1	1	modular	2	1236	660	2	0	0	1	0	0	0	0	5
1	1	modular	2	1237	704	5	0	1	1	0	0	0	0	10
1	1	modular	2	1239	1620	4	0	1	0	0	0	0	0	4
1	1	modular	2	1240	601	5	0	1	1	0	0	0	0	3
1	1	modular	2	1241	1277	2	0	0	1	0	0	0	0	3
1	1	modular	2	1242	522	4	0	1	0	0	0	0	0	3
1	1	modular	2	1243	582	2	0	0	1	0	0	0	0	2
1	1	modular	2	1244	572	3	0	0	1	0	0	1	0	21
1	1	modular	2	1245	782	5	0	1	1	0	0	0	0	5
1	1	modular	2	1246	643	4	0	1	0	0	0	0	0	4
1	1	modular	2	1247	586	5	0	1	1	0	0	0	0	2
1	1	modular	2	1248	1022	4	0	1	0	0	0	0	0	2
1	1	modular	2	1249	529	5	0	1	1	0	0	0	0	2
1	1	modular	2	1250	1052	6	0	0	1	1	0	0	0	47
1	1	modular	2	1251	1305	8	0	1	0	1	0	0	0	56
1	1	modular	2	1252	810	6	0	0	1	1	0	0	0	2
1	1	modular	2	1253	672	8	0	1	0	1	0	0	0	2
1	1	modular	2	1254	897	9	0	1	0	0	1	0	0	50
1	1	modular	2	1255	670	10	0	0	0	1	0	0	0	48
1	1	modular	2	1256	666	9	0	1	0	0	1	0	0	2
1	1	modular	2	1257	1073	7	0	0	0	0	1	1	0	51
1	1	modular	2	1258	841	10	0	0	0	1	0	0	0	3
1	1	modular	2	1259	622	9	0	1	0	0	1	0	0	3
1	1	modular	2	1260	753	6	0	0	1	1	0	0	0	8
1	1	modular	2	1261	797	7	0	0	0	0	1	1	0	4
1	1	modular	2	1262	1032	10	0	0	0	1	0	0	0	4
1	1	modular	2	1263	767	7	0	0	0	0	1	1	0	2
1	1	modular	2	1265	691	10	0	0	0	1	0	0	0	3
1	1	modular	2	1266	644	11	0	0	0	1	1	0	0	49
1	1	modular	2	1267	552	14	0	0	0	0	0	1	0	49
1	1	modular	2	1268	697	11	0	0	0	1	1	0	0	2
1	1	modular	2	1269	811	12	0	0	1	0	1	0	0	53
1	1	modular	2	1270	578	14	0	0	0	0	0	1	0	3
1	1	modular	2	1271	631	11	0	0	0	1	1	0	0	3
1	1	modular	2	1272	634	10	0	0	0	1	0	0	0	7
1	1	modular	2	1273	1049	9	0	1	0	0	1	0	0	9
1	1	modular	2	1274	877	8	0	1	0	1	0	0	0	21
1	1	modular	2	1275	789	7	0	0	0	0	1	1	0	12
1	1	modular	2	1276	702	9	0	1	0	0	1	0	0	3
1	1	modular	2	1277	542	10	0	0	0	1	0	0	0	5
1	1	modular	2	1278	811	8	0	1	0	1	0	0	0	4
1	1	modular	2	1280	1377	5	0	1	1	0	0	0	0	31
1	1	modular	2	1281	3771	4	0	1	0	0	0	0	0	33
1	1	modular	2	1282	717	3	0	0	1	0	0	1	0	38
1	1	modular	2	1283	911	1	0	1	0	0	0	1	0	49
1	1	modular	2	1284	1337	3	0	0	1	0	0	1	0	2
1	1	modular	2	1285	714	5	0	1	1	0	0	0	0	5
1	1	modular	2	1286	1535	4	0	1	0	0	0	0	0	5
1	1	modular	2	1287	593	5	0	1	1	0	0	0	0	2
1	1	modular	2	1288	647	3	0	0	1	0	0	1	0	4
1	1	modular	2	1289	1156	5	0	1	1	0	0	0	0	2
1	1	modular	2	1291	880	5	0	1	1	0	0	0	0	2
1	1	modular	2	1292	962	6	0	0	1	1	0	0	0	13
1	1	modular	2	1293	1132	9	0	1	0	0	1	0	0	17
1	1	modular	2	1294	1443	6	0	0	1	1	0	0	0	2
1	1	modular	2	1295	880	7	0	0	0	0	1	1	0	20
1	1	modular	2	1296	1166	8	0	1	0	1	0	0	0	18
1	1	modular	2	1297	553	10	0	0	0	1	0	0	0	20
1	1	modular	2	1298	782	9	0	1	0	0	1	0	0	5
1	1	modular	2	1299	556	10	0	0	0	1	0	0	0	2
1	1	modular	2	1300	627	11	0	0	0	1	1	0	0	29
1	1	modular	2	1301	1048	12	0	0	1	0	1	0	0	32
1	1	modular	2	1302	506	15	0	0	0	0	1	0	0	83
1	1	modular	2	1303	867	12	0	0	1	0	1	0	0	2
1	1	modular	2	1304	529	14	0	0	0	0	0	1	0	34
1	1	modular	2	1305	637	12	0	0	1	0	1	0	0	2
1	1	modular	2	1306	751	13	0	0	0	1	0	1	0	92
1	1	modular	2	1307	654	11	0	0	0	1	1	0	0	7
1	1	modular	2	1308	834	13	0	0	0	1	0	1	0	2
1	1	modular	2	1309	647	11	0	0	0	1	1	0	0	2
1	1	modular	2	1310	618	13	0	0	0	1	0	1	0	2
1	1	modular	2	1311	457	15	0	0	0	0	1	0	0	9
1	1	modular	2	1312	501	14	0	0	0	0	0	1	0	8
1	1	modular	2	1313	469	15	0	0	0	0	1	0	0	2
1	1	modular	2	1314	661	1	0	1	0	0	0	1	0	31
1	1	modular	2	1315	1021	4	0	1	0	0	0	0	0	29
1	1	modular	2	1316	641	3	0	0	1	0	0	1	0	28
1	1	modular	2	1317	604	5	0	1	1	0	0	0	0	26
1	1	modular	2	1318	532	4	0	1	0	0	0	0	0	3
1	1	modular	2	1319	673	3	0	0	1	0	0	1	0	3
1	1	modular	2	1320	579	2	0	0	1	0	0	0	0	30
1	1	modular	2	1321	796	5	0	1	1	0	0	0	0	4
1	1	modular	2	1322	727	3	0	0	1	0	0	1	0	3
1	1	modular	2	1323	653	2	0	0	1	0	0	0	0	3
1	1	modular	2	1324	708	1	0	1	0	0	0	1	0	10
1	1	modular	2	1325	492	2	0	0	1	0	0	0	0	2
1	1	modular	2	1327	927	2	0	0	1	0	0	0	0	2
1	1	modular	2	1328	1305	4	0	1	0	0	0	0	0	10
1	1	modular	2	1329	566	5	0	1	1	0	0	0	0	8
1	1	modular	2	1330	487	4	0	1	0	0	0	0	0	2
1	1	modular	2	1331	530	5	0	1	1	0	0	0	0	2
1	1	modular	2	1332	493	4	0	1	0	0	0	0	0	2
1	1	modular	2	1333	633	2	0	0	1	0	0	0	0	6
1	1	modular	2	1334	540	4	0	1	0	0	0	0	0	2
1	1	modular	2	1335	720	1	0	1	0	0	0	1	0	11
1	1	modular	2	1336	1035	15	0	0	0	0	1	0	0	23
1	1	modular	2	1337	806	12	0	0	1	0	1	0	0	32
1	1	modular	2	1338	733	14	0	0	0	0	0	1	0	26
1	1	modular	2	1339	679	15	0	0	0	0	1	0	0	3
1	1	modular	2	1340	582	1	0	1	0	0	0	1	0	5
1	1	modular	2	1341	912	2	0	0	1	0	0	0	0	8
1	1	modular	2	1342	697	4	0	1	0	0	0	0	0	8
1	1	modular	2	1343	652	2	0	0	1	0	0	0	0	2
1	1	modular	2	1344	571	3	0	0	1	0	0	1	0	18
1	1	modular	2	1345	1001	2	0	0	1	0	0	0	0	2
1	1	modular	2	1346	684	4	0	1	0	0	0	0	0	4
1	1	modular	2	1347	586	5	0	1	1	0	0	0	0	16
1	1	modular	2	1348	681	6	0	0	1	1	0	0	0	54
1	1	modular	2	1349	1073	5	0	1	1	0	0	0	0	2
1	1	modular	2	1350	1021	6	0	0	1	1	0	0	0	2
1	1	modular	2	1351	1003	5	0	1	1	0	0	0	0	2
1	1	modular	2	1352	679	6	0	0	1	1	0	0	0	2
1	1	modular	2	1353	608	5	0	1	1	0	0	0	0	2
1	1	modular	2	1354	773	4	0	1	0	0	0	0	0	8
1	1	modular	2	1355	697	1	0	1	0	0	0	1	0	15
1	1	modular	2	1357	680	5	0	1	1	0	0	0	0	4
1	1	modular	2	1358	696	3	0	0	1	0	0	1	0	2
1	1	modular	2	1359	673	5	0	1	1	0	0	0	0	2
1	1	modular	2	1360	643	3	0	0	1	0	0	1	0	2
1	1	modular	2	1361	910	5	0	1	1	0	0	0	0	2
1	1	modular	2	1362	741	3	0	0	1	0	0	1	0	2
1	1	modular	2	1363	705	2	0	0	1	0	0	0	0	18
1	1	modular	2	1364	586	4	0	1	0	0	0	0	0	10
1	1	modular	2	1366	551	2	0	0	1	0	0	0	0	3
1	1	modular	2	1367	635	1	0	1	0	0	0	1	0	2
1	1	modular	2	1368	992	3	0	0	1	0	0	1	0	6
1	1	modular	2	1369	733	1	0	1	0	0	0	1	0	2
1	1	modular	2	1370	1258	4	0	1	0	0	0	0	0	6
1	1	modular	2	1371	1230	1	0	1	0	0	0	1	0	2
1	1	modular	2	1372	613	15	0	0	0	0	1	0	0	33
1	1	modular	2	1373	520	14	0	0	0	0	0	1	0	35
1	1	modular	2	1374	482	15	0	0	0	0	1	0	0	2
1	1	modular	2	1375	489	14	0	0	0	0	0	1	0	2
1	1	modular	2	1376	572	15	0	0	0	0	1	0	0	2
1	1	modular	2	1377	1999	12	0	0	1	0	1	0	0	40
1	1	modular	2	1378	505	15	0	0	0	0	1	0	0	2
1	1	modular	2	1379	662	12	0	0	1	0	1	0	0	2
1	1	modular	2	1380	994	13	0	0	0	1	0	1	0	70
1	1	modular	2	1381	692	11	0	0	0	1	1	0	0	72
1	1	modular	2	1382	847	13	0	0	0	1	0	1	0	2
1	1	modular	2	1383	498	14	0	0	0	0	0	1	0	8
1	1	modular	2	1384	651	13	0	0	0	1	0	1	0	2
1	1	modular	2	1385	467	14	0	0	0	0	0	1	0	2
1	1	modular	2	1386	832	12	0	0	1	0	1	0	0	7
1	1	modular	2	1387	731	11	0	0	0	1	1	0	0	6
1	1	modular	2	1388	588	10	0	0	0	1	0	0	0	89
1	1	modular	2	1389	2626	8	0	1	0	1	0	0	0	93
1	1	modular	2	1390	651	9	0	1	0	0	1	0	0	92
1	1	modular	2	1391	623	10	0	0	0	1	0	0	0	3
1	1	modular	2	1392	652	9	0	1	0	0	1	0	0	2
1	1	modular	2	1393	675	7	0	0	0	0	1	1	0	98
1	1	modular	2	1394	539	10	0	0	0	1	0	0	0	3
1	1	modular	2	1395	818	9	0	1	0	0	1	0	0	3
1	1	modular	2	1397	877	7	0	0	0	0	1	1	0	4
1	1	modular	2	1398	523	6	0	0	1	1	0	0	0	2
1	1	modular	2	1399	827	8	0	1	0	1	0	0	0	10
1	1	modular	2	1401	720	8	0	1	0	1	0	0	0	2
1	1	modular	2	1402	732	6	0	0	1	1	0	0	0	4
1	1	modular	2	1403	1116	5	0	1	1	0	0	0	0	42
1	1	modular	2	1404	848	4	0	1	0	0	0	0	0	34
1	1	modular	2	1405	556	2	0	0	1	0	0	0	0	39
1	1	modular	2	1408	649	2	0	0	1	0	0	0	0	3
1	1	modular	2	1409	650	5	0	1	1	0	0	0	0	6
1	1	modular	2	1410	607	3	0	0	1	0	0	1	0	3
1	1	modular	2	1411	701	2	0	0	1	0	0	0	0	3
1	1	modular	2	1412	611	5	0	1	1	0	0	0	0	3
1	1	modular	2	1413	822	4	0	1	0	0	0	0	0	9
1	1	modular	2	1414	1051	1	0	1	0	0	0	1	0	8
1	1	modular	2	1415	689	3	0	0	1	0	0	1	0	5
1	1	modular	2	1416	908	2	0	0	1	0	0	0	0	5
1	1	modular	2	1417	623	3	0	0	1	0	0	1	0	2
1	1	modular	2	1419	715	15	0	0	0	0	1	0	0	41
1	1	modular	2	1420	1224	12	0	0	1	0	1	0	0	34
1	1	modular	2	1421	620	14	0	0	0	0	0	1	0	36
1	1	modular	2	1422	1086	13	0	0	0	1	0	1	0	38
1	1	modular	2	1423	973	12	0	0	1	0	1	0	0	3
1	1	modular	2	1424	580	15	0	0	0	0	1	0	0	5
1	1	modular	2	1425	477	14	0	0	0	0	0	1	0	4
1	1	modular	2	1426	484	15	0	0	0	0	1	0	0	2
1	1	modular	2	1427	719	12	0	0	1	0	1	0	0	4
1	1	modular	2	1428	963	13	0	0	0	1	0	1	0	6
1	1	modular	2	1429	711	12	0	0	1	0	1	0	0	2
1	1	modular	2	1430	569	14	0	0	0	0	0	1	0	5
1	1	modular	2	1431	1044	13	0	0	0	1	0	1	0	3
1	1	modular	2	1432	497	15	0	0	0	0	1	0	0	6
1	1	modular	2	1433	688	1	0	1	0	0	0	1	0	15
1	1	modular	2	1434	463	15	0	0	0	0	1	0	0	2
1	1	modular	2	1435	882	13	0	0	0	1	0	1	0	4
1	1	modular	2	1436	529	14	0	0	0	0	0	1	0	6
1	1	modular	2	1437	984	12	0	0	1	0	1	0	0	8
1	1	modular	2	1438	667	11	0	0	0	1	1	0	0	51
1	1	modular	2	1439	487	14	0	0	0	0	0	1	0	3
1	1	modular	2	1440	949	12	0	0	1	0	1	0	0	3
1	1	modular	2	1441	540	14	0	0	0	0	0	1	0	2
1	1	modular	2	1442	740	12	0	0	1	0	1	0	0	2
1	1	modular	2	1443	720	13	0	0	0	1	0	1	0	8
1	1	modular	2	1444	723	12	0	0	1	0	1	0	0	2
1	1	modular	2	1445	727	15	0	0	0	0	1	0	0	11
1	1	modular	2	1446	845	13	0	0	0	1	0	1	0	3
1	1	modular	2	1447	508	14	0	0	0	0	0	1	0	6
1	1	modular	2	1448	934	12	0	0	1	0	1	0	0	4
1	1	modular	2	1449	677	13	0	0	0	1	0	1	0	3
1	1	modular	2	1450	509	14	0	0	0	0	0	1	0	3
1	1	modular	2	1451	626	11	0	0	0	1	1	0	0	13
1	1	modular	2	1452	550	10	0	0	0	1	0	0	0	58
1	1	modular	2	1453	638	7	0	0	0	0	1	1	0	56
1	1	modular	2	1454	684	6	0	0	1	1	0	0	0	52
1	1	modular	2	1455	548	7	0	0	0	0	1	1	0	2
1	1	modular	2	1457	733	7	0	0	0	0	1	1	0	2
1	1	modular	2	1458	555	6	0	0	1	1	0	0	0	4
1	1	modular	2	1459	497	7	0	0	0	0	1	1	0	2
1	1	modular	2	1460	521	6	0	0	1	1	0	0	0	2
1	1	modular	2	1461	562	7	0	0	0	0	1	1	0	2
1	1	modular	2	1462	575	6	0	0	1	1	0	0	0	2
1	1	modular	2	1463	607	7	0	0	0	0	1	1	0	2
1	1	modular	2	1464	760	9	0	1	0	0	1	0	0	64
1	1	modular	2	1465	639	6	0	0	1	1	0	0	0	3
1	1	modular	2	1466	519	7	0	0	0	0	1	1	0	3
1	1	modular	2	1467	592	10	0	0	0	1	0	0	0	15
1	1	modular	2	1468	597	11	0	0	0	1	1	0	0	17
1	1	modular	2	1469	627	12	0	0	1	0	1	0	0	21
1	1	modular	2	1470	507	14	0	0	0	0	0	1	0	20
1	1	modular	2	1471	441	15	0	0	0	0	1	0	0	26
1	1	modular	2	1472	701	1	0	1	0	0	0	1	0	39
1	1	modular	2	1473	452	15	0	0	0	0	1	0	0	2
1	1	modular	2	1474	612	1	0	1	0	0	0	1	0	2
1	1	modular	2	1475	957	2	0	0	1	0	0	0	0	59
1	1	modular	2	1476	659	5	0	1	1	0	0	0	0	64
1	1	modular	2	1477	483	2	0	0	1	0	0	0	0	2
1	1	modular	2	1478	499	5	0	1	1	0	0	0	0	2
1	1	modular	2	1479	473	2	0	0	1	0	0	0	0	2
1	1	modular	2	1481	472	2	0	0	1	0	0	0	0	2
1	1	modular	2	1482	538	1	0	1	0	0	0	1	0	2
1	1	modular	2	1483	556	15	0	0	0	0	1	0	0	10
1	1	modular	2	1484	1111	12	0	0	1	0	1	0	0	15
1	1	modular	2	1485	482	15	0	0	0	0	1	0	0	2
1	1	modular	2	1486	703	12	0	0	1	0	1	0	0	2
1	1	modular	2	1487	527	15	0	0	0	0	1	0	0	2
1	1	modular	2	1488	517	14	0	0	0	0	0	1	0	18
1	1	modular	2	1490	957	13	0	0	0	1	0	1	0	41
1	1	modular	2	1491	412	14	0	0	0	0	0	1	0	3
1	1	modular	2	1492	646	11	0	0	0	1	1	0	0	24
1	1	modular	2	1493	484	10	0	0	0	1	0	0	0	26
1	1	modular	2	1494	590	9	0	1	0	0	1	0	0	30
1	1	modular	2	1495	630	7	0	0	0	0	1	1	0	29
1	1	modular	2	1496	988	9	0	1	0	0	1	0	0	2
1	1	modular	2	1497	627	10	0	0	0	1	0	0	0	4
1	1	modular	2	1498	772	8	0	1	0	1	0	0	0	42
1	1	modular	2	1499	618	6	0	0	1	1	0	0	0	34
1	1	modular	2	1500	632	9	0	1	0	0	1	0	0	4
1	1	modular	4	1	3839	1	0	0	0	0	1	0	0	15
1	1	modular	4	3	2008	12	0	1	0	0	0	0	0	15
1	1	modular	4	4	2631	14	0	1	0	0	0	1	0	15
1	1	modular	4	5	3857	11	0	0	1	1	0	0	0	15
1	1	modular	4	6	4847	14	0	1	0	0	0	1	0	2
1	1	modular	4	7	1667	12	0	1	0	0	0	0	0	4
1	1	modular	4	8	3346	15	0	1	0	1	0	0	0	6
1	1	modular	4	9	2760	1	0	0	0	0	1	0	0	8
1	1	modular	4	10	3371	15	0	1	0	1	0	0	0	2
1	1	modular	4	11	1440	12	0	1	0	0	0	0	0	4
1	1	modular	4	12	1813	15	0	1	0	1	0	0	0	2
1	1	modular	4	13	2167	1	0	0	0	0	1	0	0	4
1	1	modular	4	14	2505	2	0	1	1	0	0	0	0	15
1	1	modular	4	15	5003	5	0	0	1	0	0	1	0	15
1	1	modular	4	16	1784	6	0	0	0	0	1	1	0	15
1	1	modular	4	17	2712	8	0	1	0	0	1	0	0	15
1	1	modular	4	18	2276	9	0	0	0	1	1	0	0	15
1	1	modular	4	19	1586	10	0	0	0	0	0	1	0	15
1	1	modular	4	20	2868	8	0	1	0	0	1	0	0	3
1	1	modular	4	21	1798	9	0	0	0	1	1	0	0	3
1	1	modular	4	22	1380	10	0	0	0	0	0	1	0	3
1	1	modular	4	23	3109	8	0	1	0	0	1	0	0	3
1	1	modular	4	24	2064	9	0	0	0	1	1	0	0	3
1	1	modular	4	25	2025	7	0	0	0	1	0	1	0	15
1	1	modular	4	26	1815	9	0	0	0	1	1	0	0	2
1	1	modular	4	27	1550	6	0	0	0	0	1	1	0	11
1	1	modular	4	28	2180	9	0	0	0	1	1	0	0	2
1	1	modular	4	29	2015	7	0	0	0	1	0	1	0	4
1	1	modular	4	30	1703	6	0	0	0	0	1	1	0	3
1	1	modular	4	31	4078	5	0	0	1	0	0	1	0	16
1	1	modular	4	32	2736	3	0	0	1	0	1	0	0	15
1	1	modular	4	33	1859	1	0	0	0	0	1	0	0	20
1	1	modular	4	34	4173	15	0	1	0	1	0	0	0	22
1	1	modular	4	35	2305	14	0	1	0	0	0	1	0	29
1	1	modular	4	36	4171	15	0	1	0	1	0	0	0	2
1	1	modular	4	37	1850	1	0	0	0	0	1	0	0	4
1	1	modular	4	38	2786	3	0	0	1	0	1	0	0	6
1	1	modular	4	39	4427	5	0	0	1	0	0	1	0	8
1	1	modular	4	40	1855	4	0	0	1	0	0	0	0	15
1	1	modular	4	41	2401	1	0	0	0	0	1	0	0	4
1	1	modular	4	42	2506	3	0	0	1	0	1	0	0	4
1	1	modular	4	43	1896	5	0	0	1	0	0	1	0	4
1	1	modular	4	44	1618	4	0	0	1	0	0	0	0	4
1	1	modular	4	45	3743	5	0	0	1	0	0	1	0	2
1	1	modular	4	46	2730	2	0	1	1	0	0	0	0	32
1	1	modular	4	47	3553	3	0	0	1	0	1	0	0	5
1	1	modular	4	48	1896	1	0	0	0	0	1	0	0	7
1	1	modular	4	49	2230	2	0	1	1	0	0	0	0	3
1	1	modular	4	50	3227	5	0	0	1	0	0	1	0	5
1	1	modular	4	51	2412	2	0	1	1	0	0	0	0	2
1	1	modular	4	52	2877	3	0	0	1	0	1	0	0	5
1	1	modular	4	53	1494	1	0	0	0	0	1	0	0	5
1	1	modular	4	54	3477	15	0	1	0	1	0	0	0	18
1	1	modular	4	55	3000	14	0	1	0	0	0	1	0	20
1	1	modular	4	56	3238	15	0	1	0	1	0	0	0	2
1	1	modular	4	57	1939	1	0	0	0	0	1	0	0	4
1	1	modular	4	58	2965	15	0	1	0	1	0	0	0	2
1	1	modular	4	59	1491	12	0	1	0	0	0	0	0	48
1	1	modular	4	60	2627	14	0	1	0	0	0	1	0	5
1	1	modular	4	61	4181	11	0	0	1	1	0	0	0	56
1	1	modular	4	62	1955	14	0	1	0	0	0	1	0	2
1	1	modular	4	63	3165	11	0	0	1	1	0	0	0	2
1	1	modular	4	64	1345	12	0	1	0	0	0	0	0	5
1	1	modular	4	65	4435	13	0	0	0	1	0	0	0	15
1	1	modular	4	67	4683	15	0	1	0	1	0	0	0	9
1	1	modular	4	68	1667	12	0	1	0	0	0	0	0	4
1	1	modular	4	69	2036	14	0	1	0	0	0	1	0	3
1	1	modular	4	70	4640	15	0	1	0	1	0	0	0	3
1	1	modular	4	71	2319	14	0	1	0	0	0	1	0	2
1	1	modular	4	72	2183	12	0	1	0	0	0	0	0	4
1	1	modular	4	73	3378	15	0	1	0	1	0	0	0	3
1	1	modular	4	74	1744	14	0	1	0	0	0	1	0	3
1	1	modular	4	75	2198	11	0	0	1	1	0	0	0	12
1	1	modular	4	76	1859	14	0	1	0	0	0	1	0	2
1	1	modular	4	77	1489	12	0	1	0	0	0	0	0	5
1	1	modular	4	78	3224	11	0	0	1	1	0	0	0	3
1	1	modular	4	79	1823	10	0	0	0	0	0	1	0	57
1	1	modular	4	80	2313	8	0	1	0	0	1	0	0	57
1	1	modular	4	81	1759	7	0	0	0	1	0	1	0	52
1	1	modular	4	82	3262	9	0	0	0	1	1	0	0	54
1	1	modular	4	83	2233	8	0	1	0	0	1	0	0	3
1	1	modular	4	84	1376	10	0	0	0	0	0	1	0	5
1	1	modular	4	85	2963	9	0	0	0	1	1	0	0	3
1	1	modular	4	86	2295	7	0	0	0	1	0	1	0	5
1	1	modular	4	87	1724	6	0	0	0	0	1	1	0	57
1	1	modular	4	88	2175	8	0	1	0	0	1	0	0	5
1	1	modular	4	89	1704	9	0	0	0	1	1	0	0	4
1	1	modular	4	90	1300	10	0	0	0	0	0	1	0	6
1	1	modular	4	91	3003	11	0	0	1	1	0	0	0	13
1	1	modular	4	92	1525	12	0	1	0	0	0	0	0	15
1	1	modular	4	93	2908	13	0	0	0	1	0	0	0	28
1	1	modular	4	94	1083	12	0	1	0	0	0	0	0	2
1	1	modular	4	95	3462	15	0	1	0	1	0	0	0	22
1	1	modular	4	96	1365	12	0	1	0	0	0	0	0	2
1	1	modular	4	97	2063	13	0	0	0	1	0	0	0	4
1	1	modular	4	98	2400	14	0	1	0	0	0	1	0	22
1	1	modular	4	99	1329	12	0	1	0	0	0	0	0	3
1	1	modular	4	100	2342	13	0	0	0	1	0	0	0	3
1	1	modular	4	101	1682	14	0	1	0	0	0	1	0	3
1	1	modular	4	102	1590	13	0	0	0	1	0	0	0	2
1	1	modular	4	103	1683	15	0	1	0	1	0	0	0	8
1	1	modular	4	104	1070	12	0	1	0	0	0	0	0	5
1	1	modular	4	105	2177	14	0	1	0	0	0	1	0	4
1	1	modular	4	106	1221	12	0	1	0	0	0	0	0	2
1	1	modular	4	107	4314	13	0	0	0	1	0	0	0	5
1	1	modular	4	108	1660	15	0	1	0	1	0	0	0	5
1	1	modular	4	109	1438	1	0	0	0	0	1	0	0	52
1	1	modular	4	110	2437	2	0	1	1	0	0	0	0	59
1	1	modular	4	111	2879	3	0	0	1	0	1	0	0	59
1	1	modular	4	112	1937	2	0	1	1	0	0	0	0	2
1	1	modular	4	113	3078	5	0	0	1	0	0	1	0	63
1	1	modular	4	114	1571	6	0	0	0	0	1	1	0	27
1	1	modular	4	115	1656	7	0	0	0	1	0	1	0	29
1	1	modular	4	116	2690	8	0	1	0	0	1	0	0	28
1	1	modular	4	117	1233	10	0	0	0	0	0	1	0	27
1	1	modular	4	119	3486	8	0	1	0	0	1	0	0	3
1	1	modular	4	120	1523	6	0	0	0	0	1	1	0	6
1	1	modular	4	121	3879	9	0	0	0	1	1	0	0	3
1	1	modular	4	122	1524	6	0	0	0	0	1	1	0	2
1	1	modular	4	123	1860	7	0	0	0	1	0	1	0	8
1	1	modular	4	124	1390	10	0	0	0	0	0	1	0	7
1	1	modular	4	125	1649	7	0	0	0	1	0	1	0	2
1	1	modular	4	126	1495	6	0	0	0	0	1	1	0	4
1	1	modular	4	127	3609	5	0	0	1	0	0	1	0	14
1	1	modular	4	128	1555	4	0	0	1	0	0	0	0	84
1	1	modular	4	129	1653	1	0	0	0	0	1	0	0	20
1	1	modular	4	130	1525	4	0	0	1	0	0	0	0	2
1	1	modular	4	131	1502	2	0	1	1	0	0	0	0	19
1	1	modular	4	132	3479	3	0	0	1	0	1	0	0	21
1	1	modular	4	133	1985	5	0	0	1	0	0	1	0	6
1	1	modular	4	134	1960	4	0	0	1	0	0	0	0	4
1	1	modular	4	135	1701	3	0	0	1	0	1	0	0	3
1	1	modular	4	136	1403	1	0	0	0	0	1	0	0	7
1	1	modular	4	137	2144	2	0	1	1	0	0	0	0	6
1	1	modular	4	138	1619	4	0	0	1	0	0	0	0	4
1	1	modular	4	139	1416	2	0	1	1	0	0	0	0	2
1	1	modular	4	140	1870	3	0	0	1	0	1	0	0	5
1	1	modular	4	141	2031	5	0	0	1	0	0	1	0	8
1	1	modular	4	142	2115	3	0	0	1	0	1	0	0	2
1	1	modular	4	143	1357	1	0	0	0	0	1	0	0	7
1	1	modular	4	144	1476	3	0	0	1	0	1	0	0	2
1	1	modular	4	145	1950	2	0	1	1	0	0	0	0	6
1	1	modular	4	146	1851	3	0	0	1	0	1	0	0	2
1	1	modular	4	147	1807	2	0	1	1	0	0	0	0	2
1	1	modular	4	148	1670	4	0	0	1	0	0	0	0	10
1	1	modular	4	149	1793	5	0	0	1	0	0	1	0	8
1	1	modular	4	150	1727	2	0	1	1	0	0	0	0	3
1	1	modular	4	151	2144	3	0	0	1	0	1	0	0	5
1	1	modular	4	152	1807	2	0	1	1	0	0	0	0	2
1	1	modular	4	153	1988	4	0	0	1	0	0	0	0	5
1	1	modular	4	154	1346	2	0	1	1	0	0	0	0	2
1	1	modular	4	155	1303	4	0	0	1	0	0	0	0	2
1	1	modular	4	156	1806	3	0	0	1	0	1	0	0	5
1	1	modular	4	157	1680	5	0	0	1	0	0	1	0	8
1	1	modular	4	158	1716	2	0	1	1	0	0	0	0	4
1	1	modular	4	159	1813	3	0	0	1	0	1	0	0	3
1	1	modular	4	160	1847	4	0	0	1	0	0	0	0	5
1	1	modular	4	161	2785	1	0	0	0	0	1	0	0	18
1	1	modular	4	162	2348	3	0	0	1	0	1	0	0	3
1	1	modular	4	163	1731	5	0	0	1	0	0	1	0	6
1	1	modular	4	164	2395	3	0	0	1	0	1	0	0	2
1	1	modular	4	165	1073	4	0	0	1	0	0	0	0	5
1	1	modular	4	166	1410	5	0	0	1	0	0	1	0	3
1	1	modular	4	167	1982	3	0	0	1	0	1	0	0	3
1	1	modular	4	168	1581	5	0	0	1	0	0	1	0	2
1	1	modular	4	169	1242	4	0	0	1	0	0	0	0	4
1	1	modular	4	170	1366	5	0	0	1	0	0	1	0	2
1	1	modular	4	171	2474	3	0	0	1	0	1	0	0	4
1	1	modular	4	172	1624	5	0	0	1	0	0	1	0	2
1	1	modular	4	173	1542	6	0	0	0	0	1	1	0	47
1	1	modular	4	174	3454	5	0	0	1	0	0	1	0	2
1	1	modular	4	175	1470	6	0	0	0	0	1	1	0	2
1	1	modular	4	176	2292	8	0	1	0	0	1	0	0	57
1	1	modular	4	177	1232	10	0	0	0	0	0	1	0	53
1	1	modular	4	178	2518	11	0	0	1	1	0	0	0	87
1	1	modular	4	179	1948	14	0	1	0	0	0	1	0	74
1	1	modular	4	180	1686	11	0	0	1	1	0	0	0	2
1	1	modular	4	181	1396	10	0	0	0	0	0	1	0	4
1	1	modular	4	182	2876	9	0	0	0	1	1	0	0	61
1	1	modular	4	183	1860	7	0	0	0	1	0	1	0	58
1	1	modular	4	184	1405	10	0	0	0	0	0	1	0	3
1	1	modular	4	185	2649	8	0	1	0	0	1	0	0	9
1	1	modular	4	186	1259	10	0	0	0	0	0	1	0	2
1	1	modular	4	187	2144	11	0	0	1	1	0	0	0	7
1	1	modular	4	188	1353	10	0	0	0	0	0	1	0	2
1	1	modular	4	189	1887	11	0	0	1	1	0	0	0	2
1	1	modular	4	190	1908	14	0	1	0	0	0	1	0	11
1	1	modular	4	191	1863	11	0	0	1	1	0	0	0	2
1	1	modular	4	192	1959	12	0	1	0	0	0	0	0	86
1	1	modular	4	193	1699	14	0	1	0	0	0	1	0	3
1	1	modular	4	194	1184	12	0	1	0	0	0	0	0	2
1	1	modular	4	195	3118	13	0	0	0	1	0	0	0	88
1	1	modular	4	197	3684	15	0	1	0	1	0	0	0	89
1	1	modular	4	198	2067	14	0	1	0	0	0	1	0	2
1	1	modular	4	200	3968	13	0	0	0	1	0	0	0	5
1	1	modular	4	201	1386	11	0	0	1	1	0	0	0	2
1	1	modular	4	202	1636	12	0	1	0	0	0	0	0	8
1	1	modular	4	203	2705	15	0	1	0	1	0	0	0	6
1	1	modular	4	204	986	12	0	1	0	0	0	0	0	2
1	1	modular	4	205	1601	14	0	1	0	0	0	1	0	7
1	1	modular	4	206	3507	13	0	0	0	1	0	0	0	6
1	1	modular	4	207	1725	14	0	1	0	0	0	1	0	2
1	1	modular	4	210	2557	11	0	0	1	1	0	0	0	2
1	1	modular	4	211	1096	12	0	1	0	0	0	0	0	7
1	1	modular	4	212	4902	15	0	1	0	1	0	0	0	9
1	1	modular	4	213	1498	13	0	0	0	1	0	0	0	7
1	1	modular	4	214	1484	14	0	1	0	0	0	1	0	5
1	1	modular	4	215	1260	13	0	0	0	1	0	0	0	2
1	1	modular	4	216	1898	11	0	0	1	1	0	0	0	6
1	1	modular	4	217	1319	10	0	0	0	0	0	1	0	29
1	1	modular	4	218	1401	11	0	0	1	1	0	0	0	2
1	1	modular	4	219	3048	13	0	0	0	1	0	0	0	4
1	1	modular	4	220	1276	12	0	1	0	0	0	0	0	9
1	1	modular	4	221	1451	15	0	1	0	1	0	0	0	9
1	1	modular	4	222	1598	14	0	1	0	0	0	1	0	8
1	1	modular	4	223	1295	13	0	0	0	1	0	0	0	4
1	1	modular	4	224	1439	11	0	0	1	1	0	0	0	6
1	1	modular	4	225	1597	14	0	1	0	0	0	1	0	3
1	1	modular	4	226	3885	15	0	1	0	1	0	0	0	5
1	1	modular	4	227	1422	13	0	0	0	1	0	0	0	4
1	1	modular	4	228	1616	14	0	1	0	0	0	1	0	3
1	1	modular	4	229	1932	11	0	0	1	1	0	0	0	5
1	1	modular	4	230	1245	10	0	0	0	0	0	1	0	13
1	1	modular	4	231	2950	8	0	1	0	0	1	0	0	46
1	1	modular	4	232	1746	9	0	0	0	1	1	0	0	50
1	1	modular	4	233	1498	10	0	0	0	0	0	1	0	3
1	1	modular	4	234	1867	11	0	0	1	1	0	0	0	5
1	1	modular	4	235	1059	12	0	1	0	0	0	0	0	15
1	1	modular	4	236	1371	11	0	0	1	1	0	0	0	2
1	1	modular	4	237	1795	14	0	1	0	0	0	1	0	9
1	1	modular	4	238	4133	15	0	1	0	1	0	0	0	12
1	1	modular	4	239	1109	12	0	1	0	0	0	0	0	4
1	1	modular	4	240	1527	13	0	0	0	1	0	0	0	13
1	1	modular	4	241	1031	12	0	1	0	0	0	0	0	2
1	1	modular	4	242	1310	13	0	0	0	1	0	0	0	2
1	1	modular	4	243	1530	11	0	0	1	1	0	0	0	7
1	1	modular	4	244	1381	10	0	0	0	0	0	1	0	11
1	1	modular	4	246	1131	12	0	1	0	0	0	0	0	5
1	1	modular	4	247	2610	15	0	1	0	1	0	0	0	9
1	1	modular	4	248	2116	14	0	1	0	0	0	1	0	11
1	1	modular	4	249	3850	15	0	1	0	1	0	0	0	2
1	1	modular	4	250	1729	1	0	0	0	0	1	0	0	89
1	1	modular	4	251	2923	4	0	0	1	0	0	0	0	82
1	1	modular	4	252	1517	1	0	0	0	0	1	0	0	2
1	1	modular	4	253	1827	2	0	1	1	0	0	0	0	95
1	1	modular	4	254	2526	5	0	0	1	0	0	1	0	80
1	1	modular	4	255	1582	6	0	0	0	0	1	1	0	80
1	1	modular	4	256	2359	8	0	1	0	0	1	0	0	25
1	1	modular	4	257	1312	10	0	0	0	0	0	1	0	13
1	1	modular	4	258	2088	7	0	0	0	1	0	1	0	75
1	1	modular	4	259	2518	9	0	0	0	1	1	0	0	27
1	1	modular	4	260	1966	7	0	0	0	1	0	1	0	2
1	1	modular	4	261	1626	6	0	0	0	0	1	1	0	6
1	1	modular	4	262	3809	5	0	0	1	0	0	1	0	8
1	1	modular	4	263	2504	2	0	1	1	0	0	0	0	10
1	1	modular	4	264	2014	1	0	0	0	0	1	0	0	12
1	1	modular	4	265	2489	3	0	0	1	0	1	0	0	94
1	1	modular	4	266	2829	5	0	0	1	0	0	1	0	4
1	1	modular	4	267	2107	2	0	1	1	0	0	0	0	4
1	1	modular	4	268	2523	3	0	0	1	0	1	0	0	3
1	1	modular	4	269	1538	2	0	1	1	0	0	0	0	2
1	1	modular	4	270	1789	4	0	0	1	0	0	0	0	19
1	1	modular	4	271	2396	5	0	0	1	0	0	1	0	5
1	1	modular	4	272	2341	3	0	0	1	0	1	0	0	4
1	1	modular	4	273	1686	2	0	1	1	0	0	0	0	4
1	1	modular	4	274	1911	5	0	0	1	0	0	1	0	3
1	1	modular	4	275	1885	6	0	0	0	0	1	1	0	14
1	1	modular	4	276	2597	8	0	1	0	0	1	0	0	20
1	1	modular	4	277	2456	10	0	0	0	0	0	1	0	20
1	1	modular	4	278	6453	11	0	0	1	1	0	0	0	33
1	1	modular	4	279	3969	13	0	0	0	1	0	0	0	37
1	1	modular	4	280	1898	14	0	1	0	0	0	1	0	32
1	1	modular	4	281	2725	15	0	1	0	1	0	0	0	32
1	1	modular	4	282	5533	13	0	0	0	1	0	0	0	3
1	1	modular	4	283	1847	14	0	1	0	0	0	1	0	3
1	1	modular	4	284	1584	12	0	1	0	0	0	0	0	38
1	1	modular	4	286	2868	12	0	1	0	0	0	0	0	2
1	1	modular	4	287	1464	14	0	1	0	0	0	1	0	4
1	1	modular	4	288	2884	12	0	1	0	0	0	0	0	2
1	1	modular	4	289	1571	14	0	1	0	0	0	1	0	2
1	1	modular	4	290	1931	13	0	0	0	1	0	0	0	8
1	1	modular	4	291	1586	12	0	1	0	0	0	0	0	3
1	1	modular	4	292	1357	14	0	1	0	0	0	1	0	3
1	1	modular	4	293	1759	13	0	0	0	1	0	0	0	3
1	1	modular	4	294	1647	15	0	1	0	1	0	0	0	9
1	1	modular	4	295	1435	1	0	0	0	0	1	0	0	31
1	1	modular	4	296	2784	4	0	0	1	0	0	0	0	26
1	1	modular	4	297	1902	5	0	0	1	0	0	1	0	23
1	1	modular	4	298	1551	6	0	0	0	0	1	1	0	23
1	1	modular	4	299	1653	9	0	0	0	1	1	0	0	40
1	1	modular	4	300	1252	10	0	0	0	0	0	1	0	23
1	1	modular	4	301	2101	8	0	1	0	0	1	0	0	25
1	1	modular	4	302	2042	7	0	0	0	1	0	1	0	42
1	1	modular	4	303	2080	9	0	0	0	1	1	0	0	4
1	1	modular	4	304	2450	8	0	1	0	0	1	0	0	3
1	1	modular	4	305	3871	9	0	0	0	1	1	0	0	2
1	1	modular	4	306	2570	8	0	1	0	0	1	0	0	2
1	1	modular	4	307	3203	9	0	0	0	1	1	0	0	2
1	1	modular	4	309	2756	9	0	0	0	1	1	0	0	2
1	1	modular	4	310	1794	7	0	0	0	1	0	1	0	8
1	1	modular	4	311	1702	9	0	0	0	1	1	0	0	2
1	1	modular	4	312	2396	8	0	1	0	0	1	0	0	6
1	1	modular	4	313	2748	6	0	0	0	0	1	1	0	5
1	1	modular	4	314	2245	9	0	0	0	1	1	0	0	3
1	1	modular	4	315	1285	10	0	0	0	0	0	1	0	15
1	1	modular	4	316	1668	9	0	0	0	1	1	0	0	2
1	1	modular	4	317	2012	7	0	0	0	1	0	1	0	7
1	1	modular	4	318	1393	10	0	0	0	0	0	1	0	3
1	1	modular	4	319	2135	8	0	1	0	0	1	0	0	7
1	1	modular	4	320	1507	6	0	0	0	0	1	1	0	7
1	1	modular	4	321	1697	7	0	0	0	1	0	1	0	4
1	1	modular	4	322	2767	8	0	1	0	0	1	0	0	3
1	1	modular	4	323	1942	9	0	0	0	1	1	0	0	7
1	1	modular	4	324	1610	6	0	0	0	0	1	1	0	4
1	1	modular	4	325	1742	7	0	0	0	1	0	1	0	4
1	1	modular	4	326	1412	6	0	0	0	0	1	1	0	2
1	1	modular	4	327	1586	7	0	0	0	1	0	1	0	2
1	1	modular	4	328	1454	6	0	0	0	0	1	1	0	2
1	1	modular	4	329	1469	9	0	0	0	1	1	0	0	6
1	1	modular	4	330	1185	10	0	0	0	0	0	1	0	12
1	1	modular	4	331	1627	7	0	0	0	1	0	1	0	4
1	1	modular	4	332	1526	9	0	0	0	1	1	0	0	3
1	1	modular	4	333	1891	8	0	1	0	0	1	0	0	11
1	1	modular	4	334	1508	9	0	0	0	1	1	0	0	2
1	1	modular	4	335	2369	8	0	1	0	0	1	0	0	2
1	1	modular	4	336	1890	7	0	0	0	1	0	1	0	5
1	1	modular	4	337	2077	8	0	1	0	0	1	0	0	2
1	1	modular	4	338	1129	10	0	0	0	0	0	1	0	8
1	1	modular	4	339	2296	8	0	1	0	0	1	0	0	2
1	1	modular	4	340	1999	6	0	0	0	0	1	1	0	12
1	1	modular	4	341	1825	8	0	1	0	0	1	0	0	2
1	1	modular	4	342	1612	6	0	0	0	0	1	1	0	2
1	1	modular	4	343	5372	5	0	0	1	0	0	1	0	46
1	1	modular	4	344	1659	4	0	0	1	0	0	0	0	48
1	1	modular	4	345	1342	2	0	1	1	0	0	0	0	72
1	1	modular	4	346	2620	3	0	0	1	0	1	0	0	74
1	1	modular	4	347	1847	2	0	1	1	0	0	0	0	2
1	1	modular	4	348	1735	4	0	0	1	0	0	0	0	4
1	1	modular	4	349	2313	5	0	0	1	0	0	1	0	6
1	1	modular	4	350	1436	4	0	0	1	0	0	0	0	2
1	1	modular	4	351	1677	3	0	0	1	0	1	0	0	5
1	1	modular	4	352	1337	4	0	0	1	0	0	0	0	2
1	1	modular	4	353	1350	1	0	0	0	0	1	0	0	58
1	1	modular	4	354	2297	15	0	1	0	1	0	0	0	60
1	1	modular	4	355	1335	14	0	1	0	0	0	1	0	63
1	1	modular	4	356	3338	11	0	0	1	1	0	0	0	78
1	1	modular	4	357	1371	13	0	0	0	1	0	0	0	64
1	1	modular	4	358	1126	12	0	1	0	0	0	0	0	67
1	1	modular	4	359	1309	13	0	0	0	1	0	0	0	2
1	1	modular	4	360	1371	11	0	0	1	1	0	0	0	4
1	1	modular	4	361	1529	10	0	0	0	0	0	1	0	23
1	1	modular	4	362	1901	11	0	0	1	1	0	0	0	2
1	1	modular	4	363	1888	14	0	1	0	0	0	1	0	8
1	1	modular	4	365	1708	11	0	0	1	1	0	0	0	3
1	1	modular	4	366	1305	10	0	0	0	0	0	1	0	5
1	1	modular	4	367	2260	8	0	1	0	0	1	0	0	26
1	1	modular	4	368	1116	10	0	0	0	0	0	1	0	2
1	1	modular	4	369	2393	8	0	1	0	0	1	0	0	2
1	1	modular	4	370	1165	10	0	0	0	0	0	1	0	2
1	1	modular	4	371	3281	11	0	0	1	1	0	0	0	6
1	1	modular	4	372	1409	12	0	1	0	0	0	0	0	14
1	1	modular	4	373	2793	13	0	0	0	1	0	0	0	9
1	1	modular	4	374	1370	11	0	0	1	1	0	0	0	3
1	1	modular	4	375	1463	12	0	1	0	0	0	0	0	3
1	1	modular	4	376	1224	14	0	1	0	0	0	1	0	13
1	1	modular	4	377	2147	13	0	0	0	1	0	0	0	4
1	1	modular	4	378	112	15	0	1	0	1	0	0	0	24
1	1	modular	4	379	2300	13	0	0	0	1	0	0	0	2
1	1	modular	4	380	1706	14	0	1	0	0	0	1	0	4
1	1	modular	4	381	2320	15	0	1	0	1	0	0	0	3
1	1	modular	4	382	1547	1	0	0	0	0	1	0	0	29
1	1	modular	4	383	2574	3	0	0	1	0	1	0	0	32
1	1	modular	4	384	1718	1	0	0	0	0	1	0	0	2
1	1	modular	4	385	3101	15	0	1	0	1	0	0	0	4
1	1	modular	4	386	1517	12	0	1	0	0	0	0	0	11
1	1	modular	4	387	1577	15	0	1	0	1	0	0	0	2
1	1	modular	4	388	1261	1	0	0	0	0	1	0	0	4
1	1	modular	4	389	1566	15	0	1	0	1	0	0	0	2
1	1	modular	4	390	1626	14	0	1	0	0	0	1	0	10
1	1	modular	4	391	1096	12	0	1	0	0	0	0	0	5
1	1	modular	4	392	1590	15	0	1	0	1	0	0	0	3
1	1	modular	4	393	1415	1	0	0	0	0	1	0	0	5
1	1	modular	4	394	2407	4	0	0	1	0	0	0	0	42
1	1	modular	4	395	1552	5	0	0	1	0	0	1	0	46
1	1	modular	4	396	3036	3	0	0	1	0	1	0	0	13
1	1	modular	4	397	1373	1	0	0	0	0	1	0	0	4
1	1	modular	4	398	1633	4	0	0	1	0	0	0	0	4
1	1	modular	4	399	1668	2	0	1	1	0	0	0	0	52
1	1	modular	4	400	3555	3	0	0	1	0	1	0	0	4
1	1	modular	4	401	2069	5	0	0	1	0	0	1	0	6
1	1	modular	4	402	1821	2	0	1	1	0	0	0	0	3
1	1	modular	4	403	2227	5	0	0	1	0	0	1	0	2
1	1	modular	4	404	1744	2	0	1	1	0	0	0	0	2
1	1	modular	4	405	2462	3	0	0	1	0	1	0	0	5
1	1	modular	4	406	1956	5	0	0	1	0	0	1	0	3
1	1	modular	4	407	1593	4	0	0	1	0	0	0	0	9
1	1	modular	4	408	1819	3	0	0	1	0	1	0	0	3
1	1	modular	4	409	1484	5	0	0	1	0	0	1	0	3
1	1	modular	4	410	1408	6	0	0	0	0	1	1	0	68
1	1	modular	4	411	2332	8	0	1	0	0	1	0	0	42
1	1	modular	4	412	1762	9	0	0	0	1	1	0	0	78
1	1	modular	4	413	1196	10	0	0	0	0	0	1	0	43
1	1	modular	4	414	1461	9	0	0	0	1	1	0	0	2
1	1	modular	4	415	1301	6	0	0	0	0	1	1	0	5
1	1	modular	4	416	1901	8	0	1	0	0	1	0	0	5
1	1	modular	4	417	1366	6	0	0	0	0	1	1	0	2
1	1	modular	4	418	2497	8	0	1	0	0	1	0	0	2
1	1	modular	4	419	1587	9	0	0	0	1	1	0	0	5
1	1	modular	4	420	1430	10	0	0	0	0	0	1	0	7
1	1	modular	4	421	1922	8	0	1	0	0	1	0	0	3
1	1	modular	4	422	1451	10	0	0	0	0	0	1	0	2
1	1	modular	4	423	3705	11	0	0	1	1	0	0	0	49
1	1	modular	4	424	1483	13	0	0	0	1	0	0	0	45
1	1	modular	4	425	1020	12	0	1	0	0	0	0	0	34
1	1	modular	4	426	1276	15	0	1	0	1	0	0	0	34
1	1	modular	4	427	1821	14	0	1	0	0	0	1	0	37
1	1	modular	4	428	1884	13	0	0	0	1	0	0	0	4
1	1	modular	4	429	1318	12	0	1	0	0	0	0	0	4
1	1	modular	4	430	2806	11	0	0	1	1	0	0	0	7
1	1	modular	4	431	1546	13	0	0	0	1	0	0	0	3
1	1	modular	4	432	1477	14	0	1	0	0	0	1	0	5
1	1	modular	4	433	1523	12	0	1	0	0	0	0	0	4
1	1	modular	4	434	1736	13	0	0	0	1	0	0	0	3
1	1	modular	4	435	1331	15	0	1	0	1	0	0	0	9
1	1	modular	4	436	1414	13	0	0	0	1	0	0	0	2
1	1	modular	4	437	960	12	0	1	0	0	0	0	0	4
1	1	modular	4	438	1559	11	0	0	1	1	0	0	0	8
1	1	modular	4	439	886	12	0	1	0	0	0	0	0	2
1	1	modular	4	440	1465	11	0	0	1	1	0	0	0	2
1	1	modular	4	441	2318	10	0	0	0	0	0	1	0	19
1	1	modular	4	442	2856	8	0	1	0	0	1	0	0	21
1	1	modular	4	443	1452	9	0	0	0	1	1	0	0	24
1	1	modular	4	444	1814	7	0	0	0	1	0	1	0	108
1	1	modular	4	445	1528	9	0	0	0	1	1	0	0	2
1	1	modular	4	446	1644	7	0	0	0	1	0	1	0	2
1	1	modular	4	447	1630	9	0	0	0	1	1	0	0	2
1	1	modular	4	448	1370	10	0	0	0	0	0	1	0	7
1	1	modular	4	449	1998	7	0	0	0	1	0	1	0	3
1	1	modular	4	450	1389	6	0	0	0	0	1	1	0	33
1	1	modular	4	451	1921	8	0	1	0	0	1	0	0	9
1	1	modular	4	452	1370	9	0	0	0	1	1	0	0	5
1	1	modular	4	453	1679	10	0	0	0	0	0	1	0	5
1	1	modular	4	454	1374	7	0	0	0	1	0	1	0	5
1	1	modular	4	455	1362	9	0	0	0	1	1	0	0	3
1	1	modular	4	456	1321	6	0	0	0	0	1	1	0	6
1	1	modular	4	457	2375	8	0	1	0	0	1	0	0	6
1	1	modular	4	458	1220	6	0	0	0	0	1	1	0	2
1	1	modular	4	459	1899	8	0	1	0	0	1	0	0	2
1	1	modular	4	460	1573	7	0	0	0	1	0	1	0	6
1	1	modular	4	461	1379	6	0	0	0	0	1	1	0	3
1	1	modular	4	463	2196	9	0	0	0	1	1	0	0	8
1	1	modular	4	464	1750	7	0	0	0	1	0	1	0	4
1	1	modular	4	465	1245	10	0	0	0	0	0	1	0	12
1	1	modular	4	466	1506	7	0	0	0	1	0	1	0	2
1	1	modular	4	467	1261	10	0	0	0	0	0	1	0	2
1	1	modular	4	468	1286	9	0	0	0	1	1	0	0	5
1	1	modular	4	469	1553	6	0	0	0	0	1	1	0	8
1	1	modular	4	470	2018	8	0	1	0	0	1	0	0	8
1	1	modular	4	471	1278	10	0	0	0	0	0	1	0	4
1	1	modular	4	472	2082	8	0	1	0	0	1	0	0	2
1	1	modular	4	473	1178	10	0	0	0	0	0	1	0	2
1	1	modular	4	474	1324	9	0	0	0	1	1	0	0	6
1	1	modular	4	475	1583	8	0	1	0	0	1	0	0	3
1	1	modular	4	476	1257	10	0	0	0	0	0	1	0	3
1	1	modular	4	477	1243	9	0	0	0	1	1	0	0	3
1	1	modular	4	478	1489	6	0	0	0	0	1	1	0	9
1	1	modular	4	479	3178	5	0	0	1	0	0	1	0	70
1	1	modular	4	480	1571	3	0	0	1	0	1	0	0	72
1	1	modular	4	481	2003	2	0	1	1	0	0	0	0	77
1	1	modular	4	482	2207	3	0	0	1	0	1	0	0	2
1	1	modular	4	483	1379	4	0	0	1	0	0	0	0	76
1	1	modular	4	484	1155	1	0	0	0	0	1	0	0	87
1	1	modular	4	485	1605	2	0	1	1	0	0	0	0	4
1	1	modular	4	486	1912	3	0	0	1	0	1	0	0	4
1	1	modular	4	487	1466	1	0	0	0	0	1	0	0	3
1	1	modular	4	488	1366	3	0	0	1	0	1	0	0	2
1	1	modular	4	489	1499	5	0	0	1	0	0	1	0	10
1	1	modular	4	490	2212	4	0	0	1	0	0	0	0	7
1	1	modular	4	491	1346	2	0	1	1	0	0	0	0	6
1	1	modular	4	492	1605	3	0	0	1	0	1	0	0	4
1	1	modular	4	493	1261	1	0	0	0	0	1	0	0	6
1	1	modular	4	494	1424	2	0	1	1	0	0	0	0	3
1	1	modular	4	495	1285	1	0	0	0	0	1	0	0	2
1	1	modular	4	496	1465	3	0	0	1	0	1	0	0	4
1	1	modular	4	497	1353	1	0	0	0	0	1	0	0	2
1	1	modular	4	498	1581	2	0	1	1	0	0	0	0	4
1	1	modular	4	499	1357	1	0	0	0	0	1	0	0	2
1	1	modular	4	500	1300	2	0	1	1	0	0	0	0	2
1	1	modular	4	501	1490	3	0	0	1	0	1	0	0	5
1	1	modular	4	502	1528	4	0	0	1	0	0	0	0	12
1	1	modular	4	503	1269	1	0	0	0	0	1	0	0	4
1	1	modular	4	504	1269	3	0	0	1	0	1	0	0	3
1	1	modular	4	505	1479	5	0	0	1	0	0	1	0	16
1	1	modular	4	506	1279	6	0	0	0	0	1	1	0	28
1	1	modular	4	507	2979	5	0	0	1	0	0	1	0	2
1	1	modular	4	508	1794	3	0	0	1	0	1	0	0	4
1	1	modular	4	509	1549	2	0	1	1	0	0	0	0	9
1	1	modular	4	510	2285	5	0	0	1	0	0	1	0	3
1	1	modular	4	511	2116	4	0	0	1	0	0	0	0	9
1	1	modular	4	513	2327	4	0	0	1	0	0	0	0	2
1	1	modular	4	514	1549	3	0	0	1	0	1	0	0	6
1	1	modular	4	515	1567	4	0	0	1	0	0	0	0	2
1	1	modular	4	516	1215	5	0	0	1	0	0	1	0	6
1	1	modular	4	517	1289	6	0	0	0	0	1	1	0	11
1	1	modular	4	518	1855	7	0	0	0	1	0	1	0	52
1	1	modular	4	519	2501	8	0	1	0	0	1	0	0	44
1	1	modular	4	520	1444	7	0	0	0	1	0	1	0	2
1	1	modular	4	521	1308	6	0	0	0	0	1	1	0	4
1	1	modular	4	522	1915	8	0	1	0	0	1	0	0	3
1	1	modular	4	523	1737	6	0	0	0	0	1	1	0	2
1	1	modular	4	524	1635	7	0	0	0	1	0	1	0	4
1	1	modular	4	525	1585	9	0	0	0	1	1	0	0	48
1	1	modular	4	526	1286	10	0	0	0	0	0	1	0	50
1	1	modular	4	527	2181	8	0	1	0	0	1	0	0	5
1	1	modular	4	528	1264	6	0	0	0	0	1	1	0	5
1	1	modular	4	529	1438	7	0	0	0	1	0	1	0	5
1	1	modular	4	530	1273	6	0	0	0	0	1	1	0	2
1	1	modular	4	531	2848	5	0	0	1	0	0	1	0	15
1	1	modular	4	532	2405	3	0	0	1	0	1	0	0	18
1	1	modular	4	533	2069	2	0	1	1	0	0	0	0	24
1	1	modular	4	534	1578	3	0	0	1	0	1	0	0	2
1	1	modular	4	535	1650	5	0	0	1	0	0	1	0	4
1	1	modular	4	536	1376	6	0	0	0	0	1	1	0	6
1	1	modular	4	537	1492	7	0	0	0	1	0	1	0	8
1	1	modular	4	538	1221	10	0	0	0	0	0	1	0	12
1	1	modular	4	539	2040	8	0	1	0	0	1	0	0	12
1	1	modular	4	540	1612	7	0	0	0	1	0	1	0	3
1	1	modular	4	541	1344	6	0	0	0	0	1	1	0	5
1	1	modular	4	542	2759	5	0	0	1	0	0	1	0	7
1	1	modular	4	543	2167	2	0	1	1	0	0	0	0	10
1	1	modular	4	544	1710	5	0	0	1	0	0	1	0	2
1	1	modular	4	545	1783	3	0	0	1	0	1	0	0	11
1	1	modular	4	546	1354	5	0	0	1	0	0	1	0	2
1	1	modular	4	547	1374	3	0	0	1	0	1	0	0	2
1	1	modular	4	548	1687	4	0	0	1	0	0	0	0	33
1	1	modular	4	549	1226	2	0	1	1	0	0	0	0	6
1	1	modular	4	550	1325	3	0	0	1	0	1	0	0	3
1	1	modular	4	551	1435	2	0	1	1	0	0	0	0	2
1	1	modular	4	552	1310	5	0	0	1	0	0	1	0	6
1	1	modular	4	553	1212	4	0	0	1	0	0	0	0	5
1	1	modular	4	554	1423	3	0	0	1	0	1	0	0	4
1	1	modular	4	555	1390	5	0	0	1	0	0	1	0	3
1	1	modular	4	556	1528	6	0	0	0	0	1	1	0	15
1	1	modular	4	557	1566	7	0	0	0	1	0	1	0	17
1	1	modular	4	558	1294	10	0	0	0	0	0	1	0	20
1	1	modular	4	559	1453	7	0	0	0	1	0	1	0	2
1	1	modular	4	560	1342	9	0	0	0	1	1	0	0	35
1	1	modular	4	561	1412	6	0	0	0	0	1	1	0	5
1	1	modular	4	563	1742	4	0	0	1	0	0	0	0	10
1	1	modular	4	564	1120	3	0	0	1	0	1	0	0	10
1	1	modular	4	565	1427	2	0	1	1	0	0	0	0	14
1	1	modular	4	566	1145	1	0	0	0	0	1	0	0	54
1	1	modular	4	567	1327	4	0	0	1	0	0	0	0	4
1	1	modular	4	568	1082	2	0	1	1	0	0	0	0	3
1	1	modular	4	569	1223	3	0	0	1	0	1	0	0	5
1	1	modular	4	570	1126	1	0	0	0	0	1	0	0	4
1	1	modular	4	571	5882	15	0	1	0	1	0	0	0	136
1	1	modular	4	572	1054	13	0	0	0	1	0	0	0	136
1	1	modular	4	573	1057	11	0	0	1	1	0	0	0	133
1	1	modular	4	574	1059	13	0	0	0	1	0	0	0	2
1	1	modular	4	576	1593	13	0	0	0	1	0	0	0	2
1	1	modular	4	577	1007	12	0	1	0	0	0	0	0	138
1	1	modular	4	578	2002	11	0	0	1	1	0	0	0	5
1	1	modular	4	579	1009	12	0	1	0	0	0	0	0	2
1	1	modular	4	580	1185	11	0	0	1	1	0	0	0	2
1	1	modular	4	581	812	12	0	1	0	0	0	0	0	2
1	1	modular	4	582	3317	15	0	1	0	1	0	0	0	11
1	1	modular	4	583	1204	13	0	0	0	1	0	0	0	7
1	1	modular	4	584	1855	14	0	1	0	0	0	1	0	9
1	1	modular	4	585	913	12	0	1	0	0	0	0	0	4
1	1	modular	4	586	1541	15	0	1	0	1	0	0	0	4
1	1	modular	4	587	1258	12	0	1	0	0	0	0	0	2
1	1	modular	4	588	1259	14	0	1	0	0	0	1	0	4
1	1	modular	4	589	1365	13	0	0	0	1	0	0	0	6
1	1	modular	4	590	1263	11	0	0	1	1	0	0	0	10
1	1	modular	4	591	1158	13	0	0	0	1	0	0	0	2
1	1	modular	4	592	1215	15	0	1	0	1	0	0	0	6
1	1	modular	4	593	1282	14	0	1	0	0	0	1	0	5
1	1	modular	4	594	4017	11	0	0	1	1	0	0	0	4
1	1	modular	4	595	927	12	0	1	0	0	0	0	0	8
[truncated: 310,717 more rows]
